# Supplementary material for: Cross-Cultural Bayesian Network Analysis of Factors Affecting Residents’ Concerns About the Spread of an Infectious Disease Caused by Tourism
Source: Front Psychol. 2021 Jun 7;12:635110. doi: 10.3389/fpsyg.2021.635110 (PMC8215548; doi:10.3389/fpsyg.2021.635110)
Supplement: Supplementary file 1 [file Data_Sheet_1.ZIP]

Archive with 3 entries (2 files):
- SpplementalMaterials/
- SpplementalMaterials/Dataset.csv
- SpplementalMaterials/Supplementary materials.pdf
