# Supplementary material for: Cross-Cultural Bayesian Network Analysis of Factors Affecting Residents’ Concerns About the Spread of an Infectious Disease Caused by Tourism
Source: Front Psychol. 2021 Jun 7;12:635110. doi: 10.3389/fpsyg.2021.635110 (PMC8215548; doi:10.3389/fpsyg.2021.635110)
Supplement: Supplementary file 1 [file Data_Sheet_1.ZIP › SpplementalMaterials/Dataset.csv]

BusTrip	LeiTrip	DomTrip	Covid19_experience	Risk_perception_becomeInfect	Risk_perception_BecomeIll	Risk_perception_InfectOthers	knowledge_openair	knowledge_Most_get_very_ill	Only_elderly_die	masks_prevent	Smokers_get_severely_ill	wo_symptoms	children_less_ill	enjoy_cafes	avoid_public_transportation	avoid_larger_groups	travel_abroad_asap	less_crowded_destination	destination_hygiene	avoid_high_reproduction	local_business	concern_hot_spots	Tourists_behave_properly	local_businesses_clean	individuals_minimise_risk	keeping_social_distances	clean_up_public_space	disinfectant_after_shops	disinfectant_before_shops	wear_mask_me_safe	wear_mask_others_safe	safe_staffs_wear_mask	feel_safe_show_sanitary_standards	Tradition	Conformity	Security	Hedonism	Stimulation	Selfdirection	Power	Achievement	Universalism	Benevolence	country	gender	Age
NA	2	2	4	NA	NA	NA	2	2	2	1	2	2	2	5	6	7	6	6	7	7	6	6	6	6	6	6	6	6	6	6	6	6	6	0.71360023	1.222173501	1.287648661	0.721029855	0.628695684	0.84744401	1.012469088	1.559186117	0.580555727	0.743589185	IT	1	1
2	2	3	4	4	4	5	1	2	2	1	1	1	1	1	7	7	1	7	7	7	6	7	6	5	7	6	7	6	5	7	7	2	2	-0.170434261	0.196271789	-0.040716191	-0.667544956	-0.558073996	-0.710243014	-0.062970749	-0.303109648	-0.505065811	-0.391097848	IT	2	2
1	2	2	4	4	3	5	2	2	2	1	2	1	1	3	6	7	6	4	4	4	7	4	7	7	7	7	5	4	5	6	6	6	7	1.147944793	0.79369076	0.958230728	-0.641601179	-0.685282263	0.143833646	-0.575053143	-0.726114785	0.835296091	0.753118582	IT	2	5
2	1	2	4	2	1	6	2	2	2	1	1	1	1	4	4	4	4	6	7	3	7	1	5	4	6	7	6	7	7	5	7	4	7	0.201915762	0.135304781	0.26213084	0.147250882	-0.086582414	0.246920292	-0.0344098	-0.037213872	0.150100614	0.145512672	IT	1	5
2	2	4	4	3	2	2	1	2	2	1	1	2	1	4	5	4	5	5	5	5	5	5	5	4	6	6	5	5	4	5	6	5	6	-0.624386096	-0.457032193	-0.630225875	-0.992747276	-0.681853079	-0.69401643	-0.157110136	-0.234183815	-0.752088287	-0.47341489	IT	1	5
1	2	3	4	7	6	7	1	2	2	1	1	1	2	6	7	7	4	7	7	7	4	7	7	7	7	7	6	7	7	6	6	7	7	0.662196379	0.812599355	0.431000286	0.111182925	0.071798076	0.41633999	0.733561393	0.815889538	0.329296554	0.57606NA9	IT	2	4
3	1	5	4	2	6	4	2	2	2	2	2	2	2	4	3	5	7	6	2	4	6	7	5	7	7	3	6	4	2	6	3	4	2	-1.724657249	-1.265373622	-1.601436152	-0.235988753	-0.257397022	-1.298763457	-0.048756612	-0.71802604	-1.777591766	-1.647523873	IT	1	5
2	2	4	4	5	4	6	1	2	2	1	1	1	2	3	6	6	6	6	7	4	6	1	7	7	7	7	5	7	7	7	7	7	7	0.466190147	0.204180599	0.298128861	0.71188134	0.839925321	0.555102611	-0.147979307	0.154443384	0.93836802	0.798757431	IT	1	5
1	2	3	3	2	3	6	1	2	2	1	1	1	1	2	3	NA	2	6	4	3	7	5	6	7	7	5	1	3	5	6	7	6	7	0.543249937	0.897588613	0.665928842	0.475609624	0.267691347	0.310662245	0.521494266	0.741907986	0.419001007	0.487060048	IT	1	1
1	2	2	4	4	4	4	1	2	2	1	1	1	1	5	4	5	2	5	5	6	5	5	7	4	7	7	5	6	7	7	7	7	4	-0.308675127	-0.291155306	-0.296348669	0.271820285	0.177807616	-0.314732144	0.186108051	-0.004876369	-0.538340286	-0.386982614	IT	1	4
1	2	2	4	2	1	1	2	2	2	1	1	1	1	5	3	5	4	5	5	4	6	5	6	6	5	5	5	2	5	6	5	5	5	0.065077854	0.336767596	0.397803079	0.769359718	0.740935091	0.116798063	0.63917685	0.377686416	-0.226571799	0.119336248	IT	1	3
1	2	2	4	4	4	6	1	1	2	1	1	1	1	6	6	6	3	6	6	6	6	6	6	5	6	5	5	6	5	6	6	6	5	0.31799481	0.445477188	0.559781695	-0.066540376	-0.173643504	-0.145059088	0.206250943	0.098259846	-0.142249815	-0.024378241	IT	1	5
1	2	3	4	1	1	4	2	2	2	2	2	1	1	5	5	5	4	4	5	4	5	2	6	6	6	5	5	6	5	6	6	5	6	0.349223683	0.126265273	-0.075421765	-1.083505038	-0.722903395	-0.571577122	-0.829251139	-0.706330978	0.19182366	0.202797392	IT	1	2
1	2	2	4	2	2	2	2	2	2	1	1	1	1	2	7	6	4	6	5	6	6	7	5	5	7	5	4	5	5	7	7	7	6	0.629383651	0.250419535	0.26529811	-0.015988786	0.029344084	0.484830132	-0.206896799	0.116887557	0.530148779	0.372464679	IT	1	4
1	2	1	4	NA	NA	6	2	1	2	1	1	1	1	1	6	7	4	7	7	NA	7	2	7	7	7	7	5	7	7	6	7	7	7	0.98539412	1.02211383	1.036734059	0.89100245	0.705174919	0.668027198	0.161503612	0.326379377	1.090713511	1.082484394	IT	2	2
1	2	2	4	4	4	4	2	2	2	1	2	1	1	3	7	5	3	5	5	5	6	5	7	5	5	5	6	4	4	5	5	6	6	-0.201594764	-0.008674354	0.209052865	-0.321939162	-0.340288004	-0.596851586	0.1495153	-0.361986235	-0.678347815	-0.305520635	IT	2	5
1	3	3	4	2	2	6	2	2	2	2	2	1	2	6	6	7	3	7	6	7	7	6	6	4	6	6	1	6	6	1	1	1	4	-0.290899644	-0.098729027	0.223694103	1.687190102	0.688198376	0.174480616	1.313570161	1.174085017	-0.893043034	-0.807911543	IT	2	3
1	2	2	4	4	4	5	2	2	1	2	1	1	2	5	3	3	1	4	4	6	6	7	6	4	4	3	3	7	7	4	5	5	4	-0.554226984	-0.777193197	-0.671524692	-0.304297865	-0.188789744	-0.497230359	-0.623772235	-0.580196112	-0.448986205	-0.348873947	IT	2	4
1	2	4	4	5	3	7	1	1	2	1	1	1	1	6	2	7	2	6	7	6	7	1	7	7	7	7	3	7	7	7	7	7	7	0.897437637	1.738833984	0.915705677	0.003995385	0.041883767	0.400419447	0.829105189	1.048073635	0.884870848	1.191034644	IT	2	1
1	2	5	4	1	1	1	2	2	2	1	2	1	1	3	3	4	4	5	5	4	6	6	5	6	7	5	4	5	5	3	5	4	6	0.258472205	0.325830682	0.098169898	0.387899312	0.072118441	-0.058498026	0.126807483	0.175934433	0.042903709	0.018709799	IT	1	5
1	2	3	4	4	3	5	2	2	2	2	1	1	1	6	4	4	6	7	4	4	7	2	7	6	7	5	7	7	7	2	7	5	7	0.234643558	0.159220445	0.044778288	-0.076531014	0.686751398	0.753684738	-0.157941876	0.542332948	1.026609549	0.999533934	IT	2	2
3	3	2	4	1	1	1	1	2	2	1	1	1	1	6	6	6	7	7	7	6	7	6	7	7	7	7	7	7	7	7	7	7	7	0.965973133	1.35111773	1.413993254	1.971019066	1.77028665	1.505393961	1.407945484	1.766485354	1.08542777	1.401990793	IT	2	2
1	3	2	4	6	6	7	2	2	2	1	1	1	1	2	7	7	2	7	4	7	4	5	7	7	7	6	6	7	6	5	6	7	7	-0.610474595	-1.048118895	-0.716929735	-0.305421597	-0.009922991	0.077358179	-0.839646264	-0.549357285	0.014209096	-0.383614015	IT	2	5
1	2	3	4	1	1	1	1	2	2	2	1	1	1	4	4	4	3	4	4	4	5	3	6	4	6	4	3	5	3	4	2	4	4	-0.071162913	-0.045616723	0.139001898	0.541612803	0.481864855	0.5503694	0.047402322	0.147815579	0.360694042	0.06048459	IT	2	4
1	2	2	4	4	3	5	1	2	2	2	2	1	1	3	6	6	4	6	7	5	5	5	7	7	7	7	7	6	6	4	6	5	7	0.339040584	0.347719341	-0.039629624	0.408708506	0.415832274	0.726341637	0.429865013	0.834733726	0.640362869	0.536508363	IT	1	4
1	2	3	4	NA	5	5	2	2	2	1	1	1	2	3	6	7	4	7	7	7	7	2	7	7	7	7	2	6	7	2	7	7	6	0.63216857	-0.097106867	-0.042390299	-1.192503674	-0.495519369	-0.138294958	-1.728582847	-1.370543804	0.984500416	0.490814117	IT	2	5
2	2	2	4	4	2	2	2	2	2	1	2	1	1	2	6	6	2	6	6	5	6	6	6	6	6	6	3	6	6	4	6	6	6	-0.450712107	-0.634392795	-0.930202935	-1.070557038	-1.130945484	-1.139346798	-0.771979118	-1.301614583	-0.948445853	-1.010762645	IT	2	3
1	2	2	4	4	5	6	2	2	2	2	1	1	1	1	7	7	3	7	7	7	7	4	7	7	7	7	7	7	7	5	7	7	6	1.487707311	1.126568237	1.188788315	-1.419054511	-1.251597821	-0.199155489	-1.235844585	-0.966872275	1.24637119	1.101137437	IT	2	5
1	2	2	4	3	NA	5	2	2	2	1	1	1	1	1	7	7	1	7	7	7	7	4	7	7	7	6	5	6	6	5	6	7	7	0.094129579	-0.127459311	0.188063902	1.063652097	0.779462697	0.560019198	0.494734575	0.810507026	0.094881943	-0.103714391	IT	1	5
1	2	3	4	2	5	6	2	2	2	1	1	1	1	3	7	6	2	6	7	7	6	5	7	7	6	7	5	7	6	7	7	7	4	0.811176063	1.264860812	0.874124361	0.631091741	0.753710138	0.705434853	1.156935826	1.493013986	0.448697831	0.994840943	IT	2	5
1	2	3	4	4	7	7	2	2	2	2	1	1	1	4	7	7	4	7	5	7	5	4	7	7	7	7	7	7	7	4	7	7	7	0.523546866	0.524656062	0.282457345	0.593623949	0.592585485	0.930306451	0.73807NA1	1.307112924	0.881960332	0.677224258	IT	1	4
1	2	3	4	2	2	5	2	2	2	1	1	1	2	6	6	7	6	7	7	7	6	5	7	7	5	6	4	6	6	4	6	6	6	0.114109724	-0.037036399	0.161237903	0.135694409	0.462569513	0.524785161	-0.15649787	0.148319387	0.644264836	0.502361969	IT	1	5
1	2	3	4	2	2	5	2	2	2	1	1	1	1	3	6	7	NA	NA	NA	6	NA	6	7	7	7	6	6	4	6	5	7	6	6	-0.42319161	-0.774766832	-0.356396709	0.222680914	0.209644767	0.085202735	-0.409872792	-0.214762303	0.024167777	-0.237591908	IT	2	2
1	2	2	4	4	5	5	1	2	2	1	1	1	1	4	6	7	5	6	5	2	7	2	7	7	7	7	5	4	4	4	5	6	7	-0.046898876	-0.659483524	-0.430174941	-1.197041614	-0.759295224	-0.235225656	-1.28174041	-1.083387287	0.2038376	-0.280334435	IT	1	5
1	3	3	4	2	2	5	2	2	1	1	2	1	1	7	5	7	7	4	5	5	6	2	5	5	5	5	4	5	5	4	4	5	5	-0.487754421	-0.457089975	-0.19730468	-0.419943053	-0.022219384	0.150708766	-0.038462763	0.17350807	-0.121158986	-0.185781818	IT	1	5
1	2	2	4	4	4	4	2	2	2	1	1	1	2	6	4	5	4	6	6	6	6	2	7	6	7	5	4	6	6	4	7	6	7	0.509854954	0.287687297	0.129494516	0.594040329	0.420438709	0.074014389	-0.049291334	-0.006557442	0.429710563	0.404150518	IT	1	5
1	2	3	4	1	1	1	2	2	2	1	1	1	2	5	6	5	5	5	5	6	5	3	7	6	6	6	6	6	6	6	6	4	6	-0.34816089	-0.405843387	-0.425724411	0.369385851	0.127907132	0.024112911	0.254070334	0.299281781	-0.361521982	-0.459262639	IT	1	5
1	2	3	4	4	4	5	2	1	2	1	1	1	1	2	6	7	1	7	4	7	6	6	7	6	7	7	6	6	6	6	6	6	7	0.010245004	-0.090289756	-0.043342761	-0.084452342	0.14066711	0.260969705	0.108237028	0.421648992	0.059262262	-0.01445894	IT	2	5
4	5	1	4	5	3	7	1	1	2	1	1	1	1	1	4	7	1	6	7	7	6	7	7	4	7	7	7	6	7	6	6	7	7	-0.181349801	-0.377586867	-0.477625244	0.460075818	0.264926872	0.064317357	-0.15088997	-0.298361744	0.071379424	-0.156601889	IT	2	4
1	2	2	4	1	1	1	1	2	2	1	1	1	1	2	6	5	4	6	6	1	7	2	6	6	5	2	3	2	3	3	2	5	4	0.150248801	0.262327078	0.006668922	0.016601655	0.066668018	0.238195168	-0.042002486	0.123175666	0.523156729	0.334621204	IT	2	5
1	2	3	4	4	3	5	1	2	2	1	1	1	1	4	5	5	3	5	5	5	4	4	5	5	5	5	5	5	5	5	5	3	3	-0.513960022	-0.548079292	-0.827898132	-0.646012342	-0.44461992	-0.436876297	-0.432346892	-0.340185369	-0.295337167	-0.50357777	IT	1	2
1	2	2	4	2	2	2	1	2	2	2	2	1	2	3	6	6	3	5	5	6	5	5	6	6	6	6	6	7	7	4	6	5	4	0.447010131	0.551043772	0.310735437	-0.102878408	-0.008066516	0.178897303	-0.035557248	0.061633762	0.696362024	0.668021873	IT	2	5
2	2	3	5	1	1	1	1	1	1	1	1	1	1	7	7	7	7	7	7	7	4	4	4	4	4	4	4	4	4	4	4	4	4	-2.387872704	-2.970795014	-2.926257074	-2.30755631	-2.276518744	-3.124675825	-1.735260663	-2.745739034	-3.1981NA99	-3.212199978	IT	2	5
2	1	3	4	3	2	7	1	2	2	1	2	1	1	1	7	7	1	6	6	7	5	4	7	7	7	5	7	6	6	7	7	6	7	0.057265234	-0.260477633	0.046552691	-0.772595761	-0.427971337	-0.533726502	-1.005703869	-1.064958427	-0.054826183	-0.016302308	IT	1	5
1	2	2	4	6	2	5	2	2	2	1	2	1	1	2	7	6	2	7	7	7	5	6	6	6	6	6	4	6	6	6	4	6	6	-0.057240928	-0.199443821	-0.010932145	-0.164844411	-0.268303334	-0.437549346	-0.339458117	-0.625310588	-0.192893523	-0.266229619	IT	2	3
1	2	5	4	5	5	7	1	2	2	1	1	1	1	5	5	4	NA	4	5	NA	7	4	7	6	7	5	4	5	5	5	6	6	7	0.694232677	1.416917439	1.358218014	0.242875931	0.608680312	0.905844254	0.698279091	1.090467219	1.206186562	1.387007156	IT	2	2
3	3	3	4	5	5	5	1	1	1	1	1	1	1	5	5	5	5	5	5	5	5	6	6	6	6	6	5	6	6	5	6	6	6	-0.196555457	-0.073943492	-0.083281746	0.324678169	0.176264206	-0.19994344	0.301186951	0.207250524	-0.436321777	-0.273974569	IT	1	5
1	2	5	4	3	3	3	1	2	2	1	1	1	1	2	5	3	2	5	3	7	6	4	7	7	6	7	7	6	7	5	6	6	7	0.141442713	0.044456104	0.000480417	-0.909464239	-0.319345549	-0.426140679	-0.749735843	-0.455972195	0.32416332	0.208198431	IT	2	5
1	2	5	4	5	3	7	2	2	2	1	1	1	1	7	6	7	4	NA	7	3	7	1	7	7	7	7	NA	7	7	5	5	7	7	0.647605374	1.028974367	1.346056166	0.325799298	0.093064448	0.243072869	1.061897973	0.828387799	-0.055735422	0.589653862	IT	1	3
1	2	3	4	4	4	4	2	2	1	1	2	1	1	1	6	4	3	5	2	5	2	5	2	6	4	6	5	4	4	1	3	NA	NA	-1.098048234	-1.593675772	-1.720054683	-0.688300542	-1.402494728	-1.888035033	-0.761575038	-1.814119225	-2.091962761	-2.333439377	IT	1	1
1	2	2	4	4	4	7	1	2	2	1	1	1	1	5	4	5	4	4	4	4	6	5	5	6	7	5	6	6	6	6	6	6	6	0.237571763	-0.109722045	-0.007261544	-0.784327458	-0.634347224	-0.159193006	-1.068596384	-0.942106077	0.37795301	0.061870638	IT	1	4
1	2	2	4	4	4	4	2	2	1	1	2	1	2	4	4	4	4	4	4	4	4	4	4	4	4	4	4	4	4	4	4	4	4	-0.926994539	-1.039560666	-1.030940188	-0.552733324	-0.641330111	-1.174854235	-0.37762892	-0.777079329	-1.356947118	-1.253383039	IT	1	5
1	3	1	4	4	6	6	2	1	2	1	1	1	0	1	6	6	1	6	6	6	2	7	7	4	7	6	6	6	6	6	2	6	6	0.861587189	1.166917747	1.258116464	1.025641419	0.902673615	1.024067353	0.812614224	0.896598201	0.926750124	1.084609725	IT	2	2
1	2	2	4	1	1	1	2	2	2	1	2	1	1	4	5	5	4	4	4	4	5	4	7	6	7	5	3	3	4	4	4	4	7	0.283005561	0.301682384	0.341877146	0.186677458	0.236320391	0.391038794	-0.076807586	-0.031838183	0.510501549	0.509767955	IT	1	5
1	2	2	4	4	6	6	1	2	2	2	1	1	1	3	7	7	1	7	7	7	5	7	7	7	7	7	7	7	7	3	7	7	7	0.757166265	1.043834459	0.997609417	-0.417749148	-0.053802951	0.346293663	0.224463232	0.474180226	0.612089148	0.860116736	IT	1	5
1	2	2	4	1	1	1	2	1	2	1	1	1	1	4	7	7	5	7	7	7	2	7	7	7	7	7	1	7	7	7	7	7	7	1.086985379	1.121900728	1.51554789	0.366623245	0.212526565	0.638926966	0.485907548	0.673939469	0.854021976	1.040426654	IT	2	5
1	2	2	5	6	5	7	1	2	2	1	1	1	1	4	4	5	4	5	5	7	6	4	5	5	6	5	6	6	6	5	5	5	5	0.517758663	0.905990868	1.231263302	1.285990043	1.008016245	0.961175621	1.191342247	1.312154255	0.527483284	0.716680849	IT	1	1
1	2	2	4	2	2	2	1	2	2	1	1	1	1	5	5	5	NA	7	5	NA	5	2	5	5	5	5	4	5	5	6	5	5	5	0.069634631	0.558316604	0.040273243	0.443144193	0.470219915	0.21370405	0.524834221	0.532308834	0.315542963	0.6693129	IT	2	1
1	3	5	5	3	2	3	2	2	2	1	2	1	1	5	7	6	6	5	7	6	5	5	6	7	7	7	6	5	5	7	7	7	7	-0.277930137	-0.481118925	-0.099819995	-0.14568973	0.388643249	0.646388375	-0.391087706	-0.211442468	0.689533245	0.40466996	IT	1	5
1	2	2	4	4	5	7	2	2	2	1	1	1	1	2	6	6	3	6	6	7	6	4	6	5	7	6	4	6	6	5	6	5	6	-0.348249476	-0.219417015	-0.323428517	-0.507659284	-0.635756928	-0.689655186	-0.244848966	-0.390037033	-0.59443124	-0.574455819	IT	1	5
1	2	3	5	1	1	1	2	2	1	1	1	2	1	NA	NA	5	5	5	6	1	2	NA	5	5	2	4	3	2	3	4	3	5	2	1.118683451	1.552478562	1.485761754	1.98177502	1.51730166	1.323935507	1.797225661	1.780855533	0.81781641	1.231009436	IT	1	5
1	2	2	4	5	4	6	1	2	2	1	1	1	1	4	6	5	2	5	5	6	4	5	6	6	6	6	6	7	6	4	5	4	6	-0.228674962	-0.388277857	-0.430038331	-0.540285534	-0.603568662	-0.321481645	-0.47926879	-0.707772463	-0.217510921	-0.559971871	IT	2	5
1	2	3	4	1	1	3	2	2	1	1	2	1	1	5	2	4	5	3	4	2	7	2	7	6	5	3	2	1	2	4	7	4	4	-0.588212791	-0.351075863	-0.226219228	0.250656851	0.062008625	-0.292604155	0.682581492	0.205288948	-0.758577328	-0.458747876	IT	1	1
1	2	2	4	2	1	5	2	2	2	1	1	1	1	3	5	5	3	4	5	5	7	4	7	7	6	6	6	6	6	4	5	5	6	-0.089516885	-0.143540844	-0.008973745	-0.701451349	-0.349626507	-0.25449326	-0.576934666	-0.38139459	-0.067839426	0.132975683	IT	2	2
1	2	2	4	5	NA	7	2	1	2	1	1	1	1	2	5	5	4	7	7	NA	5	5	5	5	7	7	7	7	7	7	7	7	7	0.099621618	0.396903815	0.796656856	1.13685908	0.998025436	0.178446855	0.543222169	0.729483899	0.004219512	0.297986713	IT	2	2
1	2	1	4	3	3	3	2	2	2	1	1	1	1	6	6	5	6	5	5	5	6	5	6	6	6	6	6	4	4	6	6	6	6	-0.360466592	-0.184677581	-0.219731895	0.235886737	0.574614839	-0.12325705	0.080526511	0.072662037	-0.151171291	0.017886383	IT	1	5
1	2	1	4	1	1	5	1	2	2	1	1	1	1	6	5	4	4	5	5	5	4	4	5	1	6	6	7	1	2	7	7	6	7	0.697119451	0.692174591	0.370828835	-1.043902447	-0.974715494	-0.863574251	-0.932601116	-0.909465626	0.408492791	0.493422855	IT	1	2
1	2	3	4	3	3	2	1	1	2	1	1	1	1	3	6	7	4	6	6	7	5	7	7	7	7	7	7	7	7	7	7	7	7	-0.15175433	-0.065716945	0.286476583	0.938557731	1.142153846	1.041728625	0.15039436	0.119787015	0.717449199	0.635812191	IT	2	4
1	2	2	4	4	6	6	2	2	2	1	1	1	1	4	5	6	1	4	6	1	4	6	7	6	6	6	6	7	6	6	7	7	6	0.782117626	0.619507634	0.503032423	-0.327461655	-0.085000719	0.22731894	-0.09508174	0.313613605	0.568964204	0.687852418	IT	1	4
1	3	3	4	1	1	5	2	2	2	1	2	1	1	5	5	5	5	5	5	5	7	5	7	6	7	7	7	7	7	5	5	7	7	-0.288321036	-0.257738138	-0.332207668	0.566156003	0.297482823	-0.107578637	0.346779349	0.131499754	-0.428336023	-0.341627585	IT	1	5
1	2	2	4	2	2	5	2	2	2	1	1	1	1	1	7	7	4	7	6	7	7	5	7	7	7	7	7	6	6	7	7	6	7	-0.83452448	-1.113148174	-1.375122598	-0.829430358	-0.535692228	-0.662011883	-1.031562267	-0.909686295	-0.338767421	-0.776053798	IT	1	5
1	2	2	4	4	4	4	2	2	2	2	2	1	2	4	4	4	4	4	4	4	5	4	6	6	5	6	5	5	5	3	5	5	5	-0.957110976	-1.290560095	-1.3485764	-1.199495933	-0.827442745	-0.875072746	-1.040263464	-1.225671428	-0.783770462	-1.034446726	IT	1	4
1	2	2	5	4	4	4	1	2	2	1	1	1	1	7	5	3	5	NA	5	3	5	5	7	6	6	4	4	5	4	4	5	5	4	-0.227316624	-0.012485501	0.135973179	0.201146448	0.21788567	-0.114737547	0.419564339	0.707331872	-0.321703731	-0.067892822	IT	1	3
1	2	5	4	4	NA	NA	1	2	2	1	2	1	1	4	4	4	4	4	4	4	4	4	4	4	4	4	4	4	4	4	4	4	4	-0.57620534	-0.634489255	-0.672272727	-0.892610064	-0.796142045	-0.91557414	-0.402347387	-0.692546907	-0.88052018	-0.830142805	IT	2	5
1	2	2	4	1	2	7	2	2	2	1	2	1	2	3	4	3	2	4	5	6	5	4	6	7	6	3	5	5	5	5	7	6	4	0.37500339	0.975965129	0.742597248	0.00383229	0.543809867	0.33682319	0.309328417	0.88922289	0.595365653	0.840563117	IT	1	2
3	1	3	4	4	4	5	2	2	2	1	2	1	2	4	7	7	3	6	6	7	7	6	6	5	7	7	5	7	7	5	6	7	7	-0.151171508	-0.430429732	-0.367419932	-0.222404924	-0.428350556	-0.798919578	-0.071621556	-0.277390982	-1.006193745	-0.702012573	IT	1	5
1	3	3	5	2	1	3	2	2	2	1	1	1	1	2	5	7	3	7	7	7	7	3	7	7	7	7	4	7	7	7	7	6	7	0.691201729	0.611909265	0.547372161	0.610586075	0.84579708	1.137500878	0.310450653	0.721813898	1.182274618	1.05049947	IT	2	5
1	2	2	4	4	2	3	2	2	2	1	2	1	1	5	4	6	2	7	5	7	5	6	7	6	7	7	5	6	7	5	7	7	7	0.14721175	-0.109307529	-0.065072032	0.05425701	0.39432162	0.529781899	-0.36442794	0.015100622	0.641028481	0.607398NA	IT	1	5
1	2	3	5	5	4	5	1	1	2	1	1	1	1	5	4	5	4	4	5	5	4	4	4	4	4	4	4	4	4	4	4	4	4	-0.46910526	-0.608151983	-0.362501685	-0.235610403	-0.602444314	-1.004073713	-0.504256912	-0.876455266	-0.885830251	-0.925487898	IT	1	3
3	1	2	4	1	1	1	2	1	2	1	2	1	1	1	7	7	1	7	7	7	6	7	7	7	7	4	7	5	6	7	6	4	6	-0.155495081	-0.276344	-0.119304065	0.366939356	-0.031816727	-0.271366654	0.120904898	-0.215055358	-0.524844655	-0.32036536	IT	1	1
4	4	4	4	4	1	7	2	2	2	1	1	1	1	7	6	4	1	7	7	7	7	4	7	7	5	5	5	5	5	5	5	5	7	1.149113085	1.249176064	1.112696104	0.416073774	0.274606071	0.718272107	0.401529194	0.719864304	1.0937807	1.078216274	IT	1	2
2	3	2	4	4	NA	NA	2	2	2	1	2	1	1	4	4	4	NA	NA	7	NA	5	5	1	5	7	6	7	5	6	5	6	5	6	0.895427659	0.845652405	0.986164116	0.643813082	0.630670936	0.590935603	0.165504845	0.438465938	0.931962842	1.070719639	IT	2	4
1	3	2	4	3	3	4	2	2	2	2	1	1	1	6	4	4	7	4	4	4	6	5	7	7	7	6	4	5	5	5	6	7	6	0.197543134	0.519718539	0.493091805	1.399068678	0.648563763	0.164700562	1.124159626	1.05570361	-0.094219827	0.192899644	IT	1	3
3	4	4	1	3	7	2	1	1	2	1	2	2	1	2	7	3	7	6	6	2	7	3	2	7	7	6	2	5	6	7	4	2	5	-0.476556174	-0.78087695	-0.711434892	1.098520077	0.431227686	-0.577647969	0.815025456	0.297240826	-1.373217076	-0.984248359	IT	1	1
1	2	3	5	3	2	5	1	2	2	1	1	1	1	4	4	5	4	4	4	3	5	4	6	6	5	5	5	5	5	4	5	4	5	-0.158221285	-0.481956427	-0.396880972	-0.45600908	-0.345864828	-0.436541299	-0.609780039	-0.479253232	-0.191053446	-0.208464729	IT	1	4
2	2	1	4	1	1	1	2	2	2	1	2	1	2	1	7	7	1	7	7	7	7	7	7	7	7	7	5	7	7	7	7	7	7	0.717995533	0.766943211	0.538592685	-0.362313322	-0.141332827	0.751213154	0.2479NA5	0.845731918	0.832944955	0.411305672	IT	1	5
1	3	5	4	1	1	5	2	2	1	2	1	1	1	6	1	1	6	1	1	1	7	1	7	7	2	1	2	3	1	1	1	1	1	-0.214617367	-0.249911472	0.109834028	1.064527178	0.795949622	0.552557512	0.852171109	0.9752467	-0.282112205	-0.082691727	IT	1	4
1	2	3	4	4	4	7	2	2	2	1	2	1	2	5	4	7	4	5	4	1	7	5	7	7	7	5	4	6	5	5	5	7	6	0.361441627	-0.149096154	0.280023955	0.692632054	0.374779514	0.790556139	-0.396447739	-0.699692503	0.486563098	-0.231440682	IT	2	4
1	2	3	4	4	4	4	1	2	2	1	1	1	1	3	4	6	1	4	7	5	5	4	6	5	7	7	5	7	7	6	6	6	7	0.440658888	0.395799014	0.194097488	0.325662818	0.232819848	0.196356165	0.242693748	0.353001553	0.404945745	0.396923313	IT	1	5
1	2	2	4	3	1	6	2	2	2	2	1	1	1	3	4	7	1	6	6	4	7	4	7	7	7	7	6	7	7	4	7	7	7	0.682736903	0.323664777	0.142204985	-0.459171828	-0.283519842	0.661180396	-0.313614805	-0.040392693	0.94038938	0.716217606	IT	1	4
1	2	4	4	4	3	6	1	1	2	1	1	1	1	3	4	7	3	6	7	7	6	6	6	6	6	6	6	6	6	6	6	6	6	0.339754329	0.436488098	0.641132334	0.426704874	0.456609531	0.523002145	0.150026044	0.27336521	0.628305591	0.606708735	IT	2	5
1	2	2	4	1	1	1	2	1	2	1	2	1	2	1	1	5	3	6	4	6	7	5	5	4	6	6	6	6	6	6	6	6	6	-0.045019423	0.151189932	-0.057754696	0.052333665	-0.037331808	-0.42367435	0.25834427	0.224276283	-0.424985141	-0.23463211	IT	1	4
1	2	2	4	4	3	4	2	2	2	1	1	1	1	3	5	7	3	7	5	7	7	1	7	7	7	4	6	3	5	5	5	7	6	0.087271675	0.7549092	0.715817279	0.78181347	0.604603986	0.389757362	1.07974068	1.28546107	0.224622261	0.371740804	IT	2	2
1	2	2	4	4	4	5	2	2	2	1	1	1	1	4	5	5	4	5	5	5	5	4	5	5	5	6	5	7	6	6	6	6	5	-1.038870638	-0.915422259	-0.911334363	-0.135066124	-0.233780376	-0.573311905	-0.046963491	-0.518373684	-1.069915859	-1.128890337	IT	2	5
2	2	2	4	2	1	6	2	2	2	1	2	1	1	6	6	7	4	6	5	6	7	1	7	7	7	7	6	1	1	4	7	4	7	0.473180NA	0.563302118	1.048754233	0.662141729	0.621624812	0.692507237	0.488188833	1.127765971	0.601615926	0.670674144	IT	1	5
1	2	3	4	4	6	5	1	2	2	1	1	1	1	1	7	7	1	4	4	7	1	1	1	1	1	1	4	1	1	1	1	1	1	-0.106352182	-0.063814296	0.035579044	-1.205468099	-1.091827388	-0.677199461	-0.513869705	-0.6674447	-0.416033564	-0.572524069	IT	2	4
1	2	2	4	NA	NA	NA	2	2	2	1	1	1	1	6	5	5	5	5	5	6	6	6	7	5	7	6	6	7	6	6	6	6	6	0.15630473	0.304043772	0.344231836	0.84936824	0.627334149	0.273005637	0.805089525	0.886554387	-0.111930797	0.104076468	IT	2	5
1	2	4	3	5	3	5	1	2	2	1	1	1	1	4	7	6	4	7	7	6	7	4	7	7	7	6	7	6	5	6	7	7	7	0.282507409	-0.022388234	-0.017983872	0.01151146	0.15365259	-0.165883777	-0.527873871	-0.627508398	0.334842026	0.291742176	IT	1	4
1	2	2	4	3	3	5	2	2	2	1	2	1	1	3	7	6	4	6	6	6	5	2	6	6	6	6	3	6	6	3	6	6	6	0.431224138	-0.698861882	-0.747115036	-0.166870119	-0.040217597	0.657598574	-1.417330866	-1.303819201	1.136966203	0.66771947	IT	2	5
5	5	5	4	3	5	7	2	1	2	1	2	1	2	1	7	7	1	7	7	7	NA	NA	NA	NA	7	7	7	7	7	7	7	7	7	1.432333125	0.968634902	0.90962731	-0.217559634	0.170291727	0.936531876	-0.465878441	0.180774617	1.594041998	1.398164857	IT	1	5
1	2	1	4	4	2	5	1	2	1	1	1	2	1	6	2	3	4	4	4	2	4	5	6	6	5	4	NA	3	5	4	7	4	5	0.730348159	0.582791322	0.676012403	-0.170361241	0.094173446	0.688112127	-0.207720865	0.288979139	0.986418315	0.908631706	IT	2	1
1	2	2	4	4	5	7	1	2	2	1	2	1	1	1	7	7	2	7	7	4	7	5	7	7	7	7	5	7	7	7	7	7	7	0.919451078	0.791862643	0.615443721	0.328529649	0.47150575	1.184799217	0.234373767	0.756458856	1.350486117	1.118400737	IT	2	5
1	2	2	4	4	2	5	1	2	2	2	2	1	1	3	5	6	NA	6	6	6	5	3	7	5	6	6	5	7	6	6	6	6	6	-0.228602016	0.06034542	-0.104956708	-0.581118054	-0.402459645	-0.301679267	-0.32672921	-0.454856579	-0.037368881	0.03228766	IT	2	4
2	2	2	4	4	4	4	2	2	2	2	1	2	1	4	4	4	4	4	4	4	6	6	6	6	5	5	4	4	5	3	5	5	6	-0.272449878	-0.441626343	-0.752542564	-0.07153428	-0.408044094	-0.575271573	0.140715405	-0.17804479	-0.920598362	-0.698540221	IT	1	4
1	2	2	4	1	1	1	1	2	2	1	2	1	1	5	6	5	4	4	4	4	7	6	7	7	7	5	4	7	1	6	7	7	6	0.062210341	0.869681024	0.559389942	-0.211294136	-0.156428679	-0.395254758	0.304409364	0.015005NA	-0.014815379	0.150866747	IT	1	1
1	3	2	4	1	1	1	2	2	2	1	1	1	1	7	1	1	7	1	1	1	7	1	4	7	4	1	6	3	1	1	1	1	4	-1.056182741	-1.533274223	-0.684134187	1.035664148	0.740749911	0.239802624	-0.019636574	-0.38673772	-0.697626027	-0.920054246	IT	2	4
1	2	1	4	4	4	4	2	2	2	1	1	1	1	3	7	7	5	6	5	6	NA	NA	NA	NA	7	7	6	7	7	6	7	5	6	0.104647975	0.213193707	0.169522856	-0.252257665	0.022526365	0.127857209	-0.058281135	0.244864868	0.248287726	0.258658323	IT	1	5
1	2	2	4	4	4	6	2	2	2	1	1	1	1	7	7	7	7	7	7	7	6	6	6	5	5	6	5	5	6	4	5	5	5	-0.13210564	-0.240099364	-0.597460647	-0.645357423	-0.290086066	0.344878454	-0.603684753	-0.696861731	0.746422291	0.467235357	IT	1	5
1	2	2	5	4	4	4	2	2	2	1	2	1	1	5	5	5	3	4	5	7	5	4	7	7	7	7	6	7	7	6	7	7	7	0.230898036	0.035763238	0.007565284	-0.545145754	0.0768427	0.389301518	-0.861219841	-0.596358334	0.971777389	0.778765177	IT	1	5
1	2	2	4	6	5	5	1	2	2	1	1	1	1	6	4	6	4	6	6	7	7	7	7	7	7	7	7	7	7	7	7	7	7	0.392157518	0.773480784	0.826736595	0.757757974	0.772642284	0.62358816	0.72799936	0.925525158	0.479201602	0.67004215	IT	1	5
1	2	3	5	4	NA	7	2	2	2	1	2	1	1	2	7	7	1	5	6	7	6	6	7	7	7	7	NA	7	7	5	7	7	7	0.419135328	-0.551262717	-0.601564872	-0.572928777	-0.068093262	0.492421585	-1.065371499	-0.942098587	0.606182922	0.221051369	IT	1	5
3	2	3	4	5	4	6	1	2	2	2	1	1	1	5	3	5	1	5	5	3	3	4	5	5	5	5	5	5	5	5	5	5	5	-1.011207988	-1.116387567	-0.879168524	-1.186521168	-0.846648845	-0.736976657	-1.052019435	-1.391220531	-0.656114441	-0.896989838	IT	1	2
1	2	3	4	5	4	5	2	2	1	2	2	1	1	4	7	7	7	5	7	7	7	5	7	6	7	7	2	3	1	4	7	7	6	-1.08731719	-1.025377688	-0.838438281	1.403725317	0.618095593	-0.492809952	0.998352555	0.915214665	-1.621670582	-1.39095967	IT	2	2
2	3	4	5	2	1	6	2	2	2	1	1	1	1	4	1	6	5	6	7	1	5	4	7	7	7	7	4	7	7	7	7	7	7	1.10187068	1.062614163	0.939600571	-0.24200191	-0.133781052	0.583596683	0.142083722	0.769757853	0.880240777	0.839321342	IT	2	4
NA	2	NA	4	1	2	4	1	1	2	1	1	1	2	4	7	5	4	4	5	6	6	5	7	7	6	7	6	6	7	6	6	7	NA	-1.602944913	-2.324871269	-1.732957869	-1.045783606	-1.102820752	-1.88879499	-1.073795439	-1.571762571	-2.161974747	-2.018422923	IT	2	3
2	3	3	4	4	4	4	1	1	1	1	1	1	1	7	6	6	6	7	6	7	5	6	5	6	7	6	6	7	7	6	6	7	7	0.240108749	0.515047132	0.373511508	1.148471121	0.684927155	0.31543069	0.760306273	0.865755715	0.040175471	0.130927921	IT	2	3
1	2	2	4	2	4	7	2	2	2	1	1	1	1	6	4	3	4	3	5	6	6	3	7	6	5	5	2	6	2	3	4	5	5	0.521186926	0.526079344	0.535025227	1.446147894	1.247745687	1.044333613	0.738247577	1.043354364	0.817695424	0.86345181	IT	1	1
1	3	3	4	4	4	4	2	2	2	1	2	1	1	4	4	4	4	4	4	4	5	4	4	4	4	4	4	4	3	4	4	4	4	-0.364449295	-0.273132301	-0.239494565	0.213683985	0.033232446	-0.320715192	0.217513308	0.071990908	-0.558377587	-0.518975488	IT	1	2
1	2	3	4	3	1	7	2	2	2	1	1	1	1	4	6	2	NA	2	2	1	7	3	6	5	6	6	6	6	6	4	6	5	6	-0.710070807	-0.790076683	-0.521281299	1.515368469	1.59622227	0.783795337	0.651299467	0.917172385	0.080426545	-0.083312193	IT	1	5
2	4	4	4	3	3	5	2	1	2	1	2	1	1	5	7	6	5	6	6	5	6	4	7	5	7	7	7	7	7	7	5	7	7	0.159828529	-0.251742136	0.25348914	-0.566167802	-0.363971133	0.253908762	-0.750907128	-0.656114941	0.416162664	0.286258905	IT	1	5
2	2	3	4	5	NA	7	1	2	2	1	2	1	1	7	1	7	5	4	2	6	7	2	6	7	7	5	7	2	5	5	7	7	7	0.038930399	0.069877049	-0.262805437	0.69388014	1.05814793	1.400486972	0.58361284	1.018237581	1.079375426	0.956789598	IT	1	5
1	2	2	4	4	4	5	1	1	1	1	1	1	2	4	5	5	6	4	4	5	4	4	5	4	7	6	3	5	7	6	6	5	7	-0.860038157	-1.367780431	-1.242190805	0.431266049	-0.034839616	-1.077936275	-0.154574871	-0.660054001	-1.539855813	-1.43204407	IT	2	4
1	2	3	4	4	2	5	2	2	2	2	2	1	1	3	4	6	5	6	6	6	6	3	6	6	6	6	6	4	5	3	6	6	6	-0.2NA73735	-0.652193165	-0.593431558	-0.897380402	-0.780048214	-0.956618451	-1.044708146	-0.NA128247	-0.355065365	-0.379224626	IT	1	5
1	2	3	4	2	2	2	2	2	2	1	1	1	1	4	4	4	4	4	4	4	4	4	4	4	4	4	4	4	4	4	4	4	4	-0.981765785	-1.126080492	-1.127087167	-0.590014512	-0.781157491	-1.419176869	-0.526241488	-1.000402246	-1.545575869	-1.486693119	IT	1	5
2	2	3	4	4	4	6	1	2	2	2	1	1	1	2	4	5	4	4	2	6	6	2	6	6	6	5	4	1	1	4	4	5	5	-0.506098361	-0.367736494	-0.381532874	-0.816020717	-0.48777087	-0.217511525	-0.419067185	-0.260534374	-0.163347684	-0.334199539	IT	1	2
1	2	4	4	4	4	7	2	2	2	2	1	1	2	2	5	5	4	5	5	4	5	5	5	5	6	6	6	7	6	4	4	6	6	0.959056939	1.441803188	1.503285205	0.856855776	0.778383573	1.162345528	0.792075095	0.803466389	1.257333221	1.185846401	IT	2	3
1	2	4	5	3	3	5	1	2	2	1	1	1	1	5	6	7	4	6	5	3	4	5	7	4	7	7	7	6	7	5	7	7	6	-0.0611341	0.223317685	-0.085804505	0.472979279	0.384376058	0.057913509	0.349071451	0.268402253	0.149873717	0.159721633	IT	2	4
2	1	2	4	2	2	2	1	2	2	2	2	1	1	6	2	2	5	2	2	2	5	2	6	5	6	5	3	2	3	4	5	4	6	-0.895178603	-0.670038812	-0.83750597	-0.429820511	-0.32631NA4	-0.786512854	-0.112582494	-0.459953674	-0.992130616	-0.92812353	IT	1	4
1	2	2	5	1	1	1	1	2	2	1	1	1	1	2	2	4	2	7	4	7	7	4	7	7	7	5	4	7	5	7	7	7	7	0.103774043	-0.377903088	-0.216518166	-1.351361058	-1.006405751	-0.403706044	-1.695194812	-1.917227477	0.459541864	0.102364492	IT	2	5
2	2	3	4	2	2	2	1	2	2	1	1	1	1	1	1	1	1	1	1	1	3	3	4	3	4	4	4	4	4	4	4	4	4	-0.469157424	-0.447835659	-0.344433964	0.064334061	-0.204451401	-0.902610476	-0.152739035	-0.499708347	-0.976177129	-0.868460274	IT	1	5
1	2	2	4	1	1	5	2	2	2	1	1	1	1	2	6	6	2	6	6	6	7	6	7	6	7	6	6	7	7	6	6	7	7	-0.1320657	-0.65470369	-0.265846799	-0.639600049	-0.855575541	-0.404741923	-0.773494957	-0.87986545	-0.42543153	-0.504969573	IT	2	5
1	2	2	5	1	1	4	1	2	2	2	1	2	1	4	5	5	4	4	4	5	7	1	4	1	4	4	4	1	1	1	4	1	1	0.524047772	0.087501927	0.192109804	-0.935137981	-0.839008259	-0.199803824	-0.788106412	-1.04942442	0.303551296	0.316017028	IT	1	5
1	2	3	4	7	5	6	2	1	2	1	1	1	2	4	7	7	7	7	7	7	4	4	4	4	7	7	7	7	7	7	7	5	7	-0.119180763	0.014648784	-0.279579568	0.12444421	0.094177264	0.412463976	0.280490025	0.509729583	0.305306166	0.0484689	IT	2	5
1	3	4	4	4	4	4	2	2	2	1	2	1	1	6	3	7	2	7	7	7	7	4	7	7	7	7	4	4	3	4	4	7	7	-1.039520093	-0.909730114	-0.008539887	0.092532701	-0.2357675	-1.034240324	0.462851206	-0.158420643	-2.188299531	-1.778258382	IT	1	5
1	2	3	4	4	5	6	2	2	2	1	1	1	1	2	7	7	2	6	6	7	6	5	7	6	7	7	7	7	7	6	7	4	6	-0.065526541	-0.177310851	-0.311922979	-0.205530072	-0.244408968	-0.032858211	-0.257714029	-0.174990183	0.135683368	0.001935772	IT	1	5
2	1	2	5	6	1	5	1	2	2	1	2	1	1	5	5	7	2	5	7	5	7	4	7	7	5	7	6	7	5	7	7	7	7	0.456824272	0.9402922	0.719257862	0.856559155	0.440869255	0.303155481	0.786301208	0.458672137	0.265865416	0.613176577	IT	1	5
1	2	2	4	2	1	4	2	2	1	1	1	1	1	1	5	5	1	4	4	4	5	2	6	6	6	5	3	6	4	4	6	5	5	-0.381124268	-0.561004661	-0.464646095	-1.154238035	-0.733273338	-0.307041919	-1.086016805	-1.190295554	0.116784558	-0.290569377	IT	2	5
2	1	4	4	5	4	5	2	2	2	1	2	1	1	7	4	4	3	3	3	3	5	6	6	5	6	6	6	6	7	5	6	6	6	0.218716509	0.551110991	0.885973735	0.079012679	-0.121071748	-0.380999012	0.349148833	0.243685726	-0.461393432	0.006028709	IT	1	5
1	2	2	4	4	3	4	1	2	2	1	2	1	1	5	7	7	3	7	5	7	6	6	6	6	5	5	5	5	5	6	6	5	6	-0.958000405	-1.065093458	-1.019128058	-1.026179444	-0.966888572	-1.308475627	-0.602940909	-1.023963401	-1.338175554	-1.274050119	IT	2	5
1	2	2	5	2	1	5	1	2	2	1	1	1	1	4	5	5	4	6	4	7	5	6	7	7	7	7	7	7	7	7	7	7	7	0.178093889	-0.248941127	-0.130899741	-0.937082029	-1.099483511	-0.759241686	-0.896061861	-1.25082206	-0.382172145	-0.320066992	IT	2	5
1	2	3	5	4	4	5	2	2	2	1	2	1	1	5	2	5	4	5	4	5	5	5	6	5	5	5	5	2	4	4	5	4	5	-0.798860787	-0.736901817	-0.768027349	-0.809893059	-0.367574079	-0.28175554	-0.450617919	-0.400263375	-0.315050274	-0.398530941	IT	2	5
2	1	4	4	4	3	6	1	2	2	1	2	1	1	6	3	4	3	5	5	3	7	7	7	5	6	6	5	6	4	5	4	5	5	0.895014131	0.409048134	0.727346506	1.534252325	1.236487844	1.108878157	0.107991643	0.237197647	1.09617766	0.869672013	IT	1	5
1	5	4	4	7	4	6	2	2	2	1	1	1	2	6	4	4	6	5	6	4	7	2	6	7	5	2	4	6	6	5	7	5	6	-0.601316585	0.056263227	-0.317405505	0.281858359	0.540821054	0.282602574	0.643856484	0.804650513	0.076207506	-0.076404532	IT	1	2
1	2	2	4	NA	1	7	2	2	2	1	1	1	1	1	7	7	1	4	5	7	7	7	7	7	7	7	7	7	7	7	7	7	7	0.967634066	1.405616377	1.389565498	0.479984409	0.784577175	1.082001604	0.89271292	1.312710979	1.082538662	1.346563498	IT	2	1
1	2	3	4	2	3	7	2	2	2	2	2	1	1	5	4	5	4	4	5	3	5	4	7	5	7	6	6	7	4	4	6	5	7	0.262616461	-0.155507154	-0.024661295	-1.327612525	-0.759883719	0.182753329	-0.918878216	-0.582200904	0.586040915	0.351313335	IT	2	4
1	3	4	4	3	3	5	2	2	2	1	1	1	1	4	4	6	3	4	7	7	5	5	7	7	4	6	5	6	4	3	6	4	5	0.808508193	1.423764291	1.37852874	0.481093342	0.494729999	0.865332008	0.803414147	1.284870732	0.956460218	1.045825755	IT	1	1
1	2	5	4	NA	NA	6	2	1	1	1	1	1	1	6	7	7	2	7	7	7	6	7	7	7	7	7	5	7	7	7	7	7	7	0.882958828	1.105702533	1.154301537	-0.487026018	-0.18734948	0.489509448	0.210104298	0.32120272	0.784205	0.911913029	IT	1	4
1	2	2	4	5	5	7	2	2	2	1	1	1	1	3	5	6	1	4	6	7	5	4	6	7	7	6	4	5	4	5	6	5	7	-0.417811499	-0.457462389	-0.609408295	-0.834884212	-0.033655898	-0.101105498	-0.565423185	-0.090099609	0.12122796	-0.045810895	IT	1	5
3	1	2	4	2	4	6	2	2	1	2	2	1	1	5	4	6	4	6	6	6	7	4	6	6	6	5	5	6	6	5	6	6	6	-0.606300443	-0.740650706	-0.570352837	-0.222017989	-0.303787426	-0.361210701	-0.27519967	-0.47640359	-0.622461747	-0.564999873	IT	1	4
1	2	2	4	3	3	6	1	2	2	1	1	1	1	3	5	3	3	3	3	3	5	5	5	6	5	5	5	5	5	5	5	6	6	-0.273782142	-0.224763303	0.075320142	0.497051513	0.083290627	-0.380960401	0.482318163	0.287362259	-0.794790869	-0.62030042	IT	1	2
1	2	4	4	3	3	5	2	2	2	1	1	1	1	4	7	5	3	7	7	6	5	4	5	5	5	6	3	2	6	5	5	6	6	-0.55847391	-0.888465664	-0.811821678	-0.691248548	-0.999579757	-1.149309316	0.130640295	-0.249026969	-1.508718198	-1.297298915	IT	1	5
1	2	2	4	1	1	2	1	2	2	2	2	1	2	6	4	5	5	6	5	5	7	3	7	7	7	5	7	6	5	5	6	5	7	1.454125803	1.095190049	0.895806803	-0.598009877	-0.275809421	0.89732461	-0.321442237	0.420149111	1.568633292	1.343356806	IT	2	5
1	2	3	4	1	NA	7	2	2	2	1	1	1	1	6	7	4	3	NA	6	3	7	3	7	6	7	7	6	7	7	7	7	7	7	1.14435333	1.62095147	1.550120558	1.253325052	1.041611898	1.140423361	1.260403257	1.579749197	1.04107222	1.353366309	IT	2	2
1	3	4	4	1	1	1	2	2	2	1	1	1	1	5	7	7	2	7	7	7	6	7	7	7	7	7	7	7	7	7	7	7	7	0.759724397	1.475293279	1.404348917	1.215618296	1.444342322	1.158220086	1.3438893	1.88737848	0.914707783	1.376487842	IT	2	2
1	2	2	4	2	5	6	2	2	2	2	1	1	1	3	5	7	1	6	5	6	5	5	4	6	6	6	4	5	6	3	6	6	6	0.239278843	0.399630897	0.475833056	-0.478813124	-0.411342859	-0.46802325	-0.023365613	-0.305532447	-0.275403299	-0.0102251	IT	1	5
1	2	2	4	NA	NA	7	2	2	2	1	2	2	1	4	6	6	NA	6	7	6	5	6	7	5	7	7	6	7	6	5	7	7	6	0.376768969	-0.135830222	0.033918004	0.599510793	0.478882122	0.598179507	-0.477802466	-0.539673073	0.823751936	0.505336022	IT	2	4
1	2	2	4	1	1	1	1	1	1	2	1	1	1	7	1	1	7	4	7	7	7	1	7	7	7	7	7	7	7	1	1	1	7	0.915099984	1.282278601	1.097637872	1.831223813	1.581553797	1.896849604	1.297000029	1.280468014	1.490922532	1.50083991	IT	2	4
1	2	2	4	2	2	2	2	2	1	1	2	1	1	5	4	5	5	3	4	5	5	4	5	4	6	5	3	2	7	6	6	5	7	-0.922148768	-1.124104484	-0.894183992	-1.462403968	-1.005031616	-1.003529125	-1.187279971	-1.475270907	-0.799684796	-0.973459791	IT	2	5
1	2	4	4	4	2	6	2	2	2	1	1	1	1	5	5	3	4	6	6	4	7	3	7	7	7	6	7	6	6	5	7	6	7	0.747210841	0.81241099	0.830161217	0.94149896	0.724286711	0.677090826	0.480068242	0.582869494	0.768107543	0.75573258	IT	1	2
1	2	2	4	4	4	4	1	2	2	1	2	1	2	4	5	5	4	4	4	4	6	6	6	6	7	6	7	7	7	6	6	6	6	0.240703021	0.461546551	0.637199164	0.680468246	0.486245848	0.413233038	0.608616371	0.708378878	0.146171799	0.280490442	IT	2	5
1	2	2	4	3	3	5	2	2	2	1	1	1	1	5	5	4	4	6	7	5	4	6	6	4	7	6	4	6	4	5	6	5	7	-0.438446224	-0.401800562	-0.413180353	-0.556214372	-0.351396295	-0.514988491	-0.240849263	-0.274401667	-0.607927537	-0.648549861	IT	1	5
1	3	3	5	4	4	6	1	2	1	1	2	1	1	6	3	4	6	3	6	5	6	5	6	6	6	5	5	5	5	5	5	5	5	-0.407704713	-0.474440283	-0.50704853	0.882637121	0.803236375	0.483456246	0.240221109	0.363159577	0.126829591	0.140855665	IT	1	2
1	2	4	4	3	2	5	2	2	2	1	2	1	1	4	7	7	7	7	6	7	5	6	7	6	1	7	6	7	7	7	7	7	7	0.967115458	1.303309419	1.092451815	0.634481303	0.60878499	0.777555296	0.782358495	1.133242366	0.890324372	1.061631203	IT	2	4
1	2	1	4	4	4	4	2	2	2	1	2	1	1	4	4	4	5	4	5	4	5	5	5	5	5	5	5	5	4	5	5	4	4	-0.979433277	-1.066171668	-0.860713732	-0.570515998	-0.704154023	-1.269433773	-0.453086189	-0.993171993	-1.37466166	-1.280595466	IT	1	5
1	4	3	5	1	1	1	1	2	2	2	2	1	2	5	2	3	6	2	6	3	6	1	5	5	6	2	5	5	2	1	1	3	6	0.864261671	1.417472585	1.181686266	1.119488217	0.838967412	0.928052336	1.284165505	1.213928318	0.796088971	1.014018428	IT	1	5
2	2	1	4	4	4	7	2	1	2	1	1	1	2	1	7	7	NA	6	7	NA	7	7	7	5	7	6	6	6	6	5	7	7	7	0.523769849	0.741394827	0.747855611	0.831762372	0.517618119	0.433041263	0.774857738	0.89327044	0.192421281	0.262153659	IT	2	2
1	3	4	5	4	3	4	2	2	2	1	2	1	1	7	3	6	NA	4	6	2	6	1	7	5	5	3	5	4	6	4	5	4	6	0.454185786	0.376392139	0.590528744	-0.184453605	-0.192202307	0.22996184	-0.431608072	-0.43681666	0.706036927	0.548497419	IT	1	5
1	2	2	4	2	3	3	1	1	2	1	2	1	1	2	7	7	2	7	7	7	5	7	7	7	7	7	7	7	7	7	7	7	7	0.402646272	0.914246624	1.111698236	-0.096679078	0.115892494	0.274633584	0.513623269	0.498038119	0.249141975	0.567434575	IT	2	5
1	2	2	4	1	1	6	2	2	2	1	1	1	1	4	4	6	NA	5	6	5	7	4	7	4	5	7	7	3	4	5	7	7	6	-0.265030756	0.165829874	-0.105198468	-1.195943389	-0.586502373	-0.337360778	-0.47617855	-0.814614878	0.030127899	0.215677877	IT	1	2
2	2	2	4	4	2	7	2	2	2	1	2	1	1	5	6	6	4	7	7	7	4	5	7	6	7	7	7	7	6	7	6	7	7	-0.169938911	0.138088597	-0.003910724	1.428710253	1.67087159	1.474689196	0.974800355	1.14263454	0.934540675	0.767679191	IT	2	2
1	2	2	4	3	3	3	2	2	2	1	2	1	1	5	6	6	3	5	6	6	5	5	5	5	6	6	4	6	6	6	6	6	6	0.449023569	0.473935541	0.433000079	-0.301853667	-0.553459808	-0.029467455	-0.188715776	-0.475898394	0.268842923	0.093000192	IT	2	5
1	2	4	4	4	2	5	1	2	2	1	2	1	1	5	7	5	4	7	7	7	6	5	6	7	6	6	6	6	6	7	7	6	6	0.016327837	-0.169993457	-0.132269665	-0.108834875	-0.213162364	-0.236903758	0.217424592	-0.002746948	-0.528151992	-0.400856719	IT	1	5
1	3	2	4	5	3	6	1	2	2	1	1	1	1	6	6	6	7	4	6	5	6	4	7	7	6	6	3	3	6	6	7	6	7	-0.300791265	0.009044964	-0.16700175	0.797631223	1.274242298	1.1948NA11	0.812860437	1.184822151	0.739736771	0.630292227	IT	1	2
1	2	4	4	1	1	1	2	2	2	1	1	1	1	7	1	1	6	4	4	4	7	1	7	7	7	1	1	1	1	1	6	1	6	0.549880861	0.64962312	0.609409371	1.426140126	1.541965569	1.443908565	0.767999532	1.242253191	1.324136242	1.275813742	IT	1	5
2	2	3	3	6	7	2	2	1	2	1	2	2	1	2	5	6	3	3	4	3	3	6	3	6	6	5	3	4	5	4	6	5	3	-0.847673534	-0.864562763	-0.560910348	-0.015025396	-0.352546563	-1.009152576	-0.234146011	-0.549468444	-1.343695279	-1.130912594	IT	1	3
1	2	2	4	4	4	4	1	2	2	1	1	1	1	3	7	7	5	7	7	7	6	5	7	7	7	7	5	7	7	6	6	6	7	0.167785557	0.275952699	0.05866095	0.549052581	0.117861481	-0.173682799	0.455444244	0.414309127	-0.384582532	-0.079072973	IT	1	5
1	3	2	4	4	5	5	2	2	2	1	1	1	1	5	5	4	1	5	6	7	7	5	7	7	7	5	4	4	5	5	4	6	7	0.396625956	0.648811608	0.40047666	0.999744751	0.87328556	1.125067407	0.917996191	1.100731183	0.698415463	0.598109588	IT	2	5
1	3	2	4	3	NA	NA	2	2	2	1	2	1	1	2	7	6	2	6	5	6	7	4	7	5	5	5	4	3	2	5	6	6	5	-0.436507532	-0.592467459	-0.543357487	-0.595252965	-0.376106353	-0.035062422	-0.563653521	-0.440618801	0.071775702	-0.325476014	IT	1	5
1	2	2	4	4	3	7	2	2	2	1	2	1	1	3	2	3	4	5	6	4	6	7	7	7	7	7	4	7	6	6	6	7	7	0.264858931	0.021239392	0.403535624	0.150769734	-0.229873999	-0.302149362	0.109844136	0.099179609	-0.388245151	-0.296035933	IT	2	5
1	3	3	4	5	NA	7	2	1	2	1	1	1	1	3	7	7	NA	7	7	7	5	7	7	7	7	7	7	7	7	7	7	7	7	-0.285970496	-0.774060501	-0.778487828	-0.625423901	-0.437940375	-0.27609133	-0.660358363	-0.648703006	-0.273034963	-0.32540509	IT	2	2
1	2	4	4	1	1	3	2	2	2	2	1	1	1	2	5	7	7	7	1	5	7	3	7	7	6	5	5	1	1	1	6	1	3	-0.33368703	-0.815220857	-0.085856724	-1.111891093	-0.60028759	-0.088117797	-0.934531254	-0.831677485	-0.331400114	-0.349038911	IT	2	5
1	2	3	4	2	1	5	2	2	2	1	1	1	1	7	7	4	3	5	4	7	6	3	6	6	7	5	1	3	3	6	6	7	7	-0.497387715	-0.162810187	-0.153820956	0.695089823	0.150580624	0.050765609	0.886139167	0.501942751	-0.507958481	-0.639460262	IT	1	1
2	4	3	4	2	2	2	2	2	2	1	2	1	1	2	5	5	2	6	5	5	6	3	5	5	5	6	4	3	3	6	5	5	5	-0.405644452	-0.656731381	-0.566426402	0.024719561	-0.133381852	-0.118095895	-0.456715703	-0.525282934	-0.163496823	-0.441825054	IT	1	5
1	2	2	4	7	7	7	1	1	2	1	1	1	1	5	7	7	1	7	7	7	7	6	7	7	7	7	4	7	7	7	7	7	7	0.78192172	0.378959436	0.389055001	-0.152984208	-0.143773027	0.544411161	-0.515078949	-0.18052733	0.809235408	0.638343487	IT	2	5
1	2	2	4	4	3	6	2	2	2	1	1	1	2	3	6	6	2	7	6	7	5	5	7	7	7	6	4	6	5	4	4	6	6	-1.093772665	-1.071016756	-1.225254901	-1.374194062	-0.807327196	-1.225208374	-1.038931821	-1.191465663	-0.824451046	-0.NA059428	IT	1	5
1	2	3	4	3	6	6	1	2	2	1	2	1	1	2	7	7	2	7	7	4	6	5	7	7	7	7	5	7	7	2	5	7	7	0.74801816	0.437486524	0.420061862	0.078617414	-0.00134877	0.554702768	-0.025478619	-0.122666709	0.669082133	0.524297416	IT	2	5
1	2	3	4	3	3	3	2	2	2	1	1	1	1	4	4	5	NA	5	4	5	5	4	6	5	5	4	4	4	3	4	3	4	5	-0.388505585	-0.409793325	-0.272163776	-0.164218638	-0.267826553	-0.459402137	-0.061389845	-0.073777944	-0.57836332	-0.467037791	IT	2	5
2	2	4	4	4	4	4	2	1	2	1	2	1	2	5	7	6	2	7	4	6	6	7	6	7	6	6	5	7	5	6	7	4	7	-0.14691431	0.038802734	0.163358192	0.354622544	0.330079257	-0.034045042	0.365NA82	0.395296033	-0.47199175	-0.285241614	IT	1	5
1	2	2	4	NA	4	5	2	2	2	2	1	1	1	3	3	5	3	7	7	4	6	6	7	7	7	6	7	7	7	6	7	6	7	0.970556237	1.249275012	0.850485323	-0.913970069	-0.885552827	-0.507886469	-0.460980122	-0.705612401	0.605591693	0.632822678	IT	2	5
1	2	2	4	4	3	5	2	2	2	1	2	1	1	5	7	5	5	4	5	5	7	7	7	7	7	6	6	6	6	4	4	6	7	0.625390367	1.023148681	1.264530084	1.179570645	0.737949293	0.689941328	1.149695463	0.869384779	0.298480039	0.497617792	IT	2	4
1	2	3	5	6	NA	7	2	2	2	1	2	1	1	4	7	1	1	7	5	7	7	6	7	5	7	6	6	5	3	NA	6	4	6	-0.310705394	-0.358601006	-0.312457023	1.643780756	0.836369539	0.291847308	0.563103856	0.076402993	-0.515890999	-0.555398442	IT	1	3
1	3	3	5	4	5	5	1	1	2	1	2	1	1	5	6	6	7	7	6	2	5	7	7	7	6	7	7	6	7	4	4	7	7	-0.200757542	-0.448591753	-0.593069132	0.86290215	0.28653252	-0.344374616	0.45097177	0.012307362	-0.650059627	-0.588326364	IT	1	2
1	2	3	4	3	1	5	2	2	2	2	1	1	1	6	4	5	5	4	5	4	5	3	6	5	6	5	5	2	2	3	3	5	5	-0.33764251	-0.286972426	-0.233251911	0.261413585	0.225889635	-0.031985248	-0.017961664	-0.036762003	0.029688286	-0.029078521	IT	1	2
1	4	3	4	1	5	6	2	2	2	1	2	1	1	5	5	4	7	6	6	4	7	1	7	7	7	4	3	7	4	4	4	6	7	0.226304179	-0.09849507	0.103431615	0.42851626	0.168517739	0.131645655	-0.2573509	-0.491864963	0.140513325	0.083575636	IT	1	5
1	4	2	4	2	4	5	1	2	2	1	1	1	1	7	5	4	7	5	5	1	7	3	7	5	7	6	5	5	3	4	6	5	6	-0.508509582	-0.574677717	-0.265857265	0.627328823	0.230817722	-0.484449404	0.376454825	0.245247641	-0.814574578	-0.847197086	IT	1	3
2	2	3	4	4	4	4	2	2	1	1	1	1	1	7	3	4	4	5	6	4	7	3	6	6	5	4	5	6	6	4	5	6	4	0.064399686	0.020592882	-0.40237125	-0.765055574	-0.595879905	-0.263107566	-0.435159507	-0.217459NA	0.060271874	-0.087369025	IT	2	4
1	2	3	4	1	1	5	2	1	2	2	1	1	1	3	NA	6	1	NA	NA	NA	7	3	7	7	7	7	7	7	7	4	6	6	7	0.540412194	0.383151079	0.516435406	-0.276869802	-0.541912229	-0.512889973	-0.564736085	-1.031687583	0.089864016	-0.016225263	IT	1	5
1	2	3	4	4	4	5	2	2	2	1	1	1	1	5	2	5	2	5	5	6	6	3	7	5	6	6	6	5	6	7	7	7	6	-0.459785426	-0.889790896	-0.821245055	-1.203141259	-1.087731875	-0.74392242	-0.858634889	-0.989429524	-0.62988182	-0.704802801	IT	1	5
2	2	2	2	4	4	4	1	1	1	1	1	2	1	5	5	5	3	5	5	5	5	5	5	5	5	5	5	5	5	5	5	5	5	-0.926994539	-1.039560666	-1.030940188	-0.552733324	-0.641330111	-1.174854235	-0.37762892	-0.777079329	-1.356947118	-1.253383039	IT	1	1
2	2	2	2	5	5	5	2	2	2	1	2	1	1	5	6	3	3	6	6	6	5	5	5	6	5	5	6	5	5	5	5	5	5	-0.383849028	-0.593050337	-0.695569558	-0.371127038	-0.357788819	-0.543211713	-0.211332732	-0.385407068	-0.544794254	-0.555962167	IT	1	4
1	2	2	4	4	5	7	1	2	2	1	1	1	2	1	7	7	4	4	7	4	3	5	7	7	7	7	7	7	7	6	7	6	7	0.671949079	1.083501239	0.746562077	-0.01256245	0.260924294	0.959633077	0.609221183	0.997814098	1.23939289	0.990235732	IT	2	5
1	2	1	4	2	3	5	2	2	2	1	1	1	1	6	2	3	7	2	2	2	7	1	7	7	6	5	6	6	6	5	6	5	6	-0.080314698	-0.034075665	-0.002824118	0.482135833	1.020651127	0.900069891	0.078348663	0.055442222	0.860803607	0.772513467	IT	1	4
1	2	2	5	4	4	4	2	2	2	1	1	1	1	5	6	7	6	6	6	7	5	2	5	5	6	6	4	2	2	4	4	4	6	-0.926306871	-0.986065862	-1.026357019	-0.570508327	-0.487012818	-0.780353995	-0.311808302	-0.67692858	-0.979289053	-0.940968042	IT	1	5
1	2	3	4	NA	NA	NA	2	2	2	2	2	1	1	3	5	5	5	NA	5	6	7	2	7	7	7	7	7	4	4	4	7	4	7	-0.684551423	-0.769007709	-0.623899992	0.746861476	0.985290927	0.953421599	-0.088340299	-0.13815028	0.55256929	-0.001635743	IT	1	5
1	2	2	4	5	3	4	2	1	1	1	2	1	1	4	7	6	4	5	5	6	4	5	6	6	6	6	5	6	6	6	6	6	7	-0.42593NA1	-0.711751569	-0.569738141	-1.280496205	-1.449720871	-1.358956847	-0.705737613	-1.15164411	-1.225015249	-1.30493133	IT	1	1
3	2	2	4	1	1	1	1	2	2	2	2	1	1	7	1	4	7	4	4	1	7	1	6	7	4	2	6	6	7	1	7	2	4	0.692867156	1.054630744	0.852385533	1.1616689	1.311711463	1.271410461	1.171420327	1.380955885	1.13866786	1.246767222	IT	2	5
1	2	3	4	4	5	5	1	2	2	2	1	1	1	2	5	7	1	7	7	7	5	4	7	7	7	6	7	6	5	4	7	7	7	-0.300113918	-0.445953469	-0.477546672	-0.680998755	-0.525301929	-0.422228342	-0.516984224	-0.345893672	-0.268765071	-0.445609951	IT	1	5
1	2	1	4	4	4	4	2	2	2	1	1	1	1	4	6	6	4	6	6	6	5	4	7	7	7	4	6	6	6	4	6	6	6	-0.912928226	-1.247710047	-1.280291774	-1.225855549	-0.856104483	-0.867467212	-1.026982026	-1.082419376	-0.727633242	-0.900079959	IT	2	5
1	2	1	4	1	1	1	2	2	2	2	2	1	1	3	4	6	NA	NA	6	6	7	6	6	5	6	3	5	2	1	1	6	2	6	0.08949444	-0.169988917	-0.382680193	-0.491566976	-0.139321033	0.566003212	-0.513487199	-0.503929534	0.629998457	0.300287622	IT	2	5
1	3	3	4	1	1	1	1	1	2	1	1	1	1	4	4	7	4	7	7	7	7	7	7	7	7	7	7	7	7	7	7	7	7	0.449191586	0.908456587	1.024952813	0.525480426	0.416864724	0.584165644	0.570207954	0.423474191	0.486741444	0.786625925	IT	1	5
1	2	4	4	3	2	6	2	2	2	1	1	1	2	5	4	3	4	5	4	4	3	3	5	5	3	3	3	4	5	5	4	4	4	-0.715961888	-0.490018677	-0.807040858	-0.233950796	-0.14442003	-0.411067811	0.23885915	0.095572942	-0.720712781	-0.557205613	IT	1	3
1	3	2	4	4	5	7	2	2	2	1	1	1	1	4	3	6	3	7	4	7	4	5	7	6	7	7	3	7	7	6	7	7	7	-0.135289499	0.014883607	-0.084251481	-0.100395142	0.127101173	0.034314543	0.186234243	0.473156316	0.169478319	0.221169507	IT	2	3
1	2	2	3	5	5	6	2	1	2	1	1	1	1	4	6	6	6	2	5	6	6	5	5	7	6	6	4	6	6	5	6	6	5	-0.497222969	-0.241396946	-0.050005115	0.820730428	0.840622852	-0.005270192	0.752783555	0.859089939	-0.673942946	-0.524871962	IT	2	4
1	3	2	4	5	5	6	2	2	2	1	1	1	1	3	6	6	5	5	5	5	6	6	6	6	6	6	6	6	6	6	6	6	6	0.267373675	0.309806329	0.26249456	-0.336625325	-0.284993805	-0.141196701	-0.229800387	-0.225105956	0.309878451	0.209174113	IT	1	5
1	2	3	4	2	2	7	1	1	2	1	1	1	1	1	7	5	2	6	6	2	6	4	7	7	7	7	6	7	2	5	7	7	6	0.525304893	0.756557239	0.570218166	-1.01557413	-0.223440147	0.395776573	-0.219151315	0.183168338	1.041660779	1.055500461	IT	1	4
1	2	3	4	2	2	6	2	2	2	1	2	1	1	6	2	3	7	4	1	6	7	2	7	6	6	6	4	2	5	3	7	4	4	0.019808203	0.470440083	0.279693074	1.14775882	1.30004739	1.048463087	0.92338181	1.100629024	0.935329083	0.992390099	IT	1	2
1	2	2	4	2	2	3	2	2	2	1	1	1	2	5	5	4	3	5	5	6	6	6	6	6	5	6	6	6	6	5	6	6	6	-0.480122099	-0.401700934	-0.262673202	-0.565755204	0.040939506	0.157789447	0.000773196	0.164280529	-0.120669473	-0.046338916	IT	2	4
1	2	2	4	1	1	1	1	2	2	1	2	1	2	2	7	7	1	7	7	7	7	7	7	7	7	7	6	6	7	7	7	7	6	1.264322708	1.857290856	1.81203514	2.079501155	1.81145284	1.749878149	1.658818694	2.175910229	1.404928904	1.68484237	IT	2	2
1	2	2	4	6	5	6	2	2	2	1	1	1	1	1	7	7	1	7	6	7	5	7	7	6	7	7	4	7	7	6	7	7	7	0.866853688	0.710994061	0.540142485	-1.240383257	-0.585665269	0.698412743	-0.459003678	0.131368551	1.163446281	0.870609629	IT	2	3
2	1	3	4	2	2	2	2	1	2	1	1	1	1	3	7	7	1	7	7	7	4	3	7	6	7	7	7	2	3	6	7	7	7	0.162728802	0.207012389	0.130711876	0.122686272	0.081750464	0.068248638	-0.001064116	-0.053806069	0.028455063	0.145225865	IT	1	5
1	3	3	4	4	4	4	1	2	2	1	1	1	2	1	5	5	3	5	6	5	5	5	7	7	6	7	6	7	6	7	6	7	7	0.173552113	0.159523489	0.359780123	-0.42079797	-0.107239452	0.613814827	-0.204003235	-0.154579041	0.559458513	0.501730342	IT	1	4
1	2	2	4	4	5	5	1	2	2	1	1	1	1	5	3	6	NA	6	6	5	6	4	7	6	7	6	7	6	6	6	7	7	7	-0.203296414	-0.51376827	-0.468957321	-0.668109	-0.965572687	-0.854331494	-1.034463656	-1.297387066	-0.330627625	-0.48434781	IT	2	5
2	2	5	1	7	5	5	2	2	1	1	1	1	1	3	7	6	6	6	4	7	6	6	6	2	7	2	3	6	6	7	5	4	5	1.100612609	1.922688729	1.477875912	1.992378356	1.493801087	1.123785929	1.654735542	2.012707099	1.047593175	1.45343365	IT	1	2
1	2	4	4	4	5	5	2	2	2	1	1	1	1	5	3	5	4	6	5	6	4	5	7	7	7	6	6	6	6	6	6	6	7	-0.313068807	-0.596981189	-0.396317972	-0.560208066	0.117555208	0.383238801	-0.538428618	-0.038575531	0.516853437	0.496823494	IT	1	5
1	3	4	4	7	6	7	2	2	2	1	1	1	2	3	5	5	4	3	4	5	7	5	7	7	7	7	1	7	4	6	7	7	7	-0.640228143	-0.425855535	-0.836678894	-0.954236755	-0.069198557	0.297187673	-0.179065956	0.472325862	0.482056665	0.483671524	IT	2	1
1	2	3	4	1	1	1	2	2	2	1	1	1	1	5	6	6	5	6	6	4	6	4	6	6	6	6	6	6	6	4	6	5	6	0.464695797	0.32557705	0.219954832	-0.194297829	-0.331956428	0.410364705	-0.326883368	-0.319459862	0.543860808	0.251589385	IT	1	5
1	3	3	4	3	3	3	2	2	2	2	1	1	1	6	6	7	4	7	7	7	7	7	7	7	7	7	7	7	7	7	7	7	7	0.754300963	1.16348696	1.123834155	0.872354639	0.783355766	0.89610373	1.001586996	1.465037753	0.782769613	0.889345219	IT	2	5
1	2	3	4	NA	NA	NA	1	2	2	1	2	1	1	4	6	6	2	6	6	NA	NA	NA	NA	NA	5	NA	NA	NA	4	5	4	NA	NA	-0.169596959	0.026580219	0.172711778	0.50684077	0.294396828	-0.203623208	0.300392521	0.201626013	-0.362460101	-0.298724521	IT	1	5
2	2	2	4	7	7	7	2	2	2	1	2	1	2	3	7	7	2	6	6	4	1	7	7	7	7	6	7	6	6	5	7	5	7	0.630926808	0.244726424	0.281342338	-0.959343602	-0.855146604	-0.049407281	-0.808644801	-0.66626037	0.388696932	0.344334692	IT	1	5
1	2	2	4	3	3	3	1	1	2	1	1	1	1	5	6	5	6	5	6	5	5	4	5	5	5	5	5	5	5	5	5	5	5	1.376068461	0.76879409	1.155329152	1.45724453	0.946890207	0.921120187	0.03671462	0.351735048	1.02877552	0.81353813	IT	1	5
3	3	3	3	NA	7	6	1	1	2	2	1	2	2	5	2	3	7	6	1	4	3	1	2	5	2	1	3	7	4	4	5	6	NA	-0.661182241	-0.75155949	-0.335535747	-0.2795662	-0.466038824	-0.884181403	-0.422145231	-0.720043359	-1.331468568	-1.142219948	IT	1	3
2	4	NA	3	4	3	4	2	2	2	2	1	1	1	6	6	5	4	6	7	2	2	6	5	5	6	3	5	4	3	5	2	3	5	-1.058654023	-0.408243752	-0.572673833	-0.884940298	-0.757760798	-1.159648809	0.128511381	-0.31392221	-1.351494525	-1.166598791	IT	1	1
2	1	2	4	1	1	1	2	2	2	1	1	1	1	7	1	4	5	4	1	1	7	2	6	5	5	4	1	2	2	3	2	3	4	-0.344279343	-0.289817126	-0.309103787	-0.412302809	0.216700686	0.718969923	0.074811959	0.242288973	0.342692408	0.208096219	IT	1	4
1	2	2	4	1	1	1	1	1	1	1	2	2	2	6	1	1	NA	NA	NA	NA	6	6	6	6	6	6	6	6	6	6	6	6	6	-2.387872704	-2.970795014	-2.926257074	-2.30755631	-2.276518744	-3.124675825	-1.735260663	-2.745739034	-3.1981NA99	-3.212199978	IT	1	3
1	3	4	4	1	1	1	1	1	2	1	1	1	1	3	7	7	1	7	7	7	1	1	1	7	1	7	7	1	7	7	2	5	5	0.616196254	0.908525936	1.448260164	0.073644132	-0.302658714	-0.278178902	0.191454789	-0.176619072	-0.103897568	-0.0964679	IT	2	5
2	2	3	4	2	2	2	2	2	2	1	2	1	1	6	5	6	3	5	5	5	5	5	7	5	7	5	5	5	5	5	5	5	5	0.198563664	0.213008525	0.245045774	-0.105274788	0.285248652	0.512562825	-0.021371657	0.346899512	0.559631497	0.32639645	IT	1	4
1	2	2	4	4	4	NA	2	2	2	1	1	1	1	4	4	5	4	4	7	4	NA	4	NA	NA	4	4	4	4	4	4	4	4	4	0.516553934	1.047671855	0.960061214	0.421878182	0.215546435	0.382133067	0.719753404	0.695470848	0.260611782	0.272162007	IT	2	5
3	2	2	4	4	4	4	1	1	1	1	1	1	1	4	4	6	5	5	4	5	3	3	4	4	5	5	5	4	4	6	2	5	3	-0.117893484	0.112110869	0.213204935	0.109516498	0.283046663	0.177336796	0.388532481	0.378351321	-0.190835492	-0.042764332	IT	2	4
1	2	3	4	5	3	5	2	2	2	2	2	1	1	5	7	7	7	7	5	7	7	7	7	7	7	7	3	7	7	5	7	6	7	0.028679873	-0.494576832	0.029375498	0.924498773	0.015612508	0.043201141	-0.111349103	-1.143023398	-0.600224979	-0.93408862	IT	1	3
1	2	2	4	4	4	5	2	2	2	1	1	1	1	1	6	5	2	6	5	6	5	3	3	4	5	5	5	5	6	4	5	5	5	-0.563313347	-0.694897612	-0.697382389	-1.42752122	-1.281526806	-1.556640123	-1.168745449	-1.372515214	-0.NA920495	-0.908001846	IT	2	4
1	2	3	4	1	1	1	2	2	2	1	2	1	2	1	7	7	4	3	7	4	4	7	7	7	7	7	7	7	7	7	7	7	7	0.884630487	1.310904708	1.111182401	1.022749162	0.70148505	0.554479377	0.724854102	0.584203704	0.748426125	0.876069789	IT	1	4
1	2	4	4	2	4	7	1	1	2	1	1	1	1	2	7	7	2	7	6	7	6	4	7	7	7	7	7	7	7	6	7	7	7	0.844465867	0.435804034	0.346837466	-0.294901411	-0.116396261	0.25846484	-0.612684236	-0.281335971	0.857886944	0.865390804	IT	2	5
2	2	2	4	2	2	7	2	2	2	1	1	1	1	4	7	7	3	7	6	5	7	2	7	6	7	7	NA	6	6	6	7	5	6	0.445223069	0.96177631	0.561861059	0.436413579	0.288337963	0.393805985	0.866722077	0.777583245	0.381000204	0.65350718	IT	1	5
3	3	3	4	3	3	5	2	2	2	1	1	1	1	5	5	5	5	4	3	5	5	6	5	5	7	6	4	4	3	5	5	5	6	-0.190074113	-0.788097271	-0.648535711	-0.650218585	-0.964494571	-0.979946726	-0.512127357	-0.927882736	-1.143453909	-0.934769179	IT	1	3
1	2	3	4	4	4	5	1	2	2	1	2	1	1	4	5	5	3	4	5	5	7	4	6	4	6	6	2	6	6	5	6	7	6	0.393928273	-0.081961187	0.018208982	-0.02881223	-0.194343181	0.133843391	-0.08405618	-0.11478919	0.106538132	-0.010512054	IT	2	5
1	2	3	4	4	4	7	2	2	2	1	1	1	1	4	NA	5	5	5	5	5	7	4	7	5	7	5	4	4	4	4	5	7	6	0.202063955	0.344496497	0.638554093	1.360550144	0.985146804	0.741490895	0.863510631	1.216862873	0.257956524	0.345210606	IT	1	2
2	1	2	4	3	2	5	2	2	1	2	1	1	1	6	4	4	6	4	4	4	5	5	6	6	6	4	7	4	4	2	6	4	7	-0.533955369	-0.620316751	-0.496965796	0.111353251	0.363502435	0.471911092	0.122479199	-0.149308956	0.021130039	0.023096347	IT	1	5
1	2	1	4	4	5	5	2	1	2	1	1	1	1	4	6	6	5	6	6	6	6	4	7	7	5	5	4	4	5	5	5	5	5	-0.440494232	-1.043719131	-0.883389642	-0.048394798	-0.182534408	-0.548458789	-0.691128022	-1.315133636	-0.635876071	-0.685395445	IT	1	5
1	2	2	4	NA	NA	7	1	2	2	1	1	1	1	1	7	7	4	7	7	6	7	7	7	7	7	5	5	7	7	6	7	7	7	0.098744678	-0.030791678	0.404508935	0.2882607	-0.010577503	0.007347417	-0.265045085	-0.468507999	-0.022807835	-0.171191728	IT	2	4
1	2	4	4	1	1	7	2	2	2	1	2	1	1	5	6	2	4	7	6	7	6	5	7	6	6	5	2	7	3	5	5	5	7	-0.108580536	-0.710895789	-0.61907668	-0.66251225	-0.789848221	-0.747028939	-0.854000044	-1.35940613	-0.516419682	-0.721159574	IT	1	5
1	2	2	4	1	3	6	1	2	2	1	1	1	1	1	7	6	4	4	4	2	7	4	7	7	7	5	6	7	7	5	4	7	7	-0.055424496	0.025758864	-0.299791558	0.464255099	0.702274299	0.841703995	0.239644727	0.728328847	0.668476176	0.343010013	IT	2	1
1	2	1	5	2	2	2	2	2	2	1	2	2	2	3	4	6	2	4	6	4	2	4	4	6	4	5	6	6	6	5	6	7	5	-0.834464989	-1.31206033	-1.115275052	-0.582180696	-0.682831157	-0.697180641	-0.730962025	-0.902254072	-0.923333807	-1.121157348	IT	1	3
1	2	3	4	4	4	4	1	2	2	1	2	1	1	4	4	4	4	4	4	4	4	4	4	4	4	4	4	4	4	4	4	4	4	-0.353280082	-0.295664027	-0.268805064	0.242780566	0.094679651	-0.493002352	0.038088935	-0.097678946	-0.644122301	-0.52673424	IT	1	4
3	2	2	4	2	2	2	1	2	1	1	2	1	2	4	4	2	5	2	2	5	4	4	3	3	5	3	2	5	5	5	4	4	2	-1.34876316	-1.41606503	-1.788839927	-0.738172112	-0.65378279	-1.346422187	-0.568084948	-0.866221346	-1.442983174	-1.400921671	IT	2	3
1	2	3	3	4	4	4	1	2	2	1	2	1	1	4	4	5	4	4	5	4	4	4	4	4	4	4	4	4	4	4	4	4	4	-0.748036815	-0.524982146	-0.629621334	-0.159830736	-0.260009107	-0.779914121	0.100917167	-0.265291471	-1.057846768	-0.824469011	IT	1	4
1	2	2	4	2	2	3	2	2	2	1	1	1	1	6	6	6	7	6	6	6	6	7	6	6	5	6	6	6	5	6	6	6	7	0.133926369	0.499640926	0.374078569	0.901797422	0.741385315	0.381967952	0.883134898	0.896378077	0.012172468	0.247187904	IT	1	4
5	3	2	4	3	1	5	2	2	2	1	2	1	1	7	2	2	6	2	2	2	7	1	7	7	6	4	5	1	3	3	6	2	4	0.611329883	0.652675038	0.574782321	0.246281517	0.704715627	1.00504279	0.214281667	0.856899972	1.225245052	0.979389608	IT	2	1
1	2	1	4	2	2	2	1	2	2	1	2	1	1	5	6	6	6	4	6	6	5	5	5	5	6	6	6	6	6	7	7	6	6	-0.852563225	-1.004499918	-1.067849693	-0.560938695	-0.61554091	-1.063636498	-0.418833687	-0.700498661	-1.139985391	-1.051745415	IT	1	5
2	1	1	4	4	5	7	1	2	2	1	1	1	1	5	7	7	1	7	7	7	5	7	7	5	7	6	3	7	7	6	7	7	7	0.253208257	0.612901263	0.202851421	-0.889437102	-0.309621492	0.477780966	0.149230917	0.476037428	0.624766055	0.494910437	IT	1	5
2	1	2	4	1	1	5	2	1	2	2	2	1	1	7	1	5	5	1	5	5	5	2	7	7	2	1	1	1	1	1	1	1	5	-0.139613079	-0.08290571	-0.419986706	1.50585447	1.285686628	0.998621187	0.711891008	0.774381204	0.781138513	0.289436768	IT	1	3
2	3	5	5	5	1	1	2	2	2	1	2	1	1	5	2	3	7	3	7	6	7	4	7	7	7	4	6	4	6	2	6	4	4	0.059911008	-0.136760333	0.005550951	-0.303992416	-0.630495957	-0.441946719	-0.137562275	-0.172636081	-0.529026946	-0.739330986	IT	1	4
1	2	2	4	4	5	5	2	2	2	1	2	1	1	5	5	5	3	5	5	5	6	6	7	7	7	6	NA	7	7	7	7	7	7	1.287427251	1.292003121	1.060994075	0.438174552	0.572715571	1.392381399	0.400163672	0.789703858	1.576247778	1.484362844	IT	1	5
1	3	2	4	4	4	5	2	1	2	1	1	1	1	2	7	7	4	5	5	4	6	5	7	7	7	7	4	7	7	5	5	6	6	0.942824653	1.058393273	1.274591841	1.160025023	0.867728322	1.081933288	0.827027643	0.935563527	0.783907358	0.886521951	IT	2	4
1	2	3	5	2	2	6	2	2	2	1	1	1	1	7	4	5	6	6	6	6	7	3	7	7	7	7	6	7	6	7	7	7	7	0.887126926	0.663216897	0.778215001	-0.315677196	-0.134229121	0.755580659	-0.163752838	0.109532084	1.330737006	1.074255959	IT	2	5
1	2	2	4	4	4	5	2	2	2	1	1	1	1	6	3	5	5	4	4	3	1	4	7	7	7	3	2	5	6	4	4	5	6	0.245605503	0.013616004	-0.247882334	-0.198565714	-0.204550443	-0.055565314	-0.36755807	-0.273954831	0.192622211	-0.008133137	IT	2	5
1	4	4	4	3	2	3	1	2	2	1	2	1	1	5	7	7	7	7	7	7	6	6	7	6	7	7	7	7	7	7	7	7	7	0.949242NA	1.316189278	1.690236995	0.917784614	0.571946183	0.379584981	0.524891028	0.568156234	0.637068008	0.857554941	IT	2	5
1	2	2	4	4	2	2	2	2	1	1	1	1	1	2	7	7	1	4	4	4	7	5	7	7	7	7	4	7	7	2	7	7	7	0.129075411	-0.115219415	-0.064676911	-0.813457329	0.168229699	0.420511541	-0.868063866	-0.296809754	1.102824513	0.707950273	IT	2	5
1	3	2	4	4	4	6	2	2	2	1	2	1	1	6	6	7	2	7	6	7	6	4	7	6	7	7	6	7	7	7	7	7	7	-0.51978114	-0.212189715	0.20568328	1.001974567	1.382369144	0.995534881	0.596321848	0.619630266	0.440487508	0.488583683	IT	2	5
3	3	4	4	3	4	5	2	2	2	2	1	1	1	5	4	4	6	4	4	4	5	4	5	5	6	6	6	6	6	4	6	4	6	-0.409211196	-0.740279188	-0.721651418	-0.316264372	-0.256239022	-0.36118476	-0.386403012	-0.362708001	-0.465507109	-0.71666335	IT	1	4
2	1	1	4	3	4	6	2	2	2	2	2	1	1	1	5	7	2	NA	4	NA	6	1	4	5	6	7	6	3	4	2	6	6	6	-0.378998025	-0.895115872	-0.393456664	-0.866625258	-0.400067579	-0.293979484	-1.48160474	-1.265512888	0.143008427	-0.28184496	IT	1	4
1	2	3	4	3	5	7	2	2	2	2	1	1	1	3	6	7	1	7	1	7	2	7	7	7	7	7	2	7	7	6	7	7	7	0.066261599	-0.477167214	-0.226464886	-1.172635792	-1.203998549	-0.622548801	-1.204659263	-1.393223111	-0.356991934	-0.530579222	IT	2	5
1	2	2	5	2	2	3	2	2	2	1	1	1	1	5	5	5	5	5	5	5	6	5	6	6	7	7	7	7	7	7	7	7	7	0.943785197	0.802118706	0.486114573	-0.277831532	-0.149973367	0.592836031	-0.117952585	0.120052276	1.165057959	0.933461888	IT	2	5
1	3	4	4	4	2	4	2	2	2	1	1	1	1	4	6	7	2	6	6	6	3	6	7	7	7	7	4	7	7	7	7	7	7	0.406192699	0.50720064	0.223755364	0.76745213	-0.044089424	-0.531013108	0.655152162	-0.117236066	-0.505827609	-0.219172558	IT	2	3
2	1	2	4	4	4	6	1	2	2	2	1	1	1	2	6	7	4	4	4	4	3	7	7	7	7	5	6	7	6	3	5	6	6	-0.325411908	-0.962757007	-0.907244607	-0.879424411	-0.814295962	-0.511170288	-0.902674928	-0.914430033	-0.568002581	-0.855456716	IT	1	3
1	2	2	4	1	1	1	1	1	1	2	1	1	2	5	7	6	7	6	7	7	5	5	7	5	7	7	7	7	7	6	5	7	7	-0.625235993	-0.799894186	-0.879457205	-0.871642602	-0.878881932	-1.157843293	-0.441525NA	-0.558635707	-1.025258073	-0.764363805	IT	1	5
1	3	3	4	2	2	7	2	2	2	1	2	1	1	2	NA	6	6	NA	6	6	7	6	7	7	7	7	7	7	7	2	7	2	6	0.708282819	1.190102924	1.438100902	1.70481892	1.273920072	0.866893632	1.408202905	1.642444826	0.469781869	0.797101017	IT	2	2
1	2	3	4	4	4	7	2	2	2	1	1	1	1	3	7	7	2	7	7	7	6	2	7	7	7	7	1	7	7	5	7	7	7	-0.778597261	-0.220881017	-0.401543401	0.357800239	0.736055885	0.56255682	0.642585852	0.818967291	0.118337432	0.245963545	IT	2	2
1	2	2	4	4	4	4	1	1	2	2	1	1	1	4	7	5	6	7	5	6	6	5	7	7	7	7	6	6	7	6	5	7	6	0.237649428	0.325385524	-0.047048286	-0.445504574	0.141889173	0.445296655	0.131101611	0.714903144	0.722869033	0.786818459	IT	2	5
1	2	2	4	1	1	1	1	1	1	1	1	1	1	3	7	7	3	7	7	7	7	4	7	7	7	7	7	6	7	7	7	7	7	0.304251654	0.953519797	0.866161684	1.226787802	1.678637696	1.354810215	1.056066212	1.69699635	1.134671339	1.370385102	IT	1	5
1	2	2	4	1	1	1	1	2	2	1	1	1	2	5	7	5	5	5	6	4	6	5	6	5	6	6	6	7	5	6	6	6	5	-0.026475601	0.522134761	0.729149203	0.10899374	0.121232472	-0.06992581	0.745496805	0.59605767	-0.281801795	0.176680677	IT	2	3
1	2	1	5	2	2	6	1	2	2	1	1	1	1	3	4	4	1	5	4	4	4	4	4	4	5	4	5	5	6	5	6	5	6	-0.152197057	-0.224914762	-0.271004969	-1.315758077	-1.299346502	-1.064580574	-0.699542013	-1.101619846	-0.663867885	-0.573812465	IT	2	1
1	2	1	4	4	4	4	1	2	2	2	2	1	1	4	6	5	2	6	6	5	6	4	6	4	6	6	6	4	7	6	6	6	7	-0.06258143	0.003075733	0.214168216	-1.392984526	-0.695775676	-0.231465406	-0.793328113	-0.44128133	0.157217782	0.172946739	IT	2	5
1	2	3	4	4	4	7	2	2	2	1	2	1	1	6	6	6	5	5	6	7	5	5	7	6	7	5	4	6	6	7	7	7	7	0.291957793	0.382582591	0.21788126	-0.079287098	-0.00993092	0.610006162	0.417313828	0.492036251	0.401473212	0.305204882	IT	2	5
1	2	2	4	4	4	7	2	2	2	1	1	1	1	7	3	3	6	5	5	3	6	4	6	6	6	2	6	6	6	2	6	2	2	-0.467794757	-0.480184257	-0.570875196	0.28941324	-0.639993032	-1.341103062	0.223144896	-0.412793506	-1.612680062	-1.217804843	IT	2	2
1	2	3	4	3	3	7	2	2	2	1	1	1	1	5	5	7	5	3	7	7	6	6	7	5	7	6	6	7	7	4	7	7	7	0.679956398	0.092084238	0.054114913	-0.138621625	-0.281172211	0.771624927	-0.423989255	-0.462617554	0.999812034	0.739848141	IT	2	5
1	4	3	3	4	4	4	1	1	2	1	1	1	1	7	7	7	7	7	7	7	7	7	7	7	7	7	7	7	7	7	7	7	7	0.770620438	1.200825282	1.169969495	1.155998055	1.024369064	1.380985933	1.190295068	1.124924658	0.983309906	1.113175857	IT	2	3
1	2	NA	4	NA	3	7	1	1	1	2	1	1	1	5	5	4	5	6	5	7	4	5	4	4	6	5	5	5	4	3	3	5	5	-0.008027803	0.235612727	0.160757323	1.072522775	0.791290877	0.800299251	1.38990219	1.656668241	-0.296400265	-0.059390654	IT	1	1
2	2	2	4	2	1	1	2	2	2	1	1	1	1	4	4	6	6	5	5	4	6	4	7	7	7	7	7	7	7	7	7	7	7	-0.225265182	0.239013605	0.45197244	0.903163942	0.809852066	0.162712772	0.698416789	0.705525232	0.051558048	0.085445495	IT	2	4
1	2	3	4	4	4	4	2	2	2	1	2	1	1	1	4	7	4	7	7	4	7	4	7	7	7	7	5	4	4	3	4	6	6	0.809865155	0.204552833	0.191256047	-1.299692344	-1.131431441	0.161307654	-1.174715593	-0.735241957	0.910580363	0.411162267	IT	1	5
3	4	NA	4	4	4	4	2	2	2	1	2	1	1	4	4	4	4	4	4	4	4	4	4	4	4	4	4	4	4	4	4	4	4	-0.82833908	-1.097421548	-1.136143719	-0.641629477	-0.688157185	-1.040942911	-0.699847364	-0.990683731	-0.989853498	-1.114553282	IT	2	1
1	2	2	4	5	NA	6	1	2	2	2	2	1	1	3	5	6	NA	6	NA	7	6	7	7	7	7	7	2	6	7	7	7	7	7	-0.336905281	-0.296765029	-0.359850474	-0.150994265	0.503128423	0.827246342	0.030027623	0.660573316	0.893805544	0.421033956	IT	2	1
2	2	3	4	2	2	2	1	2	2	1	1	1	1	6	6	5	6	5	6	5	7	7	6	7	6	6	6	6	6	6	6	6	6	0.699494324	1.190009685	0.997818042	1.27575526	1.072167637	1.042631531	1.108332504	1.135195823	0.813150106	0.92460335	IT	1	4
1	2	3	4	2	1	1	2	2	2	2	2	1	1	3	5	5	3	5	4	7	5	5	5	5	5	5	5	4	5	4	5	4	5	-0.381020273	-0.234029667	-0.109190363	0.456924939	0.219803457	-0.21017826	0.201257265	-0.000187476	-0.444403818	-0.530173473	IT	2	4
1	2	2	5	3	7	7	2	2	2	2	1	1	1	7	4	2	3	6	7	7	2	7	7	7	7	7	4	5	7	1	7	5	7	0.09164778	0.252733248	0.39891801	0.11809578	0.31950797	0.295826644	-0.174008195	-0.135070854	0.499818971	0.310836652	IT	1	4
1	2	4	4	4	NA	7	2	2	2	1	2	1	1	4	4	4	4	7	5	6	7	4	7	7	7	6	6	7	4	7	7	7	7	-0.507127827	-0.065127384	-0.297148468	0.458046044	0.597461112	0.529453875	0.810761202	0.867221088	0.028357211	-0.137270219	IT	2	2
1	2	4	4	1	1	1	2	2	2	1	1	1	1	7	1	1	7	3	4	3	7	1	7	7	7	5	4	1	1	3	5	4	5	0.862787054	1.294604608	1.260013438	0.155070674	0.691978132	1.116286738	0.60729649	1.137227439	1.321069136	1.430313594	IT	2	5
2	2	2	5	NA	NA	NA	1	2	2	1	2	1	1	4	7	7	6	6	6	7	7	5	5	7	7	7	7	7	2	4	6	4	7	0.177101232	0.717797347	0.933764071	1.628662677	1.653770586	1.498754735	1.158018848	1.496172716	0.955684238	0.988213779	IT	1	3
1	2	2	4	2	3	6	2	2	2	1	1	1	2	2	4	6	3	6	6	4	6	2	7	7	7	7	4	2	2	5	7	7	7	-0.089165653	-0.33179022	0.077346809	-1.028247746	-0.07659253	0.173897979	-0.724053267	-0.592194786	0.532450557	0.479900462	IT	1	2
1	2	3	4	1	1	1	2	2	2	1	1	1	1	4	7	7	1	7	7	7	1	7	1	7	7	7	7	7	7	7	7	7	7	0.676758622	1.384978637	0.799545886	0.847559762	0.762417323	0.58137104	0.87224447	0.902934133	0.691426365	0.808725372	IT	1	5
1	2	3	5	3	3	5	1	2	1	1	2	1	1	6	4	6	4	5	6	3	7	5	7	7	4	7	4	4	4	5	6	6	6	0.607230881	0.646590479	0.604363016	0.491704524	0.186581136	0.355165466	-0.010845181	0.100981004	0.691780078	0.519313778	IT	1	2
5	5	5	2	1	1	1	2	2	2	2	1	2	2	1	1	1	1	1	1	1	1	1	1	1	1	1	1	1	1	1	1	4	1	-2.387872704	-2.970795014	-2.926257074	-2.30755631	-2.276518744	-3.124675825	-1.735260663	-2.745739034	-3.1981NA99	-3.212199978	IT	1	1
1	2	2	4	3	4	6	2	1	2	1	1	1	1	3	7	7	2	7	6	5	6	6	7	7	7	7	4	7	7	6	7	7	7	0.342391488	0.671155376	0.758895351	0.401598752	-0.082991491	-0.315961503	0.496091389	0.189860952	-0.329677536	0.025667156	IT	2	5
1	2	2	4	4	4	7	2	2	2	2	1	1	2	4	7	3	2	5	5	5	5	5	7	7	7	4	3	5	6	4	6	3	5	0.166055227	-0.207573411	-0.213158795	0.059784055	0.155952263	0.568564091	-0.118895456	0.231607236	0.550300124	0.435329601	IT	2	4
1	2	2	4	2	2	2	2	2	2	1	1	1	1	7	4	4	3	6	5	6	5	4	7	4	7	4	2	2	3	2	2	4	2	-1.434796017	-1.84200379	-2.01974313	0.023120079	0.720621055	0.775445718	-0.324315353	-0.040203286	-0.008631575	-0.653967716	IT	2	5
5	5	5	4	3	3	6	2	2	2	1	1	1	1	5	5	5	6	5	6	5	4	5	5	4	5	5	5	5	5	5	5	5	5	-0.007467373	0.279467016	0.00498289	-1.152404492	-0.879555617	0.087741524	-0.580473711	-0.600195527	0.051770123	-0.552145253	IT	1	4
1	2	2	5	7	4	7	2	2	2	1	2	1	1	2	7	7	2	7	4	7	5	7	7	7	7	7	3	4	5	7	7	7	7	0.356509511	-0.043507402	0.197011415	0.879451114	0.579429335	0.331870776	0.316361704	0.519600219	-0.030277825	0.16911262	IT	2	4
1	2	3	4	4	2	2	2	2	2	2	2	1	2	5	3	3	5	3	4	3	6	5	6	5	5	5	5	5	5	5	5	5	5	-1.227240775	-1.532400935	-1.55444869	-0.734398639	-0.581139396	-0.866616754	-0.548836582	-0.826035173	-1.194184268	-1.51216324	IT	1	5
1	2	2	4	6	3	3	2	2	2	2	1	1	1	6	4	7	7	4	7	6	6	6	7	6	7	6	4	7	5	5	6	5	6	0.006975811	0.193480312	0.499385128	1.060645247	0.567045554	0.249231774	0.955061708	0.866981696	-0.278446714	0.07272132	IT	2	3
1	2	3	2	4	3	6	1	2	2	1	1	1	1	4	5	4	4	5	5	4	5	3	7	7	7	7	6	5	6	5	5	7	7	-0.756821694	-1.097322172	-1.163469529	-0.413567544	0.254906839	0.590258493	-0.402535072	-0.068749009	0.225666727	-0.288453682	IT	2	3
1	2	3	4	5	4	5	1	2	2	2	1	1	1	5	6	6	4	7	7	6	5	4	6	5	6	6	5	6	6	4	6	5	6	-0.079930961	-0.270787451	-0.36559789	-0.391046801	-0.609869474	-0.378456114	-0.179230657	-0.270880407	-0.368912967	-0.417220363	IT	2	5
1	2	3	5	4	5	5	1	2	1	1	1	1	1	5	5	7	3	7	6	4	5	4	5	5	6	5	6	7	6	6	6	5	7	0.734623999	0.966110986	0.711721069	1.060228305	1.018122372	1.191261814	0.66075552	0.867764807	1.24775837	1.258148NA	IT	2	3
1	3	2	4	4	4	5	2	2	2	1	2	1	1	5	6	6	5	6	6	6	7	4	7	5	7	6	6	7	6	7	7	6	7	-0.251178946	-0.014601508	-0.321343778	-0.937458231	-0.462015549	-0.346260205	-0.296539	-0.100828652	-0.054179603	0.000136115	IT	1	5
1	2	2	4	NA	NA	NA	1	1	2	2	1	1	1	5	7	7	NA	7	4	4	7	7	7	7	7	5	4	6	4	6	7	5	6	0.34500154	0.328328104	0.688691623	0.024838206	-0.271142814	-0.082870455	-0.289011311	-0.498779537	0.041983038	0.162339933	IT	2	3
1	2	2	4	6	5	7	2	2	2	1	2	1	2	1	7	7	3	7	7	7	5	5	7	7	7	7	5	7	7	7	7	7	7	0.288791071	0.845828166	0.872862451	0.26047625	0.700700038	0.582057131	0.340156898	0.669832647	0.759011556	0.976451645	IT	1	3
1	2	3	4	4	5	6	1	1	2	1	1	1	1	5	5	5	3	6	6	6	6	3	6	6	6	6	5	6	6	6	6	6	6	-0.016634492	0.088748845	0.359204564	0.715109717	0.589660061	0.421661019	0.65917022	0.486607292	-0.164448482	0.062655583	IT	1	5
1	2	2	4	2	2	2	1	2	2	2	2	1	2	6	2	4	4	5	5	2	4	4	6	6	7	5	3	6	6	5	6	6	6	-1.167929424	-1.127662628	-1.083030825	-0.196348839	-0.413548116	-1.146479533	0.007367101	-0.477548272	-1.62309894	-1.387403943	IT	1	1
2	2	2	4	7	7	7	1	2	2	1	1	1	2	1	1	1	1	1	1	1	7	7	7	7	7	7	7	7	7	7	7	7	7	1.314954373	1.233276276	1.583899231	1.728547004	1.10621308	0.92040941	1.04461681	1.143813797	0.687134782	1.064607955	IT	1	5
2	2	3	5	1	1	4	2	2	1	1	1	1	1	3	4	6	4	4	4	6	6	2	6	5	6	6	6	4	5	5	6	6	5	0.450805504	0.614008138	0.703248593	0.508549204	0.593453681	0.797208016	0.650163624	0.987686743	0.600216136	0.548883262	IT	1	5
1	4	1	4	3	1	3	2	2	1	1	2	1	1	7	3	2	7	2	1	1	7	1	7	5	6	3	6	7	7	4	6	6	6	0.14745533	0.392845745	0.087079935	0.114499098	0.329063388	0.182306252	0.464367848	0.738756159	0.05827496	0.230026381	IT	1	3
1	2	4	4	4	4	4	2	2	2	1	2	1	1	5	7	6	4	7	7	4	7	5	7	7	7	7	7	7	7	7	7	7	7	0.929594985	1.45846255	1.381071854	1.42306763	1.389794999	1.431092322	1.427928325	2.132630324	1.154801504	1.423069521	IT	2	2
1	2	3	4	4	3	6	2	2	2	1	1	1	1	2	6	6	2	6	7	2	6	4	7	6	7	6	6	6	7	4	6	6	6	-0.05490872	0.130478122	-0.065460979	0.892451851	0.180955834	-0.130581726	0.843513051	0.528088315	-0.510503674	-0.148705757	IT	1	5
1	2	2	4	2	2	5	2	2	2	1	1	1	1	2	6	6	2	4	4	7	4	4	4	4	4	4	4	4	4	4	4	4	4	-0.068528842	-0.41787739	-0.421756272	-0.271667209	0.257041693	0.917126957	-0.372996962	0.044953013	0.634530808	0.434506918	IT	1	5
1	2	2	4	7	5	7	2	2	2	1	1	1	1	7	7	5	4	7	5	7	5	7	7	5	7	5	5	7	5	5	7	7	7	-0.441387685	-0.80178673	-0.471719643	0.121389637	-0.096538675	-0.639745324	-0.642071148	-1.06774NA2	-0.536708482	-0.559373556	IT	1	4
1	3	3	4	4	3	7	2	2	2	1	1	2	1	1	5	1	3	4	4	2	5	5	7	7	7	7	NA	2	5	5	7	7	7	1.122645015	0.820879116	0.74540374	-0.013440598	-0.044687545	0.222352861	-0.297358718	0.04526886	0.936629648	0.96626502	IT	1	5
1	2	2	4	2	2	3	2	2	2	1	1	1	1	1	7	7	1	6	7	7	4	6	7	6	7	5	5	6	6	5	5	6	7	0.708155892	0.075422521	0.260420786	-1.019962065	-1.271286099	-0.772129827	-1.001856789	-1.517891129	-0.129287009	-0.167897052	IT	1	3
1	2	3	5	1	1	1	2	2	2	1	2	1	1	6	7	5	4	5	7	6	5	2	5	5	6	4	5	6	6	4	6	6	6	-0.285096808	-0.150571572	-0.121715961	0.135431359	0.249002903	0.435282096	0.486825444	0.451179053	-0.131709155	-0.124463884	IT	1	4
1	2	2	4	NA	NA	NA	2	2	2	1	2	1	1	4	4	6	NA	4	6	6	4	4	4	4	4	4	4	7	4	4	4	5	4	-0.107021325	0.146146504	0.420992629	-0.381374366	-0.085747791	0.050554222	0.056708631	-0.187222603	0.084753614	0.136987389	IT	2	1
1	2	3	4	5	4	5	1	2	2	1	1	1	1	1	7	7	1	7	7	7	6	2	7	7	7	7	7	7	7	5	7	7	7	0.927682203	0.484309991	0.430572264	-1.767829557	-1.510778604	-0.237803011	-1.165563294	-1.110373056	0.669769422	0.441511651	IT	2	3
1	2	4	4	4	3	5	2	2	2	1	2	1	1	6	5	5	3	5	5	5	6	6	6	7	7	7	7	7	7	7	7	7	7	0.425400986	0.686173008	0.762363517	1.587166753	1.074585231	0.563145952	1.010936223	1.017020127	0.236763651	0.61059628	IT	1	5
2	2	4	2	6	6	6	2	2	2	1	1	1	2	2	7	7	2	7	7	5	6	7	7	7	7	7	5	7	7	6	2	6	7	0.636657175	0.902339478	0.898697536	0.667888024	0.75600549	1.033319387	0.632145152	0.776248431	1.017628668	1.136133468	IT	2	1
1	2	3	4	5	5	6	1	2	2	1	2	1	1	3	7	7	1	7	5	7	3	7	7	5	7	7	7	7	7	7	7	7	7	-0.220053397	0.122729424	0.485744388	1.528445506	1.094529257	0.097914873	1.25516182	0.947336065	-0.68607109	-0.257183527	IT	1	3
1	2	2	4	4	4	4	1	2	2	1	2	1	1	1	5	6	3	7	5	5	5	3	7	6	7	6	5	5	5	4	6	5	6	-0.40464403	-0.725885866	-0.474290911	-1.239315637	-0.309547261	-0.19021177	-1.130552151	-0.860426176	0.415064413	0.171471769	IT	2	5
1	2	2	4	4	5	5	2	1	2	1	1	1	1	1	1	1	1	1	1	1	7	7	7	7	7	7	1	6	6	7	7	7	7	-2.333751783	-2.624108767	-2.684668252	-1.201887367	-1.34475416	-2.556753888	-1.080941439	-2.01778013	-2.929502422	-2.899812577	IT	1	5
1	2	1	4	NA	4	6	1	1	2	1	1	1	1	3	7	7	3	7	7	7	5	7	7	7	7	7	3	7	7	7	7	7	7	-0.096919899	-0.077453066	-0.421797144	-0.555989706	-0.223918983	0.65994029	-0.157194025	-0.033731447	0.686302628	0.30427672	IT	1	2
1	5	5	5	4	2	7	1	2	2	1	1	1	1	3	6	7	4	5	4	2	6	1	7	7	7	7	7	7	7	7	7	7	7	1.064699014	1.3719702	1.236262634	1.00680511	0.983133409	1.505984228	0.944045635	1.307219632	1.466344399	1.4757266	IT	2	1
1	2	3	4	4	4	4	2	2	1	1	2	1	1	3	2	4	5	4	3	4	5	1	5	4	7	4	7	2	5	7	7	5	7	-0.436637342	-0.934544594	-0.747086845	-1.778840938	-1.269698176	-1.101775066	-1.564835588	-1.684136809	-0.51166761	-0.621364762	IT	1	5
1	3	1	4	1	1	1	1	1	2	1	1	2	2	5	7	7	4	7	7	7	6	3	7	5	6	7	4	7	6	6	6	7	6	0.190074432	-0.208295322	0.03087983	-1.607626152	-1.171552989	0.079760059	-0.892564871	-1.107077365	0.151627679	-0.305730935	IT	1	5
1	2	2	4	4	4	7	2	2	2	1	1	1	1	5	5	6	6	3	7	6	7	3	7	7	7	7	1	7	7	6	7	7	7	1.044840096	0.959087147	1.26982656	0.449407083	0.168591252	0.652721411	-0.040999525	0.104626582	1.179726002	1.132618499	IT	1	3
1	2	2	4	4	6	4	2	2	2	2	2	1	2	5	4	3	5	4	4	5	4	4	3	4	4	4	4	5	5	4	5	4	4	-0.84900493	-0.828899006	-0.807378841	0.077286047	0.036385168	-0.505790874	-0.14NA616	-0.46956007	-0.776164037	-0.848118551	IT	1	1
1	2	NA	4	4	4	5	2	2	2	1	2	1	1	6	7	7	3	7	7	7	5	6	6	5	6	6	6	6	6	6	6	6	6	1.025272387	0.849510626	1.265589468	0.031076464	-0.110014253	0.496865899	-0.446047892	-0.246205397	0.955802928	0.854011242	IT	2	5
2	1	3	4	NA	1	7	1	2	2	1	2	1	1	7	6	4	4	4	7	6	7	3	7	7	5	5	4	5	5	5	5	5	5	1.047995087	1.555113147	1.245086744	0.348445041	0.50329003	1.101050415	0.935291865	1.38334919	1.27584398	1.389315792	IT	1	3
3	3	1	4	1	1	1	2	2	2	2	2	1	1	3	4	4	7	5	4	5	7	1	7	7	5	1	7	5	5	3	5	3	5	1.26924827	1.142162855	1.325454192	1.472095286	0.991197041	0.920710494	0.329802577	0.451693304	1.194803359	1.167936332	IT	2	4
1	2	4	4	4	4	1	1	2	2	1	2	1	1	5	7	7	4	4	7	4	4	7	6	7	7	7	1	7	4	7	7	7	7	1.227474163	0.466916618	0.622180462	-1.448854783	-1.386012202	-0.27775917	-1.180356877	-0.978936545	0.689957778	0.525635778	IT	2	5
2	2	2	4	4	NA	5	2	1	2	1	2	1	2	NA	6	NA	NA	2	NA	4	NA	NA	NA	NA	5	NA	5	5	5	7	6	5	NA	-0.185336862	0.099448972	-0.003502861	0.382277089	0.296167659	0.289614315	0.501179348	0.698990883	0.08937215	0.00731983	IT	2	2
1	2	3	4	4	4	4	1	2	2	1	1	1	1	5	7	7	6	7	5	7	7	2	7	7	7	7	7	7	7	7	7	7	7	0.043171142	-0.016634369	-0.065024858	-0.457214809	-0.079833485	0.040254042	-0.441770953	-0.241431729	0.408445026	0.133595207	IT	2	5
1	2	4	4	4	3	5	2	2	2	1	1	1	1	6	7	6	4	6	5	6	6	5	7	4	6	6	6	6	2	NA	5	7	5	-0.602469049	-0.253152547	-0.459726762	0.37078401	0.192096063	-0.372063386	0.661079381	0.677717057	-0.974248467	-0.660175775	IT	1	3
1	2	2	3	2	2	2	2	2	2	2	2	1	1	2	6	6	6	6	3	2	7	6	6	7	5	7	4	4	5	6	6	4	6	-0.558971845	-0.463961	-0.698000567	-0.897391332	-0.826850097	-1.020129316	-0.439439404	-0.472287306	-0.74943375	-0.622633914	IT	2	4
1	2	3	4	3	6	7	1	1	2	1	1	1	1	6	7	7	5	7	7	7	3	7	7	5	7	7	5	2	3	7	7	7	7	0.802316895	1.147472128	1.009484665	1.613470253	0.731895478	0.170985723	1.460129672	1.308563997	-0.009073446	0.589139729	IT	1	5
1	2	4	4	3	3	6	2	2	2	1	1	1	1	4	5	5	2	4	5	5	3	5	5	5	5	5	5	6	6	4	5	5	5	0.39204195	0.835143417	0.821756061	0.7220597	0.370930502	0.154978516	0.704497658	0.737167757	-0.005436815	0.201012911	IT	2	2
1	2	3	4	4	1	5	2	2	1	1	1	1	1	2	6	6	NA	5	6	6	4	6	7	6	7	6	7	4	6	4	4	7	7	0.198757178	0.310620773	0.3274396	0.638625343	0.168896323	-0.370350253	0.068417618	-0.295537908	-0.201498932	-0.087640722	IT	1	3
1	2	3	4	NA	NA	6	1	2	2	1	1	1	1	3	5	7	2	4	4	5	5	5	5	6	7	7	3	7	7	7	7	7	7	0.141268271	1.120035674	0.998683389	-0.352871903	-0.130681529	-0.12722286	0.651155483	0.791731813	0.092156243	0.421000457	IT	2	4
1	2	3	3	4	3	5	2	2	2	1	1	1	1	4	6	6	3	6	6	6	4	5	5	5	7	6	5	6	7	5	6	6	7	0.047956093	-0.678586678	-0.599172388	-1.477319911	-0.837295924	0.334379574	-1.380395509	-1.139358791	0.781940975	0.387700354	IT	2	5
1	2	2	4	3	4	5	2	2	2	2	1	1	1	5	3	5	3	5	5	5	3	5	7	6	7	7	4	7	7	5	5	7	6	0.251230025	-0.32771178	0.008437522	0.249916038	-0.027115173	0.217016109	-0.550256099	-0.427470123	0.142711206	-0.066655983	IT	2	3
1	3	4	4	4	5	4	1	2	2	1	1	1	1	2	6	6	2	6	7	7	7	3	7	7	7	7	7	7	7	6	7	7	7	0.609245153	0.356197553	0.28954179	-0.747721306	-0.551132938	-0.318545768	-0.9124295	-0.851489135	0.643929284	0.577922312	IT	2	5
1	2	3	4	5	1	5	2	2	1	1	1	1	2	6	3	4	2	6	5	5	4	5	7	6	6	5	2	3	5	4	5	7	5	-0.27256773	-0.170564401	-0.430371358	-0.165845335	-0.146632823	-0.153828742	-0.203808733	-0.203742852	0.069414416	-0.221514302	IT	1	1
1	2	2	4	4	2	6	2	2	2	1	1	1	1	5	5	5	4	5	5	4	7	5	7	7	7	7	4	7	7	4	4	7	7	0.217499163	0.168505769	0.105314598	0.410136432	-0.024297373	-0.295605557	0.041887728	-0.021841107	-0.325443611	-0.287372715	IT	2	2
1	2	2	4	3	4	5	2	2	2	1	1	1	1	2	7	7	2	5	6	5	5	5	7	5	7	7	4	7	5	7	5	7	7	0.902642012	0.908980561	0.798437512	0.139642255	0.032897082	0.30674767	0.02756697	0.383608769	0.745030467	0.620295257	IT	2	2
2	4	3	4	NA	NA	NA	2	2	2	1	1	1	1	5	4	5	7	4	5	NA	6	4	7	7	7	7	5	7	7	6	7	7	7	-0.135154467	-0.062358895	-0.367769589	0.249013846	0.365485653	0.550218074	0.426147313	0.636717513	0.017124033	-0.008972011	IT	1	2
1	2	3	4	4	7	7	2	2	2	1	1	1	1	6	7	7	1	6	5	7	7	5	7	7	7	7	3	4	4	6	7	7	7	0.985986257	1.622333228	1.514059164	0.571026619	0.469878093	0.432427187	0.748030746	0.816953086	0.824262308	1.20514758	IT	1	1
1	2	2	4	NA	NA	NA	2	2	2	1	2	1	1	1	7	7	1	NA	7	7	6	5	7	7	7	7	1	7	7	7	7	7	7	0.781591179	0.641110512	0.593781118	-0.06535083	-0.015903568	0.843240128	-0.102804033	0.08825558	0.905070521	0.660546654	IT	2	3
1	2	2	4	4	4	6	1	1	2	1	1	1	2	1	7	6	3	7	6	6	7	7	6	7	7	7	NA	7	7	7	7	7	7	-0.180840304	0.158548592	-0.113201109	-0.073707178	-0.059795396	-0.027062226	0.416286846	0.447238287	0.002725188	0.025489222	IT	2	5
1	2	1	4	5	4	6	2	1	2	1	1	1	1	1	6	7	1	7	7	7	2	7	7	4	7	7	4	5	6	5	4	5	7	0.624020423	0.268610293	0.097173838	0.848192374	0.244242522	0.198894263	0.256862655	0.355643838	0.154564555	0.010442038	IT	2	2
1	2	1	4	NA	NA	7	1	2	2	1	1	1	1	2	6	7	2	7	7	7	6	6	7	4	7	6	6	7	7	6	6	6	7	0.840829227	0.39378292	0.980507843	-0.76190088	-0.787088365	0.013371049	-0.868024656	-0.560758431	0.429325336	0.133453446	IT	2	5
1	2	2	4	1	1	1	2	2	2	2	1	1	1	7	1	1	7	1	1	1	6	1	1	7	4	1	1	1	1	1	1	1	4	-1.081443302	-1.263147114	-1.320776266	1.092625952	1.286268377	0.842091553	0.556313464	0.837760919	-0.044680123	0.100288308	IT	1	2
3	2	3	5	4	2	5	2	2	2	1	2	1	1	4	4	5	2	6	5	5	1	5	1	5	7	5	5	5	5	6	7	6	6	-0.1449231	0.128289093	-0.018552084	-0.060900688	0.259706392	-0.025412807	0.069581603	0.303692274	0.187872651	0.198816439	IT	1	3
1	2	3	5	2	2	5	2	1	2	1	2	1	1	6	5	6	6	6	6	6	7	2	7	7	7	7	5	6	7	7	7	7	7	-0.807052639	-0.795879339	-0.497922305	-0.692651419	-0.259267541	-0.196855185	-0.341650274	-0.36673893	-0.35475261	-0.529197649	IT	1	5
1	3	3	4	4	7	7	2	2	2	1	2	1	1	5	7	7	3	7	7	7	7	7	7	7	7	7	7	7	7	7	7	7	7	0.01251295	0.342284675	0.235737898	1.308607095	1.250875616	1.362508607	1.194723055	1.603493132	0.644232984	0.646767726	IT	1	5
1	2	2	4	5	NA	1	1	2	2	1	1	1	1	3	4	7	1	NA	NA	7	4	5	7	7	7	7	7	6	6	6	6	6	7	1.038674383	0.651398968	0.589973472	-0.358423156	-0.388562125	0.530497105	-0.442010952	-0.10796581	1.089247048	0.962491991	IT	2	5
1	2	3	4	4	3	7	1	2	2	1	1	1	1	1	6	7	NA	6	7	NA	5	7	1	5	7	7	4	7	6	7	6	7	7	0.605217169	0.829608886	0.729110203	-0.354588825	-0.75002838	-0.610358212	0.0931837	-0.11184195	-0.166604527	0.167096566	IT	2	4
1	2	2	4	3	4	5	2	2	2	1	1	1	1	4	6	5	4	5	5	6	4	4	7	6	7	7	4	7	5	5	5	6	7	-0.545655109	-0.847053532	-0.899737025	-1.304494628	-1.29981731	-1.131618013	-1.004858865	-1.29596649	-0.827316NA	-1.025660321	IT	2	5
3	3	3	4	1	1	1	2	2	2	1	2	1	1	5	5	4	4	4	5	4	7	4	7	6	7	5	4	4	5	7	7	7	7	-0.152365484	0.189409644	0.00667609	-0.680985657	-0.33080969	-0.09882838	0.113134271	0.397895582	-0.142567219	-0.263951201	IT	1	5
1	2	3	4	3	1	4	1	2	2	1	1	1	1	3	6	7	2	7	7	7	4	7	7	7	7	7	6	7	7	6	7	4	7	0.525389941	1.090018486	0.953843969	-0.043375052	0.25994063	0.777030982	0.785360465	1.081786931	0.695715682	0.820963163	IT	2	1
1	2	4	4	4	4	4	2	2	2	1	2	1	1	4	5	5	2	5	5	6	4	3	4	5	5	5	4	5	5	5	5	4	4	-0.2335009	-0.26394202	-0.061218621	-0.443121835	-0.601254653	-0.372450866	-0.27972403	-0.455204537	-0.341500661	-0.363375389	IT	1	4
2	1	1	4	3	4	7	1	1	2	1	2	1	2	2	6	7	5	6	7	6	5	6	7	5	6	6	5	6	5	5	5	6	5	0.607798026	0.879019369	0.889383107	1.174721833	1.112484519	1.333939064	0.904953684	1.272652028	0.894756821	0.841327234	IT	1	2
1	2	3	5	4	4	6	2	2	2	1	1	1	1	6	6	5	6	6	7	3	6	6	7	6	6	7	4	7	7	4	7	5	7	-0.51752813	-0.656263235	-0.398337784	0.275026748	0.31898193	0.101336154	0.067982106	0.298349983	-0.274920417	-0.211540349	IT	2	1
1	2	3	4	4	2	3	2	2	2	1	1	1	1	3	6	5	3	6	5	4	5	3	7	7	6	5	5	4	4	5	6	6	7	0.232276286	0.047131868	-0.090598811	-0.198307251	-0.318992311	-0.335198805	0.097655678	-0.006569795	-0.300480503	-0.286071156	IT	2	4
2	2	2	4	6	6	4	1	1	2	1	1	1	1	6	7	6	6	6	6	4	7	7	6	5	6	5	6	6	7	6	6	6	7	-0.1377925	-0.222501955	0.117504133	0.653786064	0.326736337	0.00550605	0.290938985	0.112508222	-0.487436131	-0.523735908	IT	2	1
1	2	3	4	2	2	3	2	1	2	1	1	1	1	5	7	6	5	4	5	4	1	3	6	5	3	4	6	5	5	6	5	6	4	-0.74154188	-0.985102512	-0.821026966	-0.446099317	-0.787115172	-1.391595387	-0.350252711	-0.656973612	-1.595760068	-1.371861892	IT	2	2
1	2	2	4	2	2	7	2	2	2	1	2	1	1	3	6	5	4	5	4	5	6	2	6	6	6	5	4	4	6	6	6	6	2	0.01916637	-0.553833617	-0.593847508	-1.276844492	-0.912349899	-0.423058298	-1.279872295	-1.328485746	0.180137332	-0.002865484	IT	2	5
1	2	3	4	4	4	4	2	2	2	1	2	1	1	7	7	7	7	7	4	7	7	5	7	6	7	7	7	7	7	3	7	6	7	1.35280NA3	1.045899946	0.881289603	-0.615867034	-0.51524117	0.18451898	-0.532923584	-0.281561466	1.095153097	1.061456783	IT	2	5
1	2	1	4	2	2	6	1	2	2	1	2	1	1	3	4	6	6	6	6	6	4	3	7	6	6	5	6	6	6	5	6	5	6	0.591488589	0.362650911	0.471312365	-0.850228237	-0.547106804	0.234339896	-0.891638324	-0.531236456	0.899148936	0.757566065	IT	1	5
2	2	2	4	5	5	4	2	1	1	2	2	1	1	5	1	3	6	4	5	2	6	1	3	2	3	3	1	4	2	3	1	4	3	-1.166617077	-1.532388495	-1.528570413	-0.02131568	-0.715701519	-1.447304168	-0.569140399	-1.361754399	-1.626794099	-1.722734194	IT	2	4
1	2	2	4	4	3	7	1	2	2	1	1	1	1	7	5	4	4	4	5	6	5	4	7	5	7	5	3	7	6	5	5	7	7	0.016048536	0.161161654	0.070692692	0.626593186	0.160423154	-0.370981092	0.549258925	0.310398042	-0.547947345	-0.213822988	IT	1	2
2	2	1	4	6	6	6	1	1	2	1	1	2	1	6	4	6	6	7	7	7	6	4	7	7	7	6	5	6	7	6	7	6	7	0.669193493	0.973928945	0.885453737	1.189670207	0.86628682	0.802650341	0.985905283	1.093678565	0.552986806	0.71781358	IT	2	5
1	2	3	4	1	1	5	2	2	1	1	1	1	2	3	5	6	4	6	6	7	5	5	5	6	6	5	5	6	5	6	6	5	5	-0.392829422	-0.189714777	-0.092061915	-0.39153204	-0.219382405	-0.530079674	0.006778843	-0.179318295	-0.673837042	-0.511777719	IT	1	5
1	2	1	4	2	2	5	2	2	2	1	1	1	1	4	4	5	2	7	5	6	6	4	6	6	7	5	5	4	5	5	5	6	6	0.062806028	-0.18160444	-0.04029961	-1.225721794	-1.263009981	-1.127826871	-0.714040106	-0.909122737	-0.731257863	-0.571291354	IT	1	5
1	3	4	4	3	3	5	1	2	2	1	2	1	1	2	3	6	2	4	5	5	6	6	7	7	7	7	7	7	7	6	7	7	7	0.895061411	0.982410821	0.866155322	0.420899203	0.573171186	1.261273404	0.410060339	0.680616765	1.415934211	1.20047446	IT	2	5
1	2	2	4	6	6	6	1	2	2	1	1	1	1	3	NA	7	NA	7	NA	7	7	7	7	7	7	7	7	7	7	7	7	7	7	0.608900992	0.88170563	0.942514646	1.098011082	0.920202751	0.785660254	0.726357016	1.023361177	0.650158091	0.78452321	IT	2	4
1	2	3	4	NA	NA	5	2	2	2	1	2	1	1	5	5	5	4	5	5	NA	5	5	4	5	4	7	7	5	4	6	5	6	4	-0.521774	-0.332880057	-0.377771976	-0.347784394	-0.252234952	-0.532649271	0.155129784	-0.213413648	-0.747109597	-0.63903034	IT	2	2
1	2	2	4	2	4	7	2	1	2	1	1	1	1	5	5	5	4	4	5	5	5	3	7	7	7	5	7	4	5	4	6	5	7	-0.794005929	-0.956362269	-1.075836052	-0.824254994	-0.084464583	-0.409740066	-1.084798626	-1.153581679	0.099052883	-0.245675337	IT	1	3
2	2	2	4	5	2	7	2	2	2	1	1	1	1	6	7	6	NA	7	7	4	7	7	7	7	7	7	7	7	7	7	4	7	7	0.789609457	1.037109063	0.592316767	0.211271094	0.210102562	0.388890649	0.421762098	0.75601095	0.800649032	0.974717675	IT	2	1
1	2	2	4	4	4	7	1	2	2	1	2	1	1	4	5	4	4	6	6	4	7	7	7	7	7	6	6	7	7	7	7	7	7	0.444442709	0.452233449	0.707223686	1.605574387	1.579471265	1.616361103	0.52642021	0.687821535	1.194184375	1.230284508	IT	2	5
1	2	1	4	1	3	5	2	2	2	1	1	1	1	3	6	7	3	6	7	6	5	7	7	7	7	7	7	7	7	7	7	7	7	0.464580444	0.49954632	0.3091221	-0.294555339	-0.415565231	0.212905731	0.077954825	0.050399992	0.295311334	0.246004739	IT	2	5
1	2	3	4	4	3	2	1	2	2	1	1	1	1	1	7	7	1	7	7	1	2	1	1	1	1	1	1	1	1	1	1	1	1	1.302958782	1.443473129	1.371802885	1.091411169	0.951595514	1.308964836	0.835073697	1.126716035	1.325514388	1.320297461	IT	2	5
1	2	3	4	2	2	4	2	2	1	2	2	1	1	3	4	3	6	5	5	4	6	5	7	7	7	5	7	7	7	7	7	7	7	-0.200039983	-0.005760604	-0.036869758	0.028157979	-0.019590096	-0.26774388	-0.012980653	-0.19273688	-0.163800434	-0.154427655	IT	1	5
3	2	3	4	NA	7	7	1	1	2	1	1	1	1	1	7	7	1	7	7	7	3	7	7	7	7	7	6	7	7	7	7	7	7	0.815379221	1.304688339	1.019092189	-0.265122507	0.253518571	1.290604146	0.686617859	1.593010986	1.289845089	1.392254054	IT	2	2
1	2	2	4	5	1	7	2	1	2	1	1	1	1	4	3	7	4	6	7	3	5	2	3	NA	5	6	4	3	3	6	4	2	3	-1.237581279	-1.060711268	-0.605915563	-0.439852191	-0.421274671	-1.542618602	-0.347350759	-0.682224209	-1.823959755	-1.255972706	IT	1	1
1	2	2	4	3	4	7	2	2	2	1	1	1	1	3	7	5	1	7	7	6	7	1	7	6	7	7	4	7	7	7	7	6	7	0.653252449	0.764319517	1.159386303	-0.133054227	0.240996433	0.575741752	-0.179390094	0.173220164	0.89301125	0.885760831	IT	1	5
1	2	3	4	2	2	2	2	2	2	2	1	1	1	4	4	5	5	7	5	7	6	4	6	6	6	7	5	7	6	4	7	7	6	-0.280114852	-0.506765351	-0.59081702	-0.523679172	-0.765910174	-0.802209556	-0.322168807	-0.719669554	-0.825920103	-0.81101821	IT	2	5
1	2	2	4	5	3	7	1	2	2	1	1	1	1	3	6	7	2	7	7	7	6	5	7	7	7	7	7	7	7	6	7	7	7	0.274965041	-0.08659318	-0.307379861	0.146724692	0.416091478	1.089839476	-0.064275281	0.259528461	1.107669605	0.740360197	IT	2	2
1	2	2	4	2	2	7	2	2	2	1	1	1	1	3	7	6	4	7	5	6	6	4	7	6	7	4	5	5	4	5	7	5	5	0.240668826	0.168062066	0.394911309	-0.703587369	-0.669340551	-0.607224974	-0.851299545	-0.873285923	-0.006973078	-0.250778564	IT	2	5
1	2	2	3	6	7	1	1	2	2	2	1	1	1	1	7	7	1	7	1	7	5	5	5	5	5	7	5	7	5	5	5	7	5	0.297839002	0.645333583	0.756896736	1.026390651	0.630810176	0.590600036	0.971095926	1.118421866	0.406903632	0.496378064	IT	2	3
1	3	2	4	2	2	3	2	2	2	1	1	1	1	5	7	7	4	7	7	7	6	5	7	7	7	7	3	7	7	2	5	6	7	-0.979693741	-0.800400093	-1.041875629	-0.23255897	0.79470014	1.052082612	0.026786188	0.569245956	0.465113098	0.033765953	IT	2	5
1	2	2	4	2	1	1	1	2	2	1	1	1	1	3	6	6	1	5	4	5	6	4	7	5	6	6	2	7	4	3	5	5	7	0.715417717	0.704695888	1.037776555	1.147874271	0.765403696	0.766228684	0.829059666	0.618477767	0.502149247	0.683037363	IT	2	5
2	3	4	4	4	4	4	2	2	2	1	1	1	1	4	7	7	1	6	4	4	7	7	7	7	7	7	7	7	5	7	7	7	7	0.608324806	0.532813923	0.583843287	0.381254366	0.187043987	-0.033208705	-0.319661154	-0.088723872	0.489939257	0.545729887	IT	1	3
1	2	2	3	1	1	6	1	2	1	2	1	1	1	3	4	4	5	6	6	6	5	4	7	4	5	5	5	5	7	3	3	4	5	0.890342003	0.998933548	0.881561495	0.410416571	0.134948482	0.473891563	0.359058014	0.535795502	0.736947702	0.829783269	IT	2	2
1	2	3	4	1	1	1	1	2	2	1	2	1	1	5	3	5	6	4	4	3	6	4	6	5	5	3	3	5	5	4	5	5	4	0.271176858	-0.260751673	0.088108418	0.032964615	0.282495741	0.646936853	-0.568374026	-0.253842937	0.636147633	0.352258492	IT	2	5
1	2	2	4	4	4	7	1	2	2	1	2	1	1	3	2	6	3	7	7	5	5	5	7	5	7	7	6	7	4	4	7	5	4	0.340325384	-0.037487938	0.043527731	-0.371788623	-0.590813879	0.019360602	-0.470381021	-0.922353705	0.183669458	0.114665452	IT	1	3
3	3	3	2	5	5	4	1	1	1	1	1	1	1	4	5	5	5	5	5	5	4	5	5	5	5	5	4	5	5	5	4	5	5	-0.920750456	-0.946055743	-1.23523568	-1.033298315	-1.205965351	-1.690397583	-0.376410092	-0.92275248	-1.785326002	-1.506515468	IT	1	2
1	2	3	4	4	4	4	2	1	1	1	1	1	1	4	4	4	4	4	4	3	4	4	4	4	4	4	5	4	3	4	5	4	4	0.124123071	0.166770927	0.120648849	0.477845261	0.36709058	0.267529078	0.355219097	0.400971536	0.005131052	0.239860555	IT	1	3
1	2	3	4	6	3	6	2	2	2	1	2	1	1	3	6	5	4	7	6	7	6	4	7	7	7	5	4	4	5	6	7	7	5	-0.162245693	-0.490738248	-0.726242043	-1.778216935	-0.6118777	0.38665773	-1.313541905	-0.808396336	1.090496414	0.736854291	IT	2	5
2	3	3	5	1	1	1	1	1	2	2	1	1	1	6	7	1	7	4	1	7	7	7	7	7	4	5	1	1	5	1	1	6	5	0.537685917	0.976433639	0.975933528	1.634466298	1.31916033	1.167743775	1.578220661	1.997858263	0.560286574	0.762452774	IT	1	1
3	4	4	4	7	7	7	2	2	2	1	2	1	2	6	7	7	7	7	7	7	6	6	7	7	7	6	7	7	7	7	6	4	7	0.548058123	0.774525194	1.09993648	1.833917504	1.52906329	1.011437137	1.235654875	1.390374054	0.380156234	0.695772936	IT	1	3
2	3	3	4	4	4	NA	2	2	2	1	1	1	1	5	2	5	5	NA	4	2	7	3	7	7	7	5	5	7	5	5	7	7	7	0.422677452	0.020257087	-0.385501438	0.297646163	0.315654152	0.683476292	0.011888558	0.501069835	0.822928439	0.699012915	IT	2	2
1	2	2	4	4	2	7	1	2	2	1	1	1	2	5	6	4	4	5	5	5	4	5	5	4	4	5	5	5	5	6	5	4	4	-0.080710443	0.108842459	-0.09456891	0.641705158	0.203349874	-0.300490292	0.343101564	0.12305513	-0.411732265	-0.253684263	IT	2	2
2	1	2	4	1	1	1	2	2	2	1	1	1	1	5	7	6	1	6	6	7	5	7	6	6	6	6	6	7	7	6	5	5	7	-0.240993738	0.028277488	-0.205752331	-0.188749701	-0.292706912	-0.727893744	0.257815717	-0.020509818	-0.876320076	-0.491369437	IT	1	4
1	3	4	4	3	3	3	2	2	2	1	1	1	1	5	5	5	4	5	4	7	5	4	7	5	7	5	6	6	7	6	6	7	7	-0.810029218	-0.974332213	-1.174045955	-0.515409662	-0.300941217	-0.467089475	-0.266416068	-0.566835687	-0.805356407	-0.829800872	IT	1	4
1	2	1	4	4	4	5	2	2	2	1	1	1	2	4	5	5	5	5	5	5	5	4	6	6	6	5	5	6	6	5	6	5	6	0.09062047	0.280819632	0.160530027	-0.465777276	-0.218295369	-0.142949719	-0.115860035	0.037204896	0.215405869	0.194170396	IT	1	2
2	3	5	3	3	1	7	2	2	2	1	1	1	1	NA	5	2	3	6	5	4	2	NA	NA	7	NA	NA	NA	5	NA	NA	NA	NA	6	-0.757158029	-0.843553276	-1.220918297	-1.272078263	-1.228115685	-1.362778785	-0.512011464	-0.477896478	-1.174320532	-1.09163497	IT	1	1
1	2	2	4	2	6	7	1	2	2	1	1	1	1	7	4	5	4	4	7	4	7	7	7	7	7	4	7	4	4	6	7	5	7	-0.283814956	-0.513945344	-0.263008458	0.070882801	-0.385275701	-0.64719357	-0.40413138	-0.748829002	-0.635686998	-0.775138798	IT	2	4
1	2	2	4	4	4	4	1	1	1	2	1	1	2	4	5	7	2	7	6	5	5	5	1	6	7	1	5	7	6	6	6	6	6	-0.570770618	-0.662560297	-0.322251433	-0.034484967	-0.150655285	-0.750320353	0.202770806	0.230779496	-1.229315473	-0.897191758	IT	1	2
1	2	3	5	4	4	1	2	2	2	1	1	1	1	5	7	7	4	7	7	4	7	1	7	7	7	7	7	1	1	7	7	7	7	0.752354317	0.464964518	0.750389378	0.286257103	0.23873336	1.149221548	-0.136990665	0.203115984	1.196514955	1.07393729	IT	2	5
1	2	5	4	4	3	4	2	2	1	1	1	1	1	5	5	6	5	5	5	5	5	5	5	5	5	6	5	5	5	5	6	5	6	0.217365916	0.365051688	0.468172053	0.460841898	0.098376825	-0.043372587	0.318474271	0.050653094	-0.106179425	0.073050533	IT	1	5
1	3	3	4	4	4	4	1	2	2	1	1	1	1	3	7	7	NA	7	7	7	6	7	7	7	7	7	6	7	7	6	7	6	7	1.075293453	1.232815816	1.201064168	0.786469182	0.735971899	1.276140866	0.681963558	1.115171852	1.354244961	1.262044638	IT	2	4
1	2	2	4	1	1	1	1	2	2	1	2	1	1	7	5	5	5	6	6	7	5	6	6	5	7	5	6	7	7	5	6	6	6	-0.046491926	0.250964868	0.637023149	1.042206496	0.816486993	0.76423647	0.655403564	0.642175003	0.27559314	0.123376207	IT	2	3
1	2	2	4	2	4	7	2	2	2	2	1	1	1	3	7	4	3	7	4	3	4	4	4	4	4	4	5	4	4	4	4	4	4	-0.546032039	-0.550477142	-0.806614412	-0.445518644	-0.557833114	-0.944777345	-0.118163832	-0.471383544	-0.941820577	-0.865525093	IT	2	3
1	2	4	4	4	2	7	1	2	2	1	1	1	1	2	5	5	2	7	5	6	4	5	5	5	5	5	7	6	7	5	6	7	6	-0.451047652	-0.454685213	-0.655201189	-0.576161793	-0.385877056	-0.480297094	-0.075451719	-0.106085794	-0.53106075	-0.48672139	IT	2	3
1	2	1	4	4	2	7	1	2	2	1	1	1	1	4	3	7	5	7	7	7	7	7	7	7	7	7	7	7	7	7	7	7	7	-0.343834415	-1.167647261	-0.47173677	-0.687545644	-0.349343555	-0.096145775	-1.238476849	-0.843929168	0.007316334	-0.552422413	IT	2	4
1	2	5	4	1	1	5	1	1	2	1	2	2	1	5	7	4	7	4	5	7	4	5	7	7	7	7	7	7	7	7	7	7	7	1.281831446	1.581657144	1.473117324	1.082436473	0.799723206	0.905501391	0.896330582	1.098498946	1.046396391	1.309319352	IT	2	2
1	2	2	4	4	4	4	2	2	2	2	2	1	1	4	4	4	4	4	3	4	5	2	4	5	5	5	5	5	3	2	5	5	5	-0.00994229	-0.526491086	-0.820960102	-1.287740162	-0.849945919	-0.140768907	-1.428387131	-1.137577763	0.69014226	0.343370589	IT	2	3
1	2	2	4	1	1	1	2	2	2	1	1	1	1	3	5	5	3	5	5	5	4	7	6	6	6	6	6	6	6	6	6	6	6	0.170592471	0.048177494	0.066143116	-0.395154829	-0.400709903	0.103185683	-0.334130957	-0.776719358	0.285794678	0.11169057	IT	2	5
1	2	2	4	6	4	6	1	2	2	1	2	1	1	6	6	7	1	7	6	NA	6	5	7	7	7	7	3	7	7	4	4	5	7	0.34304119	0.733169042	1.189800017	0.245361227	-0.082608568	0.057165731	0.354085712	0.106382858	-0.043324176	0.136920174	IT	1	5
1	2	3	5	4	4	4	2	2	2	1	2	2	1	5	5	4	3	5	5	4	4	4	5	5	5	5	5	5	5	5	5	5	5	-0.80127589	-1.173011042	-0.976225055	-0.856447879	-0.889173468	-1.174411137	-1.032367732	-1.530009189	-1.0483NA44	-1.154036063	IT	2	5
2	2	2	4	2	2	2	2	2	2	2	1	1	1	3	6	6	4	6	4	6	7	4	7	7	6	6	5	4	6	6	6	6	6	0.853250998	0.841509166	0.804370542	0.183366495	0.043583158	0.390461432	-0.030847029	-0.183799296	0.821295025	0.715442756	IT	1	3
1	2	2	4	4	4	4	1	2	2	1	1	1	1	2	5	6	3	4	4	4	5	5	7	4	NA	7	4	7	7	4	4	6	7	0.841663575	0.511200696	0.756145677	1.000553521	0.611379689	0.779808621	0.46251534	0.689921171	0.652068264	0.696743683	IT	2	2
2	2	2	5	2	7	7	2	2	2	1	1	1	1	2	7	7	3	7	7	7	6	2	7	7	7	7	4	NA	7	7	7	7	7	0.607284974	0.813860162	0.552345795	-0.033742676	0.252818679	1.04038386	0.285369722	0.605590526	1.169051968	0.932203419	IT	2	4
1	2	3	4	1	1	1	2	2	2	1	1	1	1	6	6	7	7	6	6	6	7	5	7	7	7	7	7	7	7	7	7	7	7	0.881276374	1.076876267	0.77028997	-0.705274696	-0.162828458	0.854926268	0.039535494	0.351613579	1.260623686	1.133623751	IT	1	5
1	3	1	5	4	4	7	2	2	2	1	1	1	1	1	7	7	1	7	7	7	7	7	7	4	7	7	7	7	7	7	7	6	6	-0.419135091	-1.018664822	-0.43438553	-0.603981855	-0.773182702	-0.819093331	-0.38060469	-0.547836875	-1.540899499	-1.473138653	IT	1	4
1	2	4	4	5	5	5	1	2	2	1	1	1	2	5	5	5	5	6	5	5	5	5	5	5	4	5	5	5	5	5	6	5	5	-0.60231994	-0.514668473	-0.374909369	-0.211503287	-0.245489787	-0.677631632	-0.180957523	-0.293325409	-0.834185718	-0.786705148	IT	2	4
1	2	3	4	4	7	7	1	2	2	1	1	1	1	1	7	7	NA	NA	NA	7	7	1	7	7	7	7	3	7	5	7	7	7	4	-0.065348337	0.146707359	0.248346158	-0.016511026	0.685367441	0.786631382	-0.054858761	0.493593588	0.831594579	0.642696208	IT	1	4
1	2	2	4	4	4	6	2	1	2	1	1	1	1	4	6	2	4	3	4	4	7	4	7	5	7	5	4	4	5	4	5	6	6	0.164167394	-0.312549078	-0.339950795	-0.000735211	-0.170856755	0.560616144	-0.464118637	-0.308402203	0.548596651	0.158785172	IT	2	4
1	2	2	4	1	2	2	2	2	2	1	1	1	1	5	5	5	5	6	6	5	6	5	5	7	1	1	1	1	1	7	7	7	7	-0.805169006	-0.699014277	-0.682301812	-1.155881217	-0.25215556	0.180433224	-0.37779592	0.197099503	0.204629421	0.309303325	IT	2	5
2	2	2	5	2	2	2	2	2	2	2	2	1	1	1	7	7	4	7	7	4	7	7	7	7	7	7	4	7	7	4	6	7	7	1.241216918	1.399201994	1.068390093	1.188428498	0.878640356	1.08829125	0.735511106	0.905318689	1.257210108	1.136069547	IT	1	3
3	2	3	4	1	1	1	1	2	1	2	2	2	1	7	1	1	7	1	1	1	1	1	1	1	4	1	1	4	1	1	4	4	4	-0.763402336	-0.622122614	-0.717524973	1.215074694	1.08586558	0.842223928	0.728871871	0.895796322	-0.102622266	-0.16670491	IT	1	4
2	1	2	4	1	1	2	2	2	2	2	2	1	1	4	7	7	NA	7	5	7	7	6	7	6	7	6	5	6	4	2	5	6	7	0.65191074	0.558862828	0.933144954	0.089669585	-0.106725787	0.190630365	0.015027426	0.210959308	0.359128933	0.563387203	IT	1	5
1	2	2	4	7	7	7	1	2	2	1	1	1	1	6	6	6	5	7	6	6	7	5	7	5	7	6	6	7	7	6	6	7	7	0.509342754	0.837067087	0.608010819	0.304094105	0.358749132	0.650213127	0.416190277	0.617813347	0.856167205	0.881325998	IT	2	1
1	2	2	4	4	4	4	1	2	2	1	1	1	1	5	4	5	4	5	3	5	4	4	4	2	5	4	6	7	4	4	6	4	5	0.392063255	0.288410164	0.397962726	-1.420342373	-1.272005228	-0.755409846	-0.976110442	-0.844867283	0.073386732	-0.048034387	IT	1	5
2	3	3	1	4	4	6	2	2	2	1	1	1	1	2	3	5	4	6	6	5	6	5	6	7	6	7	6	7	7	6	6	7	7	0.41575674	0.433503181	0.37451732	-0.530640713	0.104916864	0.617454948	-0.226785919	0.325796221	0.937561836	0.767896618	IT	2	3
1	2	3	4	2	1	2	2	2	2	2	1	1	1	6	2	1	4	2	4	4	7	2	7	7	6	3	4	2	5	2	6	4	5	-0.660568898	-0.734460372	-0.052493424	-1.242937066	-0.572022065	-0.51335928	-1.03747392	-1.002587094	-0.332964771	-0.650012522	IT	1	4
1	2	1	4	NA	NA	NA	1	2	2	2	1	1	1	6	4	5	6	5	5	4	2	2	2	2	6	3	5	6	6	6	3	3	6	-1.020232626	-1.128177608	-0.876951523	0.298355502	-0.03299221	-1.463097108	0.087376013	-0.33690527	-1.955960815	-1.485128134	IT	2	2
4	5	5	4	NA	NA	NA	1	1	1	1	1	1	1	4	4	4	4	4	4	4	4	6	6	5	6	5	6	6	5	6	6	5	6	-0.037890486	0.076132183	-0.132386739	0.238452756	0.247025315	0.061013182	0.217703353	0.385402076	-0.055891687	0.071438249	IT	1	3
1	2	3	4	1	2	7	1	1	2	1	1	1	1	4	6	6	6	7	6	7	7	4	7	4	7	7	4	7	7	5	6	5	7	0.132281334	-0.101032354	-0.043826171	-0.201552991	-0.593374115	-0.279350259	-0.524919309	-0.680893641	-0.122386218	-0.219958935	IT	2	5
1	2	3	4	4	4	7	2	2	2	1	1	1	1	1	6	7	2	7	7	7	6	7	7	7	7	7	5	7	7	5	7	7	6	1.01477058	1.45711268	1.505880828	1.575662326	1.462854313	1.473678029	1.216760576	1.690656898	1.298506694	1.392551041	IT	2	3
2	1	3	4	4	3	3	2	2	2	1	1	1	1	2	7	7	3	7	5	7	4	6	6	6	7	7	6	7	7	7	7	7	7	-0.437540154	-0.226575517	-0.452983538	-0.588716609	-0.825926358	-0.843497995	0.068136847	-0.352078971	-1.098348844	-0.934443248	IT	2	4
1	2	2	4	4	4	7	1	2	2	1	2	1	2	4	3	3	1	5	5	5	4	7	7	4	7	4	4	4	4	5	7	7	5	0.207165262	0.420234571	0.465647034	-0.552162931	-0.380682041	-0.259839471	-0.225685944	-0.472603492	0.11395848	0.078971096	IT	2	5
1	2	1	4	2	3	6	2	2	2	1	1	1	1	7	7	7	3	7	5	7	4	1	7	6	7	6	7	7	7	7	7	7	7	0.923816617	1.484849896	1.556004477	1.890709275	1.658178452	1.778631659	1.448804699	1.774781518	1.293080024	1.535169273	IT	1	4
1	2	2	4	4	4	7	2	2	2	1	1	1	1	3	7	4	2	4	5	7	7	7	7	5	7	6	4	7	4	7	1	6	7	0.760709537	0.958122142	0.52693907	-0.945772175	-0.627089556	-0.375463738	-0.605150241	-0.469224461	0.607299728	0.857586266	IT	1	2
1	2	2	4	4	3	6	2	2	2	1	2	1	1	5	5	6	4	6	6	6	5	5	7	6	7	6	6	7	7	5	5	6	7	0.519953854	0.414797216	0.317635385	0.043601149	0.199513752	0.468647601	-0.046081616	0.301825218	0.724818414	0.607410374	IT	2	4
1	2	2	4	4	5	4	1	1	2	1	1	1	1	4	4	4	4	4	4	4	4	6	7	6	7	7	7	7	7	7	7	7	5	-0.522732144	-0.307094278	-0.338719328	-0.371749	-0.385350147	-0.780362832	-0.116167742	-0.574849176	-0.707691709	-0.534773443	IT	2	4
1	2	2	4	4	3	4	2	2	2	1	2	1	1	7	4	2	NA	5	NA	5	7	3	7	6	6	6	3	6	6	1	1	1	5	-0.018699284	-0.017849455	0.672630081	0.573091825	0.645551317	0.439381633	-0.004369062	-0.134279978	0.154447101	0.255645242	IT	2	4
2	1	2	5	2	NA	1	2	1	2	1	2	1	1	4	6	7	NA	5	7	6	7	4	5	7	7	5	6	5	5	7	7	6	7	0.60681346	0.230526051	0.047662369	0.386374187	0.417299787	0.775234875	-0.309062949	-0.444573942	1.005747409	0.676423284	IT	1	3
1	2	2	4	3	3	3	2	2	2	1	1	1	1	4	5	4	4	4	5	6	5	6	7	6	7	5	4	4	4	5	4	6	6	0.093445083	-0.163318233	-0.212203554	0.008646065	-0.330683738	-0.200717689	-0.187407088	-0.261669291	-0.21201156	-0.271485378	IT	2	4
1	2	3	1	1	1	1	1	2	2	1	1	1	1	3	7	7	NA	7	1	NA	4	4	7	7	7	7	1	7	7	7	7	7	7	0.97448736	0.61248485	0.6406552	0.734735121	0.457915013	1.119008314	-0.000620781	0.204138094	1.265746006	1.10865069	IT	2	2
1	2	3	4	4	1	NA	1	2	2	1	1	1	1	6	4	7	1	7	4	7	4	7	7	7	7	7	4	5	7	4	5	4	5	0.347983589	0.202441044	0.009754328	-0.973234593	-1.070647691	-0.80230549	-1.012075369	-1.134885492	0.015852737	-0.217594125	IT	2	4
1	2	3	5	4	5	5	2	2	1	1	2	1	1	5	3	7	6	6	5	6	6	2	7	7	7	6	4	6	6	3	5	5	6	0.465711725	0.269264212	0.2950545	-1.030920048	-1.138065238	-0.586289971	-0.821450942	-0.846233103	0.114530613	-0.063761162	IT	1	5
1	2	2	4	1	1	2	1	2	2	1	1	1	1	6	4	6	4	4	6	5	6	4	6	5	6	6	NA	6	6	5	6	6	6	-0.14121697	0.077848652	0.13982985	-0.577927714	-0.840377887	-0.947513517	-0.13547219	-0.648177052	-0.88161174	-0.73868793	IT	1	5
1	2	2	4	4	4	7	2	2	2	1	1	2	1	5	7	NA	6	NA	7	6	7	7	7	7	6	6	5	6	4	7	7	7	6	0.052821753	-0.087956493	-0.159147628	0.114792481	-0.017076937	0.042297387	-0.051805222	-0.264873221	-0.030997113	-0.238129924	IT	1	5
1	2	3	4	2	2	6	2	2	2	1	2	1	1	6	7	7	3	6	7	7	6	7	7	7	7	7	6	6	6	7	7	7	7	0.499914174	0.449084073	0.501125729	0.355288254	0.294315573	0.269016053	-0.028959869	0.087216476	0.617352407	0.558807932	IT	1	5
1	4	2	4	4	4	4	2	2	2	1	2	1	1	6	6	7	7	7	7	6	5	7	7	7	7	7	7	1	1	6	7	7	7	0.816609235	0.946475064	1.174187549	-0.401178983	-0.273205683	0.606535344	-0.090786517	-0.129308677	1.091409181	0.865717934	IT	1	5
1	2	2	4	6	5	7	2	2	2	2	1	1	1	5	6	5	4	6	4	7	5	3	6	7	7	7	7	7	7	7	7	7	7	0.918782763	1.08123032	0.890430655	0.051459731	-0.1715867	-0.035704223	0.050172571	0.0928744	0.686049594	0.770038208	IT	2	4
1	2	3	4	5	5	7	2	1	2	1	1	1	1	3	6	7	5	7	7	7	5	6	7	7	7	7	6	7	7	5	7	7	7	1.081380733	1.148383345	1.289104461	0.602280292	0.658932777	1.181760175	0.385726117	0.742181566	1.447144636	1.387780038	IT	2	2
1	2	2	4	2	2	3	1	1	2	1	2	1	1	4	5	5	4	6	5	5	6	4	6	7	7	6	6	4	6	6	6	5	7	-0.339812293	-0.64136647	-0.732221803	-1.418846489	-1.352512748	-1.162080206	-1.080002533	-1.385264031	-0.801061013	-1.040042661	IT	1	5
1	2	4	4	3	3	6	2	1	2	1	1	1	1	4	7	7	1	7	7	7	4	7	7	7	7	7	7	7	7	7	7	7	7	0.607629367	0.904818976	0.738240872	0.334952982	0.049612896	0.35150573	0.403413766	0.360078063	0.51392128	0.591991585	IT	2	3
1	2	3	5	1	1	1	2	2	2	1	2	1	1	4	6	6	5	2	2	6	4	6	7	6	7	6	4	6	6	4	6	4	6	-0.697815723	-0.613607062	-0.885264488	-0.549609796	-0.075970248	-0.529024706	-0.307561183	-0.298518635	-0.344748182	-0.393150182	IT	1	5
1	2	2	4	2	2	2	2	2	2	1	2	1	1	3	6	5	3	4	5	7	4	4	6	6	6	5	4	4	4	4	6	4	6	-0.463353644	-0.432367183	-0.488237401	-0.385748131	-0.501988007	-0.756862827	-0.093421079	-0.215809006	-0.843933713	-0.844012061	IT	2	4
1	3	2	4	1	2	3	2	2	2	1	1	1	1	7	6	5	5	4	7	6	6	5	7	4	7	5	7	7	6	6	6	5	6	-0.213708397	-0.016347985	-0.086259702	-0.105510596	-0.15571062	-0.128618492	0.216992336	-0.004862325	-0.329376198	-0.133114316	IT	1	5
1	2	3	4	4	3	7	1	2	2	2	1	1	1	4	3	5	3	5	4	5	7	4	7	7	7	5	3	7	7	7	7	7	7	0.578915387	0.761024389	0.53325765	0.049030393	0.343880756	0.611437565	0.011971948	0.191912776	1.210286542	1.119683433	IT	2	1
2	2	2	4	5	4	7	1	2	2	1	1	1	1	4	6	6	2	6	6	6	4	4	4	3	4	6	4	6	4	6	4	4	4	-0.477308161	-0.594938881	-0.451320447	-0.228141171	-0.534947631	-0.622969911	-0.005355349	-0.253657172	-0.871710776	-0.719350005	IT	2	1
1	2	3	4	4	2	5	2	2	2	1	1	1	1	2	7	NA	2	7	5	7	4	5	NA	4	NA	7	1	5	5	3	5	5	4	-0.154796975	-0.246960052	-0.664077243	-0.024554671	-0.248237566	0.151543665	0.518385957	0.60925753	-0.244893074	-0.469679503	IT	1	3
2	5	4	4	4	1	4	2	2	2	2	2	1	1	5	6	6	4	7	4	3	5	5	7	6	7	7	7	7	7	3	7	6	7	-0.15876872	-0.204589488	-0.211727593	0.529285668	0.677135454	0.551202849	0.156311122	0.315403683	0.389514158	0.340843314	IT	1	5
1	2	4	4	2	2	2	2	2	2	1	1	1	1	5	4	5	5	4	5	5	6	4	6	5	6	6	6	6	6	6	6	6	6	-0.587188131	-0.454350545	-0.406750292	-0.515609638	-0.229859812	-0.490032778	-0.184507942	-0.272322827	-0.519922603	-0.527223201	IT	1	5
1	2	2	1	3	4	5	2	2	2	1	2	1	1	4	4	4	4	4	4	4	5	5	6	5	6	5	6	4	4	4	5	5	6	0.173069683	0.396086233	0.245859989	-0.515152169	-0.903296179	-0.962297591	0.005718539	-0.200569133	-0.653207997	-0.287992063	IT	1	5
1	2	2	4	1	1	1	1	2	2	1	1	1	1	2	5	6	1	NA	6	6	6	7	7	7	7	7	7	NA	7	7	7	7	7	0.37105918	0.138182084	0.106760507	-0.323057863	-0.401621431	0.27960697	-0.494706219	-0.529285201	0.641411432	0.291400914	IT	2	3
1	3	2	4	4	7	7	2	2	2	1	1	1	1	3	6	7	2	6	7	6	7	1	7	7	7	7	7	7	7	7	7	7	7	0.690678311	0.934064728	0.859289742	0.700718638	0.849424184	1.269005133	0.742265652	1.01873989	1.281065828	1.249271102	IT	2	1
5	2	2	4	1	1	1	2	2	2	1	2	1	1	3	6	6	6	6	5	4	7	7	7	7	7	7	7	7	7	7	7	6	7	-1.753151855	-2.442457526	-2.573188903	-2.150370838	-2.601989974	-2.947337713	-1.489561689	-2.576747081	-2.985491771	-2.97069466	IT	1	4
1	2	3	4	4	3	7	2	2	2	1	1	1	1	3	6	6	4	6	6	7	5	4	7	5	7	7	6	7	7	7	7	7	7	-0.331676042	-0.167792726	-0.112264226	0.283304729	0.579742602	0.590629322	0.320089265	0.700931875	0.365734866	0.131746106	IT	2	3
1	2	4	4	4	4	NA	1	1	2	2	1	1	2	7	1	7	1	NA	7	1	4	7	7	7	7	6	5	7	7	1	7	7	7	0.540587994	0.801361261	0.53823483	0.902857491	1.117585515	1.328393752	0.899521389	1.391684077	1.429853584	1.26293937	IT	1	1
2	2	1	4	2	2	7	2	2	2	1	1	1	1	7	5	6	6	2	5	4	7	2	6	7	7	7	7	7	7	7	7	7	7	0.84013847	0.423969344	0.06239864	-1.120410878	-0.608055357	0.01570065	-1.320797123	-1.178664009	1.163488395	0.963837663	IT	1	5
1	2	3	4	2	2	2	2	2	2	2	1	1	1	7	NA	4	7	6	4	5	6	6	7	6	5	2	4	2	3	3	3	4	4	-1.778359246	-1.833563716	-1.554803238	-0.709516091	-0.668882125	-1.421274109	-0.051082702	-0.54536068	-2.103966919	-2.032023141	IT	2	3
1	2	1	4	4	4	5	1	2	2	1	1	1	1	5	4	5	1	5	6	6	7	4	7	6	7	5	NA	7	7	6	6	7	7	-0.651737423	-0.598291768	-0.49858649	-0.70520654	-0.360807657	-0.290310424	-0.211634635	-0.000877086	-0.369447495	-0.396358096	IT	2	5
1	2	2	4	4	4	4	1	2	2	1	2	1	1	3	4	6	2	7	5	6	5	3	7	6	7	6	5	5	5	4	6	4	5	-0.506900202	-0.744274897	-0.628728631	-1.394988069	-0.368715655	-0.137334992	-1.222882511	-0.792505123	0.454715483	0.319892731	IT	1	5
2	2	4	4	6	5	7	2	2	2	2	1	1	2	3	7	6	1	7	7	7	4	4	7	2	7	7	7	7	7	4	7	7	5	1.145855491	0.744908807	0.963006513	0.589348375	0.080896671	0.398860465	-0.144777842	-0.315705265	0.86214926	0.672864903	IT	1	3
1	2	2	4	NA	NA	NA	2	1	2	1	1	1	2	4	4	4	4	4	4	4	4	4	4	4	4	4	4	4	4	4	4	4	4	-0.290988141	-0.948385195	-1.026879011	-0.95235021	-1.141635995	-1.056426187	-0.807020792	-1.126601579	-0.835188267	-0.787389202	IT	2	2
1	3	1	4	4	NA	7	2	2	2	1	1	1	1	1	7	5	4	5	4	NA	6	7	7	7	7	7	5	7	7	7	4	7	7	0.391608074	0.481680397	0.550793485	1.11904635	1.187173308	1.193692357	0.709433595	1.186135867	0.704687271	0.770722021	IT	2	4
1	2	4	4	1	1	1	2	2	2	2	2	1	2	7	1	1	6	1	1	1	7	4	4	6	1	1	2	1	1	1	1	1	1	-0.353658343	-0.762579108	-0.72116679	0.642432849	0.901878139	0.55312195	-0.368671556	-0.319244508	0.567031882	0.276357838	IT	1	4
4	4	4	4	4	4	4	1	2	2	1	2	1	1	5	5	7	NA	NA	NA	NA	5	3	4	4	4	4	4	5	2	4	6	5	4	0.72356715	1.298584127	1.403669833	1.136772939	1.153107399	1.341894717	1.138521416	1.621099607	1.120319651	1.156613021	IT	2	4
1	2	2	4	4	4	4	2	2	2	1	2	1	1	1	6	6	1	5	5	5	4	6	7	7	6	7	6	6	6	6	6	7	7	-0.463682248	-0.388121886	-0.466716691	0.609501589	0.76451752	0.419396881	0.257009406	0.717122449	0.24851805	0.220070923	IT	1	3
1	2	3	4	4	3	5	2	2	2	2	1	1	1	7	4	4	6	4	7	2	6	6	7	6	7	6	4	7	7	4	6	6	7	0.245488272	0.316722418	0.258813445	0.819583679	0.717942955	0.367954024	0.449141839	0.590146824	0.213937497	0.397655172	IT	2	5
1	2	3	5	4	4	5	2	2	2	1	1	1	1	2	7	7	1	4	7	5	7	4	6	4	7	7	7	7	7	7	7	7	7	-0.44087775	-0.904874157	-0.839080281	-0.738219922	-0.719480998	-0.654636509	-0.803124172	-1.014190177	-0.426610785	-0.721753276	IT	2	5
1	2	2	5	2	NA	5	2	1	2	1	1	1	1	4	7	2	1	5	4	7	7	4	7	7	7	5	5	7	7	7	7	7	7	-0.174610037	0.201494076	0.264435488	0.457545361	0.70605427	0.325994809	0.593141895	0.630305431	-0.049296413	0.084138951	IT	1	5
2	2	3	4	1	1	1	2	2	2	2	2	1	1	7	3	4	6	5	7	5	7	1	7	7	7	6	7	7	7	4	4	4	7	0.592914369	0.509036674	0.416052189	0.768219447	0.697484874	0.266753646	-0.053006032	-0.148741487	0.681980483	0.635871622	IT	1	5
1	3	4	4	4	NA	6	1	2	2	1	1	1	2	3	6	5	4	5	5	4	7	2	7	7	7	5	1	4	4	1	7	7	7	0.450724928	0.174384048	-0.489193951	-0.101594869	-0.569663672	-0.579305044	-0.368747326	-0.373865564	0.140335468	0.267039998	IT	2	1
1	2	4	4	4	4	4	2	2	2	1	1	1	1	4	5	6	2	5	6	6	2	5	5	5	5	5	5	5	5	5	5	5	5	-0.012992444	0.150482012	0.374879879	0.231151469	0.089128612	0.180815679	0.381213262	0.284011588	-0.073694522	-0.055804187	IT	2	5
1	2	3	4	4	4	5	2	2	2	2	1	1	1	4	5	6	6	6	5	6	6	6	6	6	6	6	5	6	6	6	6	6	6	0.027983726	-0.518601468	0.035344959	-0.747760761	-0.696777463	-0.535903592	-0.889255814	-1.170194698	-0.361427647	-0.511102434	IT	1	5
1	2	2	4	2	2	2	1	2	2	1	1	1	1	6	4	4	4	6	6	7	7	3	7	7	7	5	4	5	4	4	5	4	5	-0.367481153	-0.245815633	-0.184419727	0.896566203	0.901120122	0.499690432	0.779929408	0.692132686	-0.034132753	0.008998227	IT	2	4
1	2	NA	4	2	3	4	1	2	2	1	2	2	1	5	4	2	5	3	4	4	5	4	5	6	6	4	4	5	7	4	4	4	6	-0.681251166	-1.726527706	-1.638175204	0.761736493	0.654556881	0.732156766	-0.491434486	-0.484302874	0.180766502	-0.349143964	IT	2	3
3	2	3	4	4	4	5	2	2	2	1	2	1	1	4	5	4	4	5	5	3	6	4	6	5	5	5	5	5	5	5	5	5	5	0.261561407	0.09220203	0.132446541	-0.540290999	-0.537842694	-0.343902349	-0.46307295	-0.402180076	0.063274956	0.027916848	IT	2	2
NA	3	3	4	1	1	1	1	2	2	2	2	1	1	1	6	2	5	7	6	7	5	7	7	7	7	7	5	7	7	7	7	7	7	-0.299840516	-0.057278178	-0.244178768	-0.321178437	-0.632898993	-0.736043215	0.214188736	0.020017577	-0.820032969	-0.564644051	IT	2	5
1	2	2	4	4	3	5	1	2	2	2	1	1	1	5	5	5	4	4	5	4	5	4	4	5	4	5	4	7	7	4	5	4	5	0.209362242	-0.289699676	-0.295030853	-0.389923048	-0.719854815	-0.482296202	-0.815289661	-1.325864529	-0.14683188	-0.325571515	IT	2	5
1	2	2	4	4	4	3	2	2	2	1	1	1	1	5	6	7	3	5	5	6	6	4	6	7	6	7	6	7	7	7	7	7	7	0.480199142	0.519996177	0.637852846	0.032722463	0.048970498	0.244214939	0.170987907	0.365615757	0.335805909	0.452800295	IT	2	5
1	2	3	4	2	1	2	2	2	2	1	2	1	1	4	4	2	6	5	5	5	6	4	7	6	7	6	4	4	4	4	6	5	7	0.337305421	0.377076315	0.155153822	0.193792004	0.030178888	0.142560251	0.266822309	0.102973221	0.119616578	-0.049163365	IT	1	2
1	2	3	4	3	4	5	2	2	2	1	2	1	1	5	3	7	6	6	5	7	5	4	7	7	7	7	7	7	7	6	7	6	7	-0.031452169	-0.662677156	-0.23217628	-0.050859909	-0.488374192	-0.479488867	-0.952698638	-1.443992625	-0.2080151	-0.532749568	IT	1	5
2	2	2	4	1	1	1	2	1	2	1	1	1	1	5	7	7	NA	7	7	7	5	7	7	7	7	7	7	7	7	7	7	7	7	-0.350798697	0.24410926	1.144955925	0.774656982	0.548968385	0.79120521	0.847149396	0.824519675	-0.208694734	-0.00743387	IT	2	4
1	2	2	4	1	1	1	2	2	2	2	1	1	1	2	7	6	1	5	2	7	1	7	7	6	7	6	6	4	3	4	6	6	6	0.644742683	0.976965536	1.058173178	-0.14979	-0.282300471	0.077633451	0.326578653	0.470826664	0.333787573	0.423799572	IT	1	5
2	2	2	4	4	3	3	2	2	2	1	1	1	1	4	4	4	4	4	4	4	5	5	4	4	4	4	3	4	4	4	4	4	5	-0.730969701	-0.611539403	-0.597005945	-0.346303299	-0.114876729	-0.427742728	-0.060329004	-0.231702123	-0.744399365	-0.640732437	IT	2	5
1	2	2	4	4	4	5	2	2	2	2	1	1	1	3	7	7	5	6	6	5	7	5	7	6	7	7	6	7	7	7	7	7	7	-0.468567424	-0.626188533	-0.679642269	-0.776716556	-0.183752674	-0.406926648	-0.732757943	-0.750016509	-0.203350197	-0.28607373	IT	2	3
1	3	3	3	2	3	5	2	2	2	1	2	1	1	6	6	4	4	5	6	4	6	4	7	5	7	4	4	6	6	4	6	6	5	-0.278711755	-0.359802987	-0.381091964	0.420593945	0.210771725	-0.313988446	-0.074204482	-0.252084338	-0.375792319	-0.328099492	IT	2	1
1	2	4	4	2	4	7	2	2	2	1	2	1	1	5	5	6	4	5	5	5	7	3	7	4	7	7	4	7	7	7	5	7	7	0.184457593	0.323747405	0.169308922	0.388155021	0.299866849	0.790451379	0.418205638	0.421979575	0.612597167	0.513618825	IT	2	2
1	2	3	4	2	3	7	1	2	2	2	1	1	1	5	7	5	1	5	5	7	7	2	7	6	7	7	6	7	4	4	5	5	7	0.479059991	0.810062998	0.584023551	0.925880051	0.399208418	0.18183695	0.462002581	0.159133668	0.325296686	0.067917498	IT	1	1
2	2	2	4	4	5	7	2	2	2	1	1	1	1	4	7	7	1	7	7	7	7	3	7	7	7	7	7	7	7	7	7	7	7	0.445998045	0.021282549	-0.190546004	-1.625684183	-1.382870366	-0.253582811	-1.182204582	-0.754266085	0.50266677	0.14014298	IT	1	5
1	2	1	4	4	4	5	2	2	2	2	2	1	1	2	5	6	2	4	2	6	4	7	6	5	6	6	4	6	7	7	4	7	NA	-1.549712888	-2.159521066	-1.846657333	-1.428752627	-1.50724117	-1.914534017	-0.960285468	-1.739953689	-2.300245134	-2.30251699	IT	2	2
3	2	2	1	2	1	2	2	2	1	1	1	1	1	2	5	6	5	7	5	6	7	6	6	7	7	6	3	6	5	2	2	6	5	0.055332304	0.765210173	0.896451298	0.207684605	0.216803864	-0.039526017	0.621569996	0.465355109	0.113059275	0.312490319	IT	1	4
1	2	3	4	5	4	1	2	2	2	1	1	1	1	6	5	5	4	6	7	4	5	5	5	5	5	6	1	6	6	7	7	7	6	0.362356796	0.635550149	0.536368975	0.340277435	0.477807437	0.604068714	0.474394104	0.496430547	0.601603056	0.635769579	IT	2	5
1	2	2	4	3	3	3	1	2	1	1	1	1	1	3	3	4	4	4	5	4	NA	3	2	4	4	2	4	3	NA	5	NA	4	4	-0.905780644	-1.373749781	-1.167014138	-0.296159535	-0.551661133	-1.128063706	-0.907830815	-1.337467554	-1.267791838	-1.480611876	IT	2	2
1	2	2	4	1	2	2	1	2	2	1	1	1	2	6	2	2	2	5	6	2	NA	NA	NA	NA	7	NA	3	7	7	4	7	4	5	0.596480012	0.439367255	0.018051187	0.231192	0.143344366	0.46934117	0.468298895	0.743006032	0.568411642	0.645879316	IT	2	3
1	2	2	4	1	1	1	2	2	2	1	2	1	1	6	5	5	6	6	6	6	5	5	5	5	6	4	6	5	5	4	4	5	4	-0.38424089	-0.168034084	-0.17585909	0.211711801	0.385380744	0.239458535	0.174321875	0.234687667	0.061213448	-0.028516408	IT	1	3
1	2	2	4	NA	7	NA	1	2	2	2	1	1	1	3	7	7	3	7	5	5	5	7	7	7	7	7	6	7	7	4	5	7	7	0.276453574	0.231938443	0.202031767	0.111352222	-0.128412517	-0.052894842	-0.083376686	0.146704223	0.321914922	0.176169678	IT	2	4
2	4	3	4	3	2	4	1	2	2	1	1	1	1	6	4	4	6	4	5	5	4	2	5	4	7	4	7	5	6	7	7	7	7	0.135108787	0.798377734	0.887504214	1.536793599	0.944075316	0.407179508	1.565219497	1.866734007	-0.037231895	0.371614654	IT	1	1
1	2	2	4	1	1	5	2	2	2	1	2	1	1	5	6	5	4	6	6	6	5	4	6	5	6	5	4	5	5	5	5	4	5	-0.4313281	-0.293565217	-0.372411086	-0.280910985	-0.184000697	0.099304985	0.21570525	0.265069268	-0.12807736	-0.458517716	IT	1	5
5	3	4	4	1	5	4	1	1	2	1	1	1	1	7	4	1	5	5	5	7	7	1	7	7	5	4	6	7	6	3	4	4	5	-0.016497391	0.459031288	0.388350681	-1.42122203	-0.55562578	0.269163701	-0.37074337	-0.035147822	0.411638573	0.574323821	IT	1	5
1	2	2	4	3	1	7	2	2	2	2	2	1	1	4	6	7	2	7	6	7	6	5	7	7	7	7	5	7	7	4	7	7	7	0.912485405	0.835690033	0.810445285	0.431195474	-0.044997862	-0.206269235	-0.269740338	-0.572856283	0.621667606	0.670281955	IT	1	3
1	2	3	4	NA	2	6	2	2	2	2	2	1	1	7	NA	4	7	3	4	2	6	5	7	7	7	4	1	6	6	4	7	5	7	0.735044518	1.073816717	0.602934957	0.16048757	0.019612301	-0.082288726	0.330300697	0.417202017	0.391156603	0.682316239	IT	2	2
1	2	2	5	2	5	5	2	1	2	1	2	1	1	4	7	6	3	7	6	6	5	7	7	5	7	7	5	7	7	7	6	7	7	-0.659750419	-0.602953779	-0.7336659	-0.520965767	-0.519007626	-0.822210263	-0.049944656	-0.321192595	-0.885088915	-0.831931717	IT	2	5
1	2	2	4	4	2	7	1	1	2	1	1	1	1	4	4	7	3	5	4	5	6	5	7	7	7	7	4	7	6	6	2	6	7	0.147921214	-0.346852796	-0.806793347	-0.235583567	-0.376789404	-0.376549058	-0.7NA10396	-0.939400373	0.078392566	-0.216489614	IT	2	1
1	2	2	5	NA	NA	NA	2	1	2	1	1	1	2	4	6	3	5	6	NA	5	NA	NA	NA	NA	5	5	NA	5	5	5	5	NA	NA	-0.011821743	0.112611524	-0.050092168	0.17165896	0.223247381	-0.232005323	0.29346292	0.332222789	-0.272163663	-0.036506845	IT	1	4
2	1	3	4	2	2	5	1	2	2	1	2	1	1	1	5	4	NA	1	5	4	1	5	5	1	6	6	7	6	6	3	6	7	6	0.790706537	0.556780158	0.82001722	1.010839882	0.852817694	1.030835581	0.119272634	0.462903226	0.969455399	1.070772712	IT	1	1
1	3	2	4	4	5	5	2	2	2	1	2	1	1	2	7	7	4	6	5	5	4	5	7	7	7	7	4	7	5	6	7	6	6	-0.194402352	-0.119465675	-0.153011418	-0.678201891	-0.30530788	-0.376631252	-0.630490902	-0.790387351	0.056180069	-0.063076588	IT	1	5
3	3	2	5	3	2	3	2	2	1	2	1	1	1	6	5	3	3	3	2	4	5	3	5	5	3	5	5	4	3	4	4	2	4	-1.015301165	-1.051241494	-1.157102585	-0.660365755	-0.839558569	-1.328355294	-0.138773623	-0.437867304	-1.635126423	-1.528264651	IT	1	3
1	2	3	2	1	4	5	2	1	1	1	1	1	2	1	NA	7	5	2	7	2	2	NA	5	3	6	2	2	7	6	6	4	4	6	0.228867332	-0.413824135	-0.085308875	-0.77999864	-0.71946989	0.031377246	-0.752578054	-0.803814536	0.090806222	0.015783612	IT	1	3
1	2	2	4	2	2	2	2	2	2	2	1	1	1	6	7	5	6	4	5	2	6	2	6	6	6	2	6	6	6	6	6	6	6	-0.141824536	-0.435743867	-0.287099757	0.44739148	0.190630003	-0.019525896	-0.050135478	-0.287087271	-0.210248766	-0.190367378	IT	2	3
1	2	3	4	4	4	4	2	2	2	2	2	1	1	4	4	4	5	3	4	5	4	5	3	4	5	5	4	4	4	3	4	4	5	-0.973772115	-1.176590592	-1.321556867	-0.398767851	-0.528884225	-1.030156635	-0.290336852	-0.56972804	-1.31896922	-1.172098942	IT	1	3
2	2	3	5	1	1	1	2	2	2	1	2	1	1	7	7	7	5	7	7	7	7	7	7	7	7	7	7	4	5	7	7	7	7	0.119571683	-0.169552136	-0.019757238	-1.086642781	-0.614351042	-0.038564093	-0.801695056	-0.729596225	0.258737731	0.110782647	IT	1	4
2	3	2	4	3	1	7	2	2	2	1	1	1	1	3	6	7	7	6	7	4	NA	NA	NA	NA	6	6	5	NA	5	7	6	6	NA	0.731979886	1.140170651	0.713143565	0.419003123	0.752926774	1.359965835	0.979697214	1.687592312	1.146934192	1.179726534	IT	2	1
1	2	3	4	5	6	7	2	2	2	1	1	1	1	5	7	7	3	7	6	7	7	6	7	7	7	6	1	6	5	5	6	6	6	0.293110818	0.598888278	0.697290964	1.677230919	1.165415187	1.228021983	1.477169728	1.NA135087	0.618519428	0.731960778	IT	1	5
1	2	2	4	4	4	4	2	2	2	1	2	1	1	4	4	5	4	4	4	4	NA	4	2	3	2	3	3	2	5	3	4	4	3	-0.750592951	-0.835387793	-0.835170547	-0.504309959	-0.579897372	-1.166385121	-0.291276841	-0.543592581	-1.2616948	-1.046412127	IT	1	2
NA	3	3	4	4	4	6	1	2	2	1	1	1	1	3	5	7	6	6	6	6	5	4	7	7	7	7	5	3	7	7	7	7	7	0.860551337	1.013216853	1.188880993	-0.255527168	-0.066766349	0.256248927	0.0863NA03	0.303727201	0.595020143	0.830615525	IT	2	2
1	2	NA	4	NA	NA	NA	2	2	2	2	2	1	1	4	4	4	NA	6	5	5	5	NA	7	6	7	6	4	4	4	4	7	5	5	-0.365338777	-0.768810943	-0.824986158	-0.680476394	-0.495632039	-0.290769832	-0.764209703	-0.586574074	-0.17720806	-0.277383745	IT	2	5
1	2	3	4	4	2	2	2	2	2	1	1	1	2	4	6	7	2	6	5	7	5	6	7	7	7	7	6	6	6	6	5	7	6	0.398031177	0.90636209	1.145852933	0.700448641	0.445057585	0.428471863	0.645492962	0.460684752	0.32108713	0.498103548	IT	2	3
1	3	3	4	4	4	6	1	2	2	2	1	1	1	5	5	6	4	6	NA	4	7	4	7	7	7	5	5	5	5	4	6	7	7	-0.154897459	0.076776469	-0.344825771	-0.147692499	0.079310726	0.151004212	-0.106809349	0.130712807	0.265603879	0.121519624	IT	2	2
2	2	1	4	2	1	5	2	2	2	1	2	1	1	6	5	4	NA	5	5	2	7	3	6	6	7	4	5	1	2	4	1	4	4	-0.378115176	-0.45441695	-0.47345627	0.939146505	0.804180992	0.459445572	0.283996583	0.13023014	0.023036926	0.092816473	IT	1	3
1	2	2	4	1	1	2	2	2	1	1	1	1	1	4	6	7	4	6	7	7	4	4	7	4	5	6	5	6	4	5	6	6	6	-0.60106218	-1.142039055	-1.101864759	-0.623817659	-0.727856007	-0.796813528	-0.906859995	-1.34979853	-0.797640866	-0.931166832	IT	2	5
1	2	2	4	5	4	5	1	2	2	1	2	1	1	5	7	5	2	5	4	4	6	5	7	5	7	5	4	5	5	5	6	5	6	-0.273545357	-0.25413355	-0.3398377	-1.063285492	-0.859397236	-0.955010442	-0.403999737	-0.412027467	-0.672135545	-0.625591769	IT	1	1
3	3	2	4	NA	4	7	2	2	2	2	1	2	1	4	3	4	4	3	7	5	6	4	5	5	6	5	4	4	4	4	6	4	5	0.915076175	0.806007911	0.769727049	0.925839953	0.389102015	0.264337546	0.23828314	0.121989087	0.517911833	0.675743284	IT	1	1
1	2	2	4	4	5	7	2	2	2	1	1	1	1	4	5	4	2	5	7	3	5	5	7	6	7	5	6	7	7	7	7	7	7	-0.237770306	0.237890576	0.078380455	-1.408770076	-1.194857493	-1.168341708	-0.378837237	-0.426892039	-0.706044201	-0.612881021	IT	1	3
1	2	1	4	1	NA	7	1	2	2	1	1	1	2	2	3	7	3	7	7	7	1	1	1	7	3	NA	NA	1	4	6	6	NA	4	-0.730207084	-0.383516899	-0.192755293	1.241151602	1.415426629	0.835001164	1.328411359	1.694126134	-0.237997307	0.30722152	IT	1	1
1	2	4	3	4	1	7	1	2	2	1	2	1	1	4	7	7	1	7	7	4	7	7	7	7	7	7	NA	1	1	4	7	7	7	0.638271273	1.230354484	1.224269176	0.516506727	0.817926882	1.588148583	0.889830843	1.458421642	1.172736782	1.415674673	IT	2	4
1	2	2	4	4	4	6	2	1	2	2	2	1	1	5	5	4	4	4	4	4	5	5	5	5	5	4	3	5	4	4	4	5	4	-0.471460259	-0.695974351	-0.449707773	-0.129579056	-0.328332975	-0.474690126	-0.011383978	-0.635000944	-0.830153218	-0.610863116	IT	2	2
1	2	2	4	7	7	7	1	1	2	1	1	1	1	7	7	1	1	7	NA	4	7	7	7	7	7	7	7	5	7	7	7	7	7	0.176824159	0.381895793	0.171713309	1.935294001	1.443208814	1.67944783	1.401380174	1.837103899	0.892183924	0.719291784	IT	2	1
1	2	2	5	1	1	1	2	2	2	2	1	1	1	6	6	6	6	2	6	6	7	4	6	5	6	5	2	6	7	2	7	6	4	-0.577831795	-0.67694006	-0.856573167	-0.578670289	-0.3775816	-0.342927183	-0.216068212	-0.561125174	-0.60455384	-0.454385804	IT	1	5
1	2	2	3	1	1	1	1	2	2	1	2	1	1	5	NA	6	5	6	2	2	3	1	6	5	5	5	4	1	2	2	5	5	4	-0.572647273	-0.318305927	-0.013088032	-0.76466085	0.235717077	-0.027187359	-0.16193727	0.178686025	-0.065323581	-0.019544037	IT	1	1
3	2	2	4	4	4	4	2	2	2	1	2	1	1	3	4	4	4	4	4	4	4	4	3	4	4	3	4	4	4	4	4	4	4	-0.926994539	-1.039560666	-1.030940188	-0.552733324	-0.641330111	-1.174854235	-0.37762892	-0.777079329	-1.356947118	-1.253383039	IT	1	3
1	2	2	4	3	2	5	2	2	2	1	1	1	1	2	6	5	2	6	6	4	5	6	6	5	6	7	4	3	4	6	4	6	6	-0.809985382	-1.161329471	-0.996731804	-0.275802288	-0.254161404	-0.420227203	-0.7576141	-1.158754525	-0.616525802	-0.978467822	IT	1	4
1	2	1	4	4	3	4	1	2	2	1	1	1	1	4	6	4	4	6	4	5	5	4	5	5	5	4	4	3	3	5	5	5	5	-0.496559487	-0.182669697	-0.166591326	-0.564259081	-0.621348107	-1.250848108	-0.086427186	-0.585447952	-1.236040971	-0.826151822	IT	1	1
NA	3	3	4	1	1	1	2	2	2	1	1	2	1	3	6	7	4	7	7	7	7	1	7	7	7	7	6	7	7	7	7	7	7	-0.133023026	-0.256543201	-0.158485794	-2.164419907	-0.880363531	-0.494488272	-1.608845033	-1.061956907	0.700891817	0.529642189	IT	1	5
2	3	3	5	3	2	2	2	2	2	2	1	1	1	4	4	5	5	5	6	5	4	5	5	4	5	4	5	5	5	4	5	5	5	-1.135504205	-0.902369489	-0.991392353	-0.670175821	-0.847876429	-1.648379764	-0.168479118	-0.718733092	-1.764721063	-1.548964378	IT	2	1
1	2	5	4	4	4	6	1	2	2	2	2	1	1	4	4	6	4	5	4	6	6	2	6	6	6	6	6	6	6	6	6	6	6	-0.462273729	-0.518560458	-0.287720132	-1.285629293	-0.38313033	-0.03228385	-0.933217494	-0.593057781	0.324468586	0.017195416	IT	1	5
1	2	3	5	2	2	4	1	2	2	1	1	1	1	5	5	6	4	4	6	5	5	4	6	5	7	6	5	6	4	7	7	7	5	-0.538388421	-0.11249418	-0.412552662	-0.350756004	0.000360746	0.388981742	0.385929745	0.754467339	0.028315423	0.063569343	IT	1	2
1	2	2	3	2	2	4	2	2	2	1	2	1	1	6	6	6	2	5	4	3	5	NA	7	6	6	6	4	7	5	4	5	6	6	0.488426695	0.518608177	0.27439862	-0.007981025	-0.086660345	0.093526615	0.059647131	0.046050671	0.279466349	0.385868407	IT	2	1
1	2	2	4	5	5	6	1	2	2	1	1	1	2	3	7	7	2	7	6	7	7	6	7	7	7	7	7	7	6	7	7	7	6	0.350997836	0.712731858	0.422177836	-0.217748535	-0.457438049	-0.414106383	0.265863624	0.484920491	-0.148536942	0.098952581	IT	2	2
1	2	1	4	1	1	2	1	2	2	1	2	1	1	3	6	6	NA	3	6	NA	7	5	7	6	7	5	6	7	6	5	6	6	7	0.431753347	0.52483419	0.576202864	-0.050707058	-0.312682236	-0.340851179	-0.068138537	-0.213045776	0.134292379	0.265429887	IT	2	3
1	4	2	4	2	3	5	2	2	2	1	1	1	1	3	6	5	3	7	6	6	7	2	7	5	6	5	5	7	7	7	7	7	6	-0.549553334	-0.182701532	-0.120743795	1.794182696	1.452039988	0.803079177	1.57594763	1.897332667	-0.249934412	0.083708781	IT	2	1
4	3	4	4	5	3	7	2	2	2	1	1	1	1	4	7	6	3	6	6	4	7	3	5	6	7	7	6	4	5	6	6	7	7	-0.768017786	-0.520216118	-0.424911154	0.074274543	0.239052179	-0.494573817	0.050580695	-0.291785458	-0.764536522	-0.483738142	IT	1	3
3	4	3	2	4	4	5	2	2	1	1	1	1	2	4	4	5	2	2	3	3	3	4	3	3	7	4	4	2	2	6	4	2	4	-0.774513858	-0.936258647	-1.531515698	-0.343933641	-0.6755417	-1.185207402	-0.332273123	-0.995898032	-1.223067964	-1.349756189	IT	2	5
1	2	2	4	3	2	7	2	2	2	1	1	1	1	4	7	6	2	5	6	7	6	5	7	4	7	6	6	6	6	6	6	6	7	0.178677469	0.107285022	-0.246767845	1.439620041	0.974824271	0.875003737	0.861802685	1.11896658	0.600297882	0.41663458	IT	1	1
2	2	2	4	4	NA	NA	2	2	2	2	2	1	1	3	NA	NA	NA	7	NA	NA	6	6	7	5	4	4	5	5	5	6	4	3	7	0.228998893	0.179105625	0.042943974	0.684761641	0.814452371	0.959078358	0.22845503	0.224266741	0.956349343	0.566643489	IT	2	3
1	2	2	4	4	5	7	2	2	2	2	2	1	1	5	5	7	2	5	4	7	6	6	7	5	7	6	6	7	6	5	6	6	6	0.999780366	0.945028218	0.99539978	-0.397824111	-0.159157623	0.312701806	-0.262907607	-0.065370483	0.985016908	0.949012646	IT	2	5
1	3	3	4	4	4	5	2	2	2	1	1	1	1	3	7	7	5	5	6	4	6	4	7	6	7	5	4	2	5	5	7	5	6	-0.197646884	-0.324000412	-0.014033019	-0.996575431	-0.711152198	-0.458419372	-0.978692371	-1.015220445	-0.174149396	-0.416625974	IT	1	3
2	3	3	4	3	1	6	1	2	2	1	1	1	1	5	7	7	4	7	7	7	6	5	7	7	7	6	3	5	5	7	7	5	7	-0.492888865	-0.712725581	-0.881682036	-0.21363142	0.080497353	0.041980562	-0.060315804	0.212307648	-0.115428547	-0.325208376	IT	2	5
2	2	3	4	1	1	1	2	2	2	1	1	1	1	6	2	5	5	4	4	4	5	5	7	5	6	6	6	5	6	5	6	6	5	0.203535004	0.74711247	0.86004024	1.468148358	0.966921138	0.439987941	1.343697399	1.108252459	-0.046830365	0.476125505	IT	2	1
4	4	4	4	2	2	2	2	2	2	2	2	2	2	2	2	2	2	2	2	2	3	5	1	3	2	1	1	4	3	3	5	2	3	-1.756886912	-2.07238311	-1.880507239	-0.938562709	-1.185427957	-2.138370833	-0.895517257	-1.750623082	-2.414533852	-2.404679996	IT	1	4
1	2	3	4	3	3	5	1	2	2	1	1	1	1	5	7	6	4	6	6	5	5	5	5	5	6	6	6	6	6	6	6	6	6	0.088920113	0.026481876	-0.117262488	0.132958081	-0.153NA052	-0.6002526	-0.36540402	-0.597940582	-0.237832416	-0.101278127	IT	2	5
1	2	2	4	5	4	5	2	1	2	1	2	1	1	1	3	6	2	6	5	7	6	5	7	7	7	7	7	7	7	7	6	5	6	0.221154538	0.194508721	0.388249729	0.541907817	0.384475588	0.312008421	0.316824361	0.231809265	0.144869731	0.286585625	IT	2	3
2	2	2	4	3	3	5	1	2	2	1	1	1	2	6	6	6	3	6	6	6	5	5	5	5	5	5	5	5	5	5	5	5	5	-0.026506696	0.064029326	0.135931718	0.103110122	0.125620729	-0.127367103	0.175282129	0.390350793	-0.262123588	-0.231605577	IT	1	5
2	2	3	4	2	2	2	2	2	2	1	1	1	1	2	7	7	1	7	7	7	7	7	7	7	7	7	7	7	7	7	7	7	7	0.29455946	0.564234923	0.588483701	1.028738269	0.993463583	1.186625634	0.685384146	0.784993839	0.832516113	0.793422872	IT	2	3
1	2	2	4	4	4	6	2	2	2	1	1	1	1	2	5	6	2	5	6	6	5	6	6	5	5	5	5	6	6	6	5	6	6	-0.157971426	-0.018449792	0.127792667	0.191776634	0.273682948	0.194904469	0.330551724	0.39893964	-0.008154487	0.063936893	IT	2	5
1	2	2	4	3	3	5	2	2	2	1	1	1	1	3	6	6	4	6	5	6	5	4	6	5	5	5	4	4	4	5	5	5	5	-0.062989442	0.085937802	0.131217831	-0.493375374	-0.09502103	-0.479813781	-0.713896622	-0.441385474	0.253474576	0.232824687	IT	1	4
1	2	2	4	3	4	7	2	2	2	1	1	1	1	6	6	7	4	NA	6	6	7	4	7	7	7	7	7	7	7	7	7	7	7	-0.086505012	-0.376876786	-0.41016634	-0.361234915	-0.430516181	-0.238816761	-0.380741667	-0.565891116	-0.236498152	-0.123678239	IT	2	4
1	2	2	4	4	2	5	1	2	2	1	1	1	1	3	6	6	6	7	5	6	5	6	6	6	5	4	5	4	4	4	6	5	6	-0.544089304	-0.43330155	-0.572950075	0.113531682	0.683230862	0.572678354	0.160910233	0.250692355	0.304474302	-0.055128303	IT	1	1
1	3	3	4	2	2	2	2	2	2	1	1	1	1	5	5	5	5	5	5	4	6	6	6	6	6	5	6	6	6	4	4	6	6	-0.08241258	0.100753527	0.151439619	1.178260651	1.026361508	0.352854028	0.957280192	0.873916832	-0.22723901	0.156588077	IT	2	2
1	2	2	4	1	1	7	2	2	2	1	2	1	1	2	6	6	2	6	6	6	5	6	7	7	7	7	7	7	7	4	7	6	7	0.177974907	0.290422435	-0.130513321	-0.285487701	0.291071211	1.113738239	0.092575695	0.563004681	1.135334513	0.906790325	IT	2	1
1	3	2	4	4	5	6	2	2	2	2	1	1	1	4	6	5	2	5	5	6	5	3	6	5	5	5	3	4	5	5	5	4	5	-0.760923917	-0.890975772	-0.933672929	-0.950196028	-0.926665319	-1.004140202	-0.673956969	-0.801133099	-0.8583164	-0.91122976	IT	1	5
2	4	2	3	5	5	5	2	2	2	1	1	1	1	4	2	4	5	3	2	4	4	3	4	5	5	5	5	5	5	5	5	5	5	-0.200118677	-0.502362278	-0.362262908	0.193219954	-0.228685901	-0.726044767	-0.17045855	-0.447296997	-0.892817086	-0.659190386	IT	2	1
1	3	3	4	2	3	4	2	2	2	1	1	1	1	5	4	4	5	3	5	4	5	4	5	4	6	5	5	4	5	5	4	5	4	-0.279474394	-0.40162522	-0.339170777	-0.092257548	-0.265758015	-0.517529961	-0.021432362	-0.352471381	-0.703937701	-0.549022507	IT	1	3
1	2	3	4	2	1	3	2	2	2	1	1	1	1	4	5	4	4	3	3	3	7	2	7	7	5	4	6	3	3	3	4	6	6	-1.276711191	-1.173737348	-1.19850311	-0.029927303	0.274364801	-0.318541246	0.204499397	0.199822401	-0.927804942	-0.972342278	IT	1	1
2	3	3	4	1	1	5	2	2	2	1	1	1	1	3	7	4	5	3	4	3	6	5	7	6	7	6	4	7	7	3	6	5	5	0.336864294	0.669731105	0.653311764	1.528629609	0.98886274	0.63855136	1.225675438	1.199177132	0.096234587	0.206909927	IT	2	2
1	2	1	4	2	2	6	1	2	2	2	1	1	2	4	2	2	3	5	2	6	7	2	7	6	6	4	4	4	4	4	6	5	6	-0.169733142	-0.108269471	0.315553913	-0.948556914	-0.362299627	0.059606181	-0.754898278	-0.625772632	0.503891999	0.186857327	IT	1	2
1	3	3	4	4	4	7	2	2	2	1	1	1	1	5	4	4	4	4	4	4	7	4	7	7	7	7	7	7	7	4	7	7	7	-0.340093133	-0.345034698	-0.600203705	-0.621755027	-0.941533422	-0.866603757	-0.101779NA	-0.516310908	-0.967059029	-0.851096483	IT	2	5
2	2	5	4	3	3	3	2	2	2	1	2	1	1	4	4	4	3	5	4	4	4	4	4	4	4	4	4	4	4	4	4	4	4	-0.973171612	-1.086870491	-1.081766573	-0.591420833	-0.544641742	-1.157361383	-0.426754904	-0.768593784	-1.277151916	-1.110132056	IT	1	4
1	2	3	4	1	1	4	2	2	2	2	2	1	1	7	2	2	6	3	6	2	7	3	5	6	6	3	4	6	6	1	4	2	5	0.284122545	0.409056506	0.573035142	-1.120211523	-0.609617493	-0.300307445	-0.371205192	-0.078228492	0.156098125	0.442680872	IT	2	4
1	2	2	4	4	2	6	2	2	2	1	1	1	1	3	6	6	3	6	7	4	5	2	6	5	6	5	5	7	6	6	6	6	7	0.093063376	0.789928898	0.532841684	-0.142921246	0.255151613	0.437442876	0.674828071	0.900263542	0.39048349	0.602167152	IT	2	4
1	2	2	5	2	2	4	1	2	2	1	1	1	1	6	4	4	NA	4	6	6	6	4	7	6	6	6	6	6	7	4	6	4	5	-0.506846373	-0.800011019	-0.453953463	-0.389589213	-0.052584218	-0.25172541	-0.622476917	-0.705283286	-0.234959381	-0.562191564	IT	1	4
1	2	3	3	4	4	4	2	2	2	1	2	1	1	7	7	4	5	5	6	7	5	3	7	5	5	5	2	2	2	3	3	5	6	-0.55701994	-0.552797975	-0.704075064	0.54052903	0.127084101	-0.418501359	0.44988327	0.23960166	-0.838863892	-0.55499234	IT	1	5
1	2	2	4	2	1	4	1	2	2	1	1	1	1	4	4	5	2	4	5	4	6	4	7	7	7	7	6	6	6	6	6	6	6	0.377204005	0.121160321	-0.151672243	-0.280403285	-0.605266221	-0.439643423	-0.477334157	-0.737791279	0.12079119	0.08120698	IT	2	4
1	2	3	4	5	4	5	2	2	2	2	1	1	1	5	4	5	5	5	5	4	5	5	5	5	5	6	6	6	6	6	6	5	5	-0.242798704	-0.280520428	-0.273062629	-0.410295222	-0.397670133	-0.455330881	-0.215517225	-0.457343761	-0.433174421	-0.489866025	IT	2	4
2	4	5	4	3	5	7	2	2	2	1	1	1	1	4	1	7	NA	7	7	2	5	5	7	4	7	7	7	7	7	7	7	7	7	0.387756615	0.478969722	0.462347991	-0.610428186	-0.215397617	0.470684592	-0.355404543	0.018563559	0.768585398	0.467881455	IT	2	3
2	2	2	1	7	1	7	2	2	2	1	2	1	1	7	4	6	5	7	7	5	7	4	7	6	6	4	4	6	6	6	6	6	6	0.56516525	0.980936619	0.702727207	0.055349241	0.106527964	0.217038673	0.446967273	0.245978507	0.493517508	0.723000976	IT	1	4
1	4	5	4	NA	7	7	2	2	2	2	2	1	2	6	6	NA	7	3	NA	3	4	5	7	7	7	4	5	7	7	1	7	4	7	0.632093454	0.581176955	0.969789725	1.097816103	1.060111876	1.187649481	0.254605985	0.699510397	0.887142403	0.797057754	IT	2	3
1	2	2	4	2	2	5	2	2	2	1	1	1	1	5	3	5	6	6	4	5	6	5	7	7	7	5	5	7	6	4	6	6	5	-0.900905722	-1.178523677	-1.270572421	-0.939939765	-0.343752402	-0.317936241	-1.014330918	-0.72188525	-0.071648352	-0.509455661	IT	2	5
2	2	4	5	4	4	7	2	2	2	2	1	1	1	3	7	7	4	7	5	4	4	6	7	5	7	7	7	7	6	6	7	6	7	0.25996421	0.344100421	0.448197627	-0.098869077	-0.356895223	-0.154234286	-0.079512522	-0.011606765	-0.008080525	-0.111394912	IT	1	4
1	2	5	4	7	6	7	1	2	2	1	1	1	1	1	7	7	1	7	7	7	6	7	7	7	7	7	7	7	7	7	7	7	7	0.684028963	0.952184802	0.715487858	0.190844767	0.265579034	0.966828743	0.657807122	1.232639621	0.980860845	0.968680031	IT	2	4
1	3	2	4	3	3	1	2	2	1	2	1	1	1	6	7	5	4	4	6	2	7	1	7	7	7	4	2	6	4	2	6	5	7	0.18828853	0.765143531	0.30162596	1.161170159	0.486952215	-0.084240698	1.33397682	0.993796843	-0.453991169	0.09203883	IT	1	2
1	2	2	4	2	2	2	2	2	2	1	1	1	1	4	5	4	2	5	5	4	3	4	4	5	5	4	4	4	3	3	4	5	5	-1.094732834	-1.10814002	-1.210732363	-0.334904064	-0.379182876	-0.778194416	-0.279613476	-0.574342419	-1.012202153	-0.988587059	IT	1	1
4	2	3	4	4	4	4	1	2	2	1	1	1	1	2	7	7	5	6	6	5	2	5	6	6	6	6	6	6	6	7	7	7	7	0.542718873	0.810168248	0.463851861	0.83045023	0.511109109	0.531115686	0.572122522	0.484346292	0.528128915	0.508855861	IT	1	5
1	2	1	5	3	NA	3	2	2	2	1	2	1	1	2	5	5	2	5	NA	2	5	4	7	5	7	7	5	7	6	5	7	6	6	-0.142504681	0.17033975	0.230024537	-0.326596758	-0.329654535	-0.389113186	0.186954044	0.22793879	-0.258300312	-0.183582113	IT	2	5
1	2	2	4	4	3	5	2	2	2	1	1	1	1	5	2	3	NA	4	4	2	5	1	5	4	6	4	6	6	5	4	5	5	5	-0.473241896	-0.395851437	-0.694347628	-0.524740246	-0.094931005	-0.267610801	-0.325976307	-0.289202948	0.003683769	0.026864435	IT	1	2
1	2	2	4	4	4	1	2	2	2	1	1	1	2	5	7	7	4	7	5	4	5	6	7	4	7	7	5	4	4	1	1	7	7	0.195336446	0.652862559	0.904252166	0.390806995	0.432083862	0.574051145	0.379990366	0.329261413	0.596557028	0.451324936	IT	1	3
2	2	5	5	1	1	1	2	2	2	1	1	1	1	6	2	3	6	2	4	2	7	1	6	7	7	1	2	4	4	3	4	4	4	0.752630031	1.128821089	1.03041714	1.468813376	1.199181129	1.200631323	1.151684773	1.340527757	1.00092525	0.979762268	IT	2	1
1	2	3	4	4	3	3	1	2	2	1	1	1	1	5	7	7	1	7	6	7	5	6	7	6	7	7	5	3	3	6	6	6	7	0.296396697	0.093753098	0.392943562	-0.138763104	-0.089867474	0.086268919	-0.413231195	-0.175305677	0.323424563	0.031432673	IT	1	5
4	3	2	4	5	3	6	2	2	2	2	2	1	1	4	4	7	3	5	5	6	6	6	7	6	6	7	5	7	6	7	7	6	6	0.19319306	0.435698718	0.066776512	-0.504932404	-0.448949543	0.111821819	0.055292816	0.508185605	0.352404522	0.150982195	IT	2	5
1	3	2	4	7	4	7	2	1	2	1	1	1	2	5	6	6	1	5	NA	NA	6	7	7	7	7	7	7	7	7	5	7	7	7	0.834643145	1.491177858	1.035874973	-0.393564139	-0.38280181	0.022653543	0.269639494	0.583768388	0.745960344	0.840818045	IT	2	1
1	2	2	4	3	1	6	2	2	2	1	2	1	1	1	7	7	3	6	5	5	5	5	7	5	7	7	3	7	4	7	5	5	5	-0.050189024	0.488020202	0.631249365	1.703395003	1.10908298	0.114203166	1.86684911	1.45665368	-0.802320997	-0.167139095	IT	2	1
2	3	4	4	2	2	2	2	2	2	1	1	1	1	7	3	5	5	2	3	6	6	3	7	4	6	6	5	4	3	3	5	5	4	0.425402352	0.243690949	0.338665194	0.575155154	0.162663747	0.153116201	-0.187475065	-0.664953558	0.32273711	0.230323419	IT	2	5
3	3	3	4	4	4	7	2	2	2	1	1	1	2	6	2	4	7	5	6	1	7	1	7	7	7	4	6	1	4	4	7	4	5	0.401663729	1.057116616	1.319898172	1.010675339	1.009194189	0.614988387	0.957291373	1.162776263	0.584580668	0.818124595	IT	1	2
1	2	2	4	4	4	3	2	2	2	1	2	2	2	3	4	5	5	5	6	4	5	4	5	6	5	5	4	4	4	4	5	4	5	-0.666203036	-0.914200333	-0.928612795	-0.774629127	-0.376805468	-0.452452635	-0.716932439	-0.620737877	-0.357491849	-0.479387375	IT	1	5
2	4	3	4	1	1	7	2	2	2	2	1	1	1	2	6	4	7	4	2	2	7	1	7	6	6	2	2	1	2	2	7	6	6	-0.344416081	0.350212105	0.715100755	0.757617557	0.968621327	0.073519479	1.377669802	1.43528718	-0.700558142	-0.024939199	IT	1	1
1	2	2	4	4	4	3	1	2	2	1	2	1	1	6	5	6	5	4	6	6	5	4	7	6	7	7	4	7	7	7	7	7	7	0.359710103	0.105368268	0.103949475	0.522662538	0.310552088	-0.041381146	-0.233422617	-0.20328393	0.19981888	0.074295386	IT	2	4
1	2	3	4	4	3	5	1	2	2	1	1	1	1	2	6	7	6	7	6	2	5	5	7	4	7	5	2	4	2	5	6	7	7	-0.450270797	-0.690342518	-0.814151518	-0.062729535	0.583984472	0.560334953	-0.552687141	-0.360750065	0.639556658	0.252215898	IT	1	1
2	2	2	4	5	3	2	1	2	2	1	2	1	1	3	5	5	4	4	3	5	3	2	4	4	5	4	4	4	4	3	3	5	4	-0.933208846	-0.815742211	-0.635070838	-0.594519668	-0.782557338	-1.333254994	-0.087711942	-0.731725413	-1.652841408	-1.339186136	IT	1	5
2	3	4	4	3	3	3	2	2	2	2	1	1	1	2	7	7	2	7	7	7	6	6	7	3	7	7	6	7	7	6	7	7	7	1.166042472	0.487962062	0.690842277	-1.057829054	-0.734996102	0.242744152	-1.195976284	-0.757932049	1.354175339	0.922800289	IT	2	4
1	2	2	4	4	4	4	1	2	2	1	1	1	1	4	5	5	3	5	5	5	5	4	5	4	5	6	6	6	6	4	4	5	5	-0.481533706	-0.772090831	-0.63377332	-0.402259717	-0.263393707	-0.446529045	-0.299464932	-0.460841871	-0.612836535	-0.472092669	IT	2	3
1	3	4	4	2	2	3	2	2	2	1	2	1	1	3	6	5	6	5	6	4	6	5	7	7	7	6	7	6	7	7	6	7	7	0.924230634	1.161394615	1.411293661	1.747566483	1.485513457	1.445702332	0.942439906	1.22618929	1.152593519	1.165385091	IT	2	4
1	2	2	4	3	3	1	2	1	2	1	1	1	1	3	7	7	1	NA	4	7	7	7	7	7	7	7	4	4	2	4	7	4	7	0.658965962	1.285779401	1.053614216	0.245584523	0.378513262	0.822910732	0.967778826	1.311736219	0.614450352	0.53675432	IT	2	5
1	2	3	4	3	4	5	2	2	2	2	1	1	1	5	3	5	1	3	5	4	6	1	7	6	6	6	2	4	4	3	5	5	6	-0.475460537	-0.315117768	-0.761726864	0.14244222	0.405070087	0.159835615	0.525451826	0.851583728	-0.019936317	0.034896319	IT	1	1
1	2	4	5	5	4	7	2	2	2	1	1	1	2	2	6	5	3	4	4	6	5	6	6	5	5	5	4	4	5	6	5	4	5	-0.041743339	-0.058692219	0.078359226	-0.05986362	-0.264462285	-0.12093705	-0.010398364	-0.227957971	-0.284889124	-0.45129311	IT	1	1
2	2	5	4	5	3	5	2	2	2	1	2	1	1	3	5	6	3	6	5	5	6	5	6	6	6	5	6	6	5	5	6	6	6	-0.141939826	-0.026999394	-0.060954968	0.0280548	0.202028154	0.334377479	-0.01050394	0.212221559	0.261980642	0.212992085	IT	1	2
1	2	3	4	4	6	7	2	2	2	1	1	1	1	2	7	7	2	7	6	7	6	5	7	7	7	6	NA	7	7	5	6	4	4	0.350114833	0.003857315	-0.142649376	-0.411303885	-0.416742945	-0.107509328	-0.676220544	-0.574843602	0.371773786	0.046019719	IT	2	5
1	2	2	4	2	2	5	1	2	2	1	1	1	1	2	7	7	2	7	7	6	5	6	7	5	7	7	7	7	7	7	7	7	7	1.253375181	1.11505439	0.878834212	-1.243341607	-0.810818243	0.466910696	-0.604597633	-0.333614077	1.315978301	1.195266527	IT	2	5
1	2	2	4	2	4	6	2	2	2	1	2	1	1	6	6	4	6	2	4	4	7	3	7	6	7	6	6	4	NA	6	6	6	6	-0.118715603	-0.59169655	-0.439502633	0.120313331	0.0235046	0.237967131	-0.441365049	-0.688518948	-0.132776724	-0.348915354	IT	1	4
1	2	2	4	NA	NA	NA	1	2	2	2	2	1	1	4	3	5	2	6	6	6	4	2	4	6	5	6	6	6	6	5	6	6	6	0.29955581	-0.315945755	0.025281145	-0.206170524	-0.428380332	0.080300552	-0.509496392	-0.396984838	-0.095484248	-0.323458491	IT	2	5
1	2	3	4	1	1	1	1	2	2	1	1	1	1	1	7	7	7	5	6	4	7	1	7	7	7	7	4	7	7	5	5	6	6	-0.172160244	-0.621164789	-0.932257161	-1.507205643	-1.36698289	-1.040194829	-1.121444683	-1.333576677	-0.465777252	-0.620265415	IT	1	5
2	2	3	2	1	1	2	2	2	2	1	1	1	1	6	7	6	6	6	6	6	6	3	6	6	7	7	6	7	7	6	7	7	7	-0.917893921	-1.363347237	-1.208800568	-0.562142396	-0.067608836	-0.114009697	-0.782666739	-0.777058075	-0.263410576	-0.623004471	IT	1	5
1	4	5	1	1	1	1	2	2	2	1	1	1	1	6	2	2	6	2	5	5	6	6	6	6	6	2	4	2	2	2	5	4	4	-0.272997463	-0.401771572	-0.595450846	0.070306011	0.086407494	-0.167096917	-0.095082052	-0.247000837	-0.197202492	-0.289123266	IT	1	4
1	2	2	4	4	4	4	1	2	2	1	1	2	1	4	4	4	4	4	4	4	4	4	4	4	4	4	4	4	4	4	4	4	4	-0.956548151	-1.050307998	-1.018221298	-0.214468007	-0.399171903	-1.040063938	-0.319048617	-0.739573176	-1.284758742	-1.301967816	IT	1	2
2	2	3	5	2	1	1	2	2	2	1	2	1	2	5	7	7	1	7	7	6	6	6	7	7	7	7	5	7	7	4	7	7	7	-0.418994766	-0.769234405	-0.134848002	1.587248168	0.679560476	0.643339694	0.410176528	0.281370751	-0.485543349	-1.061588472	IT	1	5
1	2	2	4	2	2	2	1	2	2	2	1	1	1	4	7	7	2	5	5	7	7	7	7	7	7	7	6	6	7	4	6	5	7	0.553281228	0.715485856	0.366505457	0.037282412	-0.259178513	-0.0501544	-0.146268414	-0.61434513	0.405091676	0.662228865	IT	2	5
2	3	4	4	2	1	2	2	2	2	1	1	1	1	6	4	5	3	4	5	6	7	3	7	5	6	5	4	3	3	3	5	5	6	0.484928867	0.144731429	0.254893165	-0.074880065	-0.251251673	-0.163427719	-0.601765524	-0.809148176	0.33386106	0.180008107	IT	1	5
NA	4	4	4	NA	NA	6	2	2	2	1	1	1	1	5	5	4	5	5	5	5	5	5	5	5	6	4	5	6	6	4	4	4	5	-0.291811663	-0.238067227	-0.282219647	-1.359302207	-0.539565334	-0.204208825	-0.973510823	-0.762245064	0.234341216	0.052191916	IT	2	5
1	2	2	4	5	5	5	2	2	2	1	2	1	2	2	7	6	5	6	7	7	5	5	7	7	7	7	4	7	7	5	5	7	7	0.374669678	0.27473266	0.126222304	0.494415643	0.51167118	0.935119952	0.246583068	0.517866885	0.89620919	0.647793391	IT	2	4
1	2	2	4	1	1	1	1	1	1	1	1	1	1	7	7	7	7	7	7	7	4	4	4	4	4	4	4	3	3	4	4	4	4	0.013522832	0.254221216	0.198809176	-0.436719183	-0.360334612	-0.251516195	0.03152881	-0.16727432	-0.092731718	-0.090435419	IT	2	5
1	2	2	4	3	3	7	2	2	2	1	1	1	1	5	5	7	4	6	5	7	7	2	7	6	6	6	6	7	7	6	6	6	6	-0.909465093	-0.987555512	-0.980484223	-0.504402652	-0.273702846	-0.368251723	-0.458508143	-0.486699497	-0.539067011	-0.787433316	IT	2	3
1	2	2	4	4	4	5	2	2	2	1	1	1	1	3	7	5	4	5	7	7	7	7	7	7	7	5	4	5	5	5	6	5	6	-0.160377159	-0.026018459	-0.356551588	-0.155019605	-0.054732224	-0.151904106	0.187892554	0.2916282	-0.168018279	-0.17174603	IT	2	5
2	2	3	4	2	2	2	2	2	2	1	1	1	1	3	6	6	2	5	6	7	4	6	7	6	7	6	5	4	5	5	5	5	6	-0.477226132	-0.450478129	-0.556060704	-1.493033417	-1.278740491	-0.871003317	-0.330370366	-0.517768506	-0.760039131	-0.791552664	IT	1	5
1	2	4	4	4	3	6	2	1	2	1	1	1	1	7	6	7	4	7	6	7	6	4	7	5	6	4	3	7	6	5	5	7	7	0.116518477	0.364288999	0.052028231	1.336690856	1.430461691	1.208541033	0.78566308	1.117383075	1.088036608	1.045949797	IT	1	2
4	2	2	4	NA	NA	7	1	1	2	1	1	1	2	4	6	7	4	7	6	NA	7	7	7	7	7	7	NA	7	7	6	6	7	7	-0.659133031	-1.475609697	-0.717511873	0.933786733	0.59613347	0.105489587	-0.811099155	-1.199764073	-0.237604221	-1.039041727	IT	2	5
2	1	2	4	1	1	2	2	1	2	1	1	1	1	3	7	7	3	5	7	4	4	5	7	5	7	6	6	5	7	5	6	6	7	0.650363837	0.872793156	1.024211171	0.357810207	0.27142416	0.745740726	0.643223972	0.94875388	0.704644506	0.506456369	IT	1	5
1	2	2	4	3	4	5	2	2	2	1	1	1	1	4	7	7	4	NA	NA	7	5	6	7	7	7	6	4	7	7	6	7	6	5	-0.462836805	-0.85613956	-0.767296836	-0.992810398	-1.082140399	-1.277419361	-0.829558596	-1.167867306	-1.106214079	-0.916580671	IT	2	5
3	2	2	4	4	4	5	1	2	2	1	1	1	1	3	NA	4	3	4	5	5	6	4	5	6	6	5	4	4	4	5	6	5	6	-0.200668938	-0.224670568	-0.399027586	-0.711846563	-0.629985427	-0.882539094	-0.412478549	-0.303967795	-0.579949808	-0.450069217	IT	1	4
1	2	3	4	4	2	2	2	2	2	2	2	1	1	6	4	4	5	4	4	4	6	2	7	3	6	5	7	2	2	2	7	5	5	-0.385813216	-0.343373027	-0.472840944	0.098145708	0.146666049	-0.114779703	-0.105327844	-0.250567139	-0.057962377	-0.408134723	IT	1	5
1	2	1	4	6	NA	7	1	2	2	1	1	1	2	1	7	7	1	NA	7	7	7	NA	7	7	7	7	4	7	7	7	4	7	7	0.025987252	0.264165736	0.095511365	0.202980282	0.25984114	0.261095768	0.38608827	0.432685506	0.02845353	0.070900527	IT	2	3
1	2	3	4	NA	NA	2	2	2	2	1	1	1	1	1	5	7	2	7	7	7	7	7	7	7	7	7	5	7	NA	6	7	6	6	0.648858762	0.232923359	-0.05562318	-0.802895745	-0.8660518	-0.24972187	-0.698688701	-0.492153748	0.30745144	0.028859848	IT	2	5
1	2	2	5	4	4	4	2	2	2	1	1	1	1	5	5	4	3	5	5	5	5	5	7	5	6	5	3	5	5	5	5	5	5	-0.96168576	-0.897101374	-0.804027275	-0.760178396	-0.915260312	-1.39680953	-0.235547059	-0.896332621	-1.545842684	-1.455282244	IT	1	5
3	3	5	4	1	1	5	1	2	2	1	2	1	1	4	2	3	4	2	3	4	2	3	5	5	4	4	4	3	4	2	NA	NA	4	0.0459715	0.200818661	0.406249396	0.173463247	0.052916682	-0.199235648	0.238754227	0.442656622	-0.394123566	-0.350615564	IT	1	4
1	2	3	4	5	4	6	2	1	2	1	1	1	1	4	7	5	4	6	5	5	4	4	5	4	4	3	3	4	3	3	4	3	3	0.127690258	0.181906402	0.057469485	0.480619678	0.19646246	-0.050629846	0.099620157	-0.105032229	-0.010125337	0.076940774	IT	1	3
1	2	1	4	3	5	5	2	2	2	2	1	1	1	7	6	6	6	4	7	1	7	2	7	6	7	5	6	6	5	4	6	6	6	0.490512023	0.703847889	0.389943771	-0.464532389	-0.306692806	-0.032019172	0.046937699	0.346579084	0.326476097	0.3638307	IT	1	5
2	1	1	4	4	3	5	2	2	2	1	1	1	2	5	6	6	2	7	5	7	5	7	7	5	7	6	5	7	5	7	5	7	7	-0.981294345	-0.839088835	-0.51167619	0.39956866	0.411950765	-0.282047963	0.510354537	0.385602316	-1.172622096	-1.046517139	IT	1	3
1	2	2	4	3	2	7	2	2	2	1	1	1	1	7	1	6	4	7	4	4	7	1	7	7	7	7	7	4	4	3	7	6	6	-0.382084309	0.02222717	-0.200113902	-0.836273801	-1.006105311	-0.986182001	0.042622863	-0.208685309	-0.85711081	-0.582243835	IT	1	5
1	2	3	4	2	1	2	1	2	1	1	1	1	2	3	4	5	6	7	6	2	6	5	7	7	7	6	3	5	6	6	7	5	7	-0.392289568	-0.654181404	-0.564691848	0.340663691	0.011602622	-0.059373433	0.054588931	0.013997274	-0.471915024	-0.491913021	IT	1	2
1	2	2	4	NA	NA	NA	2	2	2	1	2	1	1	4	6	6	2	6	4	6	6	4	7	7	7	7	6	4	4	7	7	7	7	1.144867469	0.825820373	1.177474504	-0.450151904	-0.299573901	0.796746664	-0.524755371	-0.280751987	1.451693495	1.215696061	IT	2	5
2	2	4	4	4	4	4	1	2	2	1	1	1	1	5	5	5	4	5	5	6	6	6	7	7	6	6	5	5	6	5	5	5	5	-0.263135632	-0.307096946	-0.128802564	-0.46017187	-0.377479433	-0.119003005	-0.321591843	-0.342049596	-0.21820883	-0.345577985	IT	1	5
1	3	3	4	1	1	1	2	2	1	1	1	1	1	3	7	4	7	6	6	7	6	3	7	7	7	7	6	7	7	7	7	7	5	0.673612791	0.491869282	0.344183522	0.369592321	0.214028068	0.555544133	0.366735284	0.523639362	0.47308336	0.375470356	IT	1	5
1	3	3	4	6	5	7	2	2	2	1	1	1	1	4	6	7	1	6	4	7	7	3	7	7	7	5	6	7	7	7	7	7	7	1.070130814	0.735658833	0.577741536	-0.398527714	-0.688942403	-0.062353526	-0.676661434	-0.387538542	0.947089723	0.8416309	IT	2	5
2	2	2	4	4	3	7	1	2	2	1	1	1	1	4	7	7	3	7	7	4	4	6	4	3	6	7	7	7	5	7	7	4	6	0.38340996	0.75231933	0.202581453	0.484498504	-0.126766095	-0.345937146	1.023726711	0.666660349	-0.654302428	-0.061248964	IT	1	4
1	2	2	5	2	3	3	2	2	2	1	2	1	1	5	7	6	2	6	3	5	6	6	7	5	6	6	6	6	6	6	6	6	6	-0.010931543	0.472551074	0.593682188	0.689892753	1.019023218	1.022076332	0.65885201	0.721807576	0.634952021	0.737078803	IT	2	4
1	2	2	4	4	1	1	1	1	2	1	2	1	2	7	4	4	7	4	7	5	4	4	4	4	4	4	4	4	4	4	4	4	4	0.421369892	0.613186072	0.690860511	0.197887238	-0.072578966	0.184079481	0.582300555	0.731538647	-0.013523439	0.078268444	IT	2	3
1	2	2	4	1	1	6	1	2	1	1	1	1	1	4	7	6	6	6	6	1	7	3	6	7	7	7	6	6	6	6	6	6	7	0.692552027	0.947016884	0.827737911	0.833674697	0.834774083	1.212591833	0.748515593	1.071213269	1.058055353	1.180957838	IT	1	5
1	2	2	4	4	5	5	1	2	2	1	1	1	1	6	7	7	2	7	7	7	6	5	6	6	5	6	7	7	7	7	6	5	5	0.394832378	0.670445007	0.639534557	1.053122923	0.552387617	0.075459066	0.47520997	0.183555773	0.117703402	0.189956207	IT	1	5
2	1	2	4	1	1	1	2	2	2	2	1	1	1	1	5	5	2	3	4	6	7	2	7	7	7	7	7	5	5	5	7	5	6	-0.171496617	0.009176755	-0.151566051	-0.394277616	-0.066818837	-0.107522531	-0.151066012	-0.006840388	0.108538752	0.001328148	IT	1	5
5	5	5	4	3	4	5	2	2	2	1	2	1	1	4	6	6	4	5	5	6	5	5	5	5	6	6	7	6	6	6	6	6	6	-0.073789392	-0.046434211	-0.139834737	0.657709677	0.362778341	0.179481972	0.52757249	0.481898204	-0.097305332	-0.04554016	IT	1	4
1	2	4	4	3	3	6	2	2	2	2	1	1	1	6	5	3	4	5	5	4	6	3	6	5	6	5	5	6	5	6	6	6	6	-0.523702792	-0.974439165	-0.61604618	-0.692351098	-0.174150945	-0.049768378	-1.103992096	-1.135803147	0.05386723	-0.34112388	IT	1	4
1	2	1	4	7	7	7	1	1	2	1	1	1	1	6	7	6	NA	6	6	4	7	4	7	7	7	7	7	7	7	7	7	7	7	0.604099704	1.169068901	0.994870502	0.353458074	0.319336268	0.394768742	0.860975248	1.001099444	0.362189033	0.661629369	IT	1	5
4	1	1	4	4	4	4	1	1	2	2	1	1	1	3	7	6	3	6	6	6	5	4	5	5	5	5	5	5	5	5	5	5	5	-0.539899191	0.123847456	0.290823541	0.105620399	0.140205814	-0.76026397	0.683860052	0.381649643	-1.095667149	-0.583478441	IT	1	4
1	3	1	5	1	1	5	2	1	2	1	1	1	2	3	4	4	3	4	2	6	2	3	1	2	3	4	2	4	4	2	3	2	4	-1.4389214	-1.141329378	-1.239543916	-1.301930494	-1.013562037	-1.500371005	-0.639617305	-1.089229965	-1.57493338	-1.450818657	IT	2	5
1	2	3	4	2	2	2	1	2	2	1	1	1	1	5	2	6	3	4	5	6	6	5	7	7	7	5	2	5	5	4	5	4	5	0.5562339	0.432509688	0.182062891	-0.925861242	-0.600523864	0.113310985	-0.661576328	-0.37108795	0.784235031	0.252657573	IT	1	4
1	2	2	4	4	4	4	1	2	2	2	1	1	1	4	5	5	5	7	6	5	6	5	7	7	7	7	7	7	7	7	3	6	7	0.617605944	0.934812332	0.70739364	-0.058899361	0.167202118	0.75NA2455	0.339257494	0.679985158	0.878604181	0.845345442	IT	1	4
3	2	2	4	7	4	5	2	2	2	1	1	1	1	4	4	4	4	4	4	3	4	6	5	3	5	4	4	1	5	4	5	4	5	-0.724933068	-1.480064152	-1.273963466	-0.83889383	-1.225922051	-1.296273942	-0.988470106	-1.570285783	-1.298299706	-1.463726795	IT	1	5
2	3	2	4	NA	NA	NA	1	2	2	2	1	1	2	4	4	4	4	4	4	4	5	4	4	4	NA	4	NA	NA	3	NA	7	5	NA	-0.4801918	-0.506338471	-0.401457259	0.558266868	0.133917543	-0.53171597	0.317081187	0.101528044	-0.959706103	-0.NA927479	IT	1	4
1	2	1	4	NA	NA	NA	2	1	2	1	1	1	1	1	7	7	4	7	5	7	5	6	7	5	7	7	7	7	7	7	7	7	7	-0.658877816	-0.74382028	-0.681579344	-0.176037307	-0.18901885	-0.415045735	-0.187160695	-0.359384878	-0.623105821	-0.678710409	IT	2	5
1	3	1	4	2	1	5	2	2	2	1	1	1	1	5	3	5	7	5	4	5	6	2	6	6	6	3	4	3	2	5	6	5	5	-0.781715407	-0.863617747	-0.958400975	-1.263445724	-0.980013386	-0.78551621	-0.632402468	-0.907562426	-0.717116385	-0.718268253	IT	1	5
1	2	3	4	6	5	6	1	2	2	1	1	1	1	4	7	7	4	6	7	5	5	5	7	5	7	6	5	5	5	6	6	7	7	0.433055195	-0.00782636	0.488794865	0.164261611	0.213098289	0.544572447	-0.380495964	0.020679434	0.614666592	0.386024419	IT	2	3
1	2	2	4	5	NA	NA	2	2	2	1	2	1	1	4	5	5	5	3	5	6	NA	4	4	NA	3	5	4	NA	4	5	6	4	4	-0.656680405	-0.670599147	-0.804671776	0.149207729	-0.160112412	-0.746466238	-0.031749927	-0.402481656	-0.93821495	-0.949338815	IT	2	3
1	2	2	4	4	4	7	2	2	2	2	1	1	1	3	7	7	1	7	2	7	7	1	7	7	7	7	7	7	7	4	1	7	7	0.714685869	0.338772174	0.209308189	0.067803897	0.03660787	1.045077605	-0.010919146	-0.1620218	0.994518693	0.757509214	IT	2	4
1	2	2	4	4	4	5	2	2	2	1	1	1	1	4	5	3	4	4	5	3	5	4	4	3	3	4	3	4	5	4	4	5	5	-0.98992376	-0.953006986	-1.161531205	-0.684328407	-0.476438628	-0.980663996	-0.216177318	-0.457341218	-1.220338572	-0.91580523	IT	2	4
1	2	3	4	3	4	6	1	2	2	1	1	1	1	1	7	7	1	6	7	5	4	7	6	6	7	4	4	6	7	7	7	5	6	0.546349511	0.89786501	1.023284031	-0.422955105	-0.434830526	-0.412199994	-0.06120832	-0.205786414	0.188342726	0.435163128	IT	1	5
3	2	3	4	5	5	5	1	2	2	1	2	1	1	5	5	5	5	4	6	5	4	4	4	5	5	5	5	5	5	4	5	4	5	-0.512819698	-0.290991355	-0.438716072	0.054658317	0.195930512	-0.036171398	0.123761092	0.105513905	-0.252484835	-0.321848265	IT	1	3
1	2	3	4	2	2	2	2	2	2	1	1	1	2	6	6	6	3	6	6	7	4	7	6	7	6	7	6	6	6	6	6	7	7	0.623917402	0.945741431	1.041863426	1.635946173	1.099440658	1.0609127	1.064310272	1.119558719	0.664932261	0.889753694	IT	2	4
1	2	2	4	NA	2	2	2	2	2	1	2	1	1	5	6	6	6	4	4	2	4	6	6	5	6	6	6	6	6	3	5	4	6	0.313823852	0.576327642	0.55763625	0.931925013	0.964280461	1.151059839	0.882100066	1.244236273	0.698807644	0.629972837	IT	1	2
1	2	3	4	3	3	5	2	2	2	1	1	1	1	2	5	7	1	6	6	6	5	3	7	7	7	7	7	7	7	7	7	7	7	0.262502338	0.510464467	0.506094229	-0.678412027	-0.797593233	-0.239241054	-0.041547562	-0.22138159	0.031891036	-0.021984417	IT	2	5
1	2	2	4	3	3	3	2	2	2	2	2	1	1	4	2	6	2	6	6	7	7	4	7	6	7	7	4	5	4	4	5	5	5	-0.589064245	-1.227482053	-0.709174574	-0.187266916	-0.401514099	-0.223152734	-0.171525836	-0.439913895	-0.923136283	-0.990312978	IT	2	5
1	2	2	4	5	4	7	1	2	2	1	2	1	1	3	2	6	6	6	6	7	4	3	4	7	1	5	5	3	6	4	6	4	4	-0.125188098	-0.199500787	-0.029936383	0.002535586	-0.793073017	-0.901150021	0.250625179	-0.245816289	-1.188491949	-0.926519629	IT	1	4
2	2	2	1	3	3	5	1	1	1	1	1	1	1	2	3	5	1	3	4	5	5	2	2	3	3	2	2	6	3	6	6	3	5	-1.912834064	-1.933176589	-1.673193779	-0.538154983	-0.724749631	-1.659976437	-0.465119949	-1.377340812	-2.214764309	-2.206633258	IT	1	3
3	2	3	4	3	3	3	1	2	2	1	2	1	1	4	3	4	3	6	6	5	5	5	5	5	5	5	5	5	5	5	5	5	5	-0.577661415	-0.401449159	-0.425569794	-0.418856674	-0.40073891	-0.784061982	0.051489423	-0.131327672	-0.936763885	-0.750316402	IT	2	4
1	2	1	4	1	1	1	2	2	2	1	1	1	1	5	3	5	5	5	4	5	5	5	5	5	5	5	6	3	5	5	5	5	5	-0.797401861	-0.92991121	-0.953817103	-0.515181065	-0.722408189	-1.144735435	-0.321203525	-0.746738554	-1.332603373	-1.236290814	IT	2	3
1	2	3	4	4	4	4	2	2	2	1	1	1	1	4	5	5	3	6	5	5	5	4	6	5	7	5	6	7	7	6	7	6	6	-0.843561962	-1.288275307	-1.419218096	-1.126925946	-1.12108865	-1.247709637	-1.148441554	-1.652027368	-0.997563648	-1.120294229	IT	2	5
2	3	4	5	4	1	5	1	2	2	1	1	1	1	5	5	6	4	6	5	4	5	5	7	7	7	7	5	7	5	7	5	7	6	1.223393533	1.061133152	1.065418267	0.21377746	0.184186379	0.942464089	-0.004506415	0.108654379	1.335375053	1.253419384	IT	2	4
1	2	2	4	1	4	4	2	1	2	1	1	1	1	4	7	6	4	7	6	7	7	4	7	5	7	6	5	7	7	7	6	7	7	1.293385382	0.396943458	0.337818798	0.6598789	0.050637779	0.497975224	-0.466940038	-0.508951016	0.956888443	0.584462933	IT	2	4
1	2	2	4	2	2	2	2	2	2	2	1	1	2	6	6	4	4	6	6	7	5	4	3	4	4	4	4	3	3	5	3	4	4	-0.867487479	-0.854254508	-1.080832345	-0.305639687	-0.362566645	-0.93172653	-0.032033469	-0.337679789	-1.23165593	-1.020176837	IT	1	4
1	3	2	4	2	5	2	2	2	1	1	1	1	1	7	7	6	7	7	7	6	NA	NA	6	6	NA	7	7	NA	NA	6	7	6	NA	-1.030428373	-1.053499274	-1.277435626	-0.647946755	-0.469991724	-0.990922404	-0.73185855	-1.097843901	-1.075357645	-1.250302474	IT	2	3
1	2	4	4	1	1	5	2	2	2	1	2	1	1	7	4	4	5	4	5	3	5	1	7	7	7	6	7	7	7	6	7	6	7	0.0628861	0.046294733	-0.19327426	0.910085045	0.652430854	0.309870416	0.358251677	0.368328668	0.26153216	0.279361358	IT	2	3
1	2	3	3	4	4	4	2	2	2	1	1	1	2	4	5	6	4	6	6	6	7	4	7	5	7	5	6	4	4	5	6	5	5	-0.333262632	-0.452527975	-0.451160423	-0.645770918	-0.514707887	-0.586924317	-0.654159495	-0.93231917	-0.339442435	-0.491958776	IT	1	4
2	2	3	4	2	2	1	1	2	2	1	1	1	1	4	6	NA	1	5	5	NA	7	6	7	7	7	7	6	7	6	6	6	5	7	0.436011162	0.274642554	0.512982987	-1.605872181	-1.143855524	-1.073206168	-1.148165691	-1.041511951	-0.113297391	0.018510596	IT	2	5
1	2	2	4	NA	NA	6	1	1	2	1	1	1	2	3	4	5	4	6	5	4	4	6	5	NA	7	7	7	7	7	6	5	7	6	0.929288748	0.785867765	0.453329923	-0.340702743	-0.317505538	0.55960053	-0.216720644	-0.131966217	0.936944804	0.95118975	IT	2	5
1	2	2	4	3	4	5	1	2	2	1	1	1	1	6	7	7	2	7	7	7	5	4	6	7	7	7	7	7	6	7	7	7	7	-0.655807386	-0.786284965	-0.521036484	0.429570403	0.360993197	-0.162484698	0.267143626	0.030936776	-0.649910215	-0.56879763	IT	2	5
1	2	2	4	4	4	5	1	2	2	1	1	1	1	5	7	7	3	7	7	6	7	5	7	6	7	7	3	2	3	6	2	6	6	0.119878652	0.473032786	0.227600419	-0.510965502	-0.388134479	-0.315171713	0.055577164	0.197233764	0.140781134	0.166476342	IT	2	5
1	2	3	4	3	4	5	1	2	2	1	1	1	1	2	7	7	3	5	6	6	7	4	5	7	7	7	5	5	7	7	7	6	7	-0.610096225	-0.289333214	-0.322108711	-0.58200079	-0.498574313	-0.569147352	0.052500124	-0.26090286	-0.697105652	-0.510396124	IT	2	3
1	2	3	5	4	3	5	2	2	2	1	1	1	1	5	4	5	4	4	5	5	5	4	7	5	7	5	4	2	3	4	7	5	4	-0.558003421	-0.765733462	-0.764884186	-0.968964828	-0.880820518	-1.184534686	-0.757180801	-1.155641984	-0.930894194	-0.903185299	IT	2	5
1	2	3	4	4	4	5	2	2	2	1	1	1	1	4	6	6	4	6	6	7	6	3	5	6	6	7	4	2	4	5	6	5	4	0.05322408	-0.137091879	-0.169100475	-0.790012535	-0.634624908	-0.429213785	-0.618642683	-0.360112033	0.049407226	-0.146847774	IT	1	4
1	2	3	5	3	3	5	1	2	2	1	2	1	1	4	5	7	1	7	7	7	5	4	5	5	7	7	5	7	7	4	7	7	7	-0.825404186	-1.09090817	-0.944717717	-0.87387712	-0.888404764	-1.201360452	-0.887656464	-1.301964643	-1.029717209	-1.139379822	IT	2	4
1	2	3	4	4	2	7	2	2	2	1	1	1	1	2	7	7	1	7	7	7	1	7	7	7	7	7	1	7	7	7	NA	7	7	0.206043222	0.61721571	0.950160452	1.170692486	0.75405715	0.694145135	1.34300831	1.001080891	-0.317621049	-0.045803326	IT	1	3
1	2	3	4	1	1	1	2	2	2	1	2	1	1	3	5	5	4	5	5	5	3	6	6	6	6	5	5	5	6	6	6	5	5	-0.00024795	-0.239758704	-0.220986449	-0.435604489	-0.5373995	-0.635244049	-0.592860643	-0.93988048	-0.192557111	-0.321132893	IT	1	4
1	3	5	5	7	4	7	2	2	2	1	1	1	1	4	6	6	4	4	6	3	6	4	7	6	6	6	6	6	6	6	6	6	6	-0.02913294	0.152076552	-0.069125587	0.742997327	0.876943672	0.886147314	0.438259613	0.365672934	0.637674079	0.449869422	IT	1	2
2	1	2	4	5	5	5	1	1	1	1	1	1	1	6	6	6	5	6	6	5	6	6	6	7	7	6	6	6	6	7	6	7	7	0.294396818	0.57654123	0.754635876	0.712527075	0.653956588	0.409946721	0.614047319	0.730472849	0.206722468	0.376922452	IT	2	5
2	2	2	4	3	4	5	1	2	2	1	1	1	1	3	5	5	5	5	5	5	2	3	2	5	3	5	4	4	5	3	4	4	5	-0.584190457	-1.194696522	-1.00942964	0.455551392	0.105603978	-0.537289842	-0.400578753	-0.880868337	-0.893294344	-0.927390944	IT	1	2
1	2	2	4	7	4	7	2	2	2	2	1	1	1	1	7	7	2	7	7	7	7	4	7	7	7	7	6	7	7	5	7	7	7	0.022131901	0.242422763	0.002921592	-1.718521467	-1.498963993	-1.144426491	-0.725707164	-0.836356551	-0.303585584	-0.296807284	IT	2	3
1	2	2	4	2	3	3	2	1	2	1	2	1	1	1	3	3	4	2	2	3	2	2	1	1	4	1	5	2	4	3	3	1	4	-0.634436392	-0.250907937	-0.406170531	-0.170100752	-0.125533684	-0.857539052	0.128691538	-0.254102611	-0.854455752	-0.863746618	IT	2	4
2	3	3	4	4	4	4	1	2	2	1	1	1	1	5	4	3	4	4	4	2	7	6	6	7	6	4	5	6	6	6	6	6	6	0.195684172	0.047859057	0.235761275	0.97450604	0.725764297	0.559538287	0.522423057	0.584615187	0.179328533	0.28794659	IT	1	2
1	2	3	5	4	6	6	1	2	2	2	1	1	1	1	7	7	3	5	6	5	5	5	7	5	7	7	5	7	7	2	7	7	7	-0.385563NA	0.032818865	0.154477752	-0.020807875	-0.123973017	-0.349560914	0.445268286	0.312082112	-0.486440992	-0.314978258	IT	1	4
1	2	1	4	5	5	6	2	2	2	1	1	1	1	3	6	6	3	6	5	6	6	4	5	6	5	6	5	4	5	4	6	5	5	0.195282725	0.244747003	0.449817658	-0.543946759	-0.537441412	-0.749393233	-0.33891813	-0.32331076	-0.336535301	-0.0757778	IT	1	4
1	2	3	4	2	1	6	2	2	2	1	2	1	1	5	6	4	6	6	4	4	7	2	7	7	7	6	6	7	7	7	5	7	7	0.45091138	0.447284332	0.686377604	0.995855316	0.500358534	0.791316188	0.372202256	0.121786337	0.60236385	0.550153436	IT	2	4
1	2	4	4	1	1	4	2	2	2	1	1	1	1	7	1	4	7	4	4	4	7	2	7	7	7	6	7	2	2	6	7	6	6	0.72254583	0.852342036	0.772736635	1.2606786	1.377799123	1.477665925	0.752964072	1.215628644	1.367208493	1.348570516	IT	2	5
1	2	1	4	2	2	2	1	2	2	1	2	1	1	3	4	4	2	3	4	6	4	3	5	4	5	4	5	2	5	3	5	4	6	-1.291739941	-1.58628281	-1.884670028	-1.133473185	-1.129542185	-1.369484449	-0.826135268	-1.605327673	-1.5271075	-1.652291624	IT	1	2
2	1	2	4	4	4	6	2	1	2	1	2	1	1	3	7	7	7	7	7	7	6	5	5	6	5	7	6	7	6	7	7	7	5	0.012499721	0.238492781	0.286780013	0.806374743	0.65180685	0.53059471	0.607973068	0.565242733	0.305284768	0.166010528	IT	2	5
2	2	2	4	2	5	2	1	2	2	1	1	1	1	2	4	7	5	6	3	6	5	6	6	6	6	6	6	6	6	6	6	6	6	-0.420334922	-0.61517847	-0.362792642	0.077884336	0.292812364	0.344076003	0.148732965	0.03330423	-0.23757397	-0.284972134	IT	2	4
1	2	2	4	4	4	4	2	2	2	1	1	1	1	6	6	6	6	6	4	6	7	1	7	6	7	6	6	6	6	6	2	6	6	0.836757963	0.477495868	0.327834814	-0.54221385	-0.469471926	0.080344275	-0.511283715	-0.550973138	0.775933471	0.73385386	IT	1	4
1	2	3	4	3	2	5	2	2	2	1	1	1	1	2	6	6	4	5	6	4	5	4	5	5	6	5	4	4	4	5	6	6	5	0.295755815	0.085267471	-0.01853263	-0.582822843	-0.821393691	-0.960868453	-0.40246449	-0.572478232	-0.438296024	-0.180855843	IT	1	4
2	2	3	3	6	3	7	2	2	2	1	1	1	1	5	7	7	5	7	7	7	7	5	7	7	7	7	7	7	7	7	7	7	7	0.519852452	0.630086439	0.336373862	1.31506975	1.098437313	1.646198244	1.065394575	1.404679569	1.097649077	1.088765648	IT	2	3
1	2	3	4	4	4	4	2	1	2	1	1	1	1	3	6	6	4	6	6	6	4	6	6	6	5	6	6	6	6	6	6	6	6	0.970943796	1.024932765	0.996776683	-0.738295655	-0.596815626	-0.006725554	-0.215130146	0.010889547	0.710773649	0.786926413	IT	2	5
1	2	2	4	5	4	2	2	2	2	1	1	1	1	4	1	5	1	NA	7	7	4	4	7	7	7	6	6	2	2	5	7	6	7	-0.112202891	-0.276183906	-0.374300941	-1.319552727	-0.497073838	0.142293348	-1.101909922	-0.816521634	0.841720609	0.462334337	IT	2	5
1	2	2	4	1	1	1	2	2	2	1	2	1	1	4	5	5	5	5	6	6	4	3	4	4	5	5	5	5	5	5	5	5	5	-0.287822448	-0.113397512	-0.280872323	0.992459143	0.681537455	-0.156898735	0.570878456	0.427080449	-0.531514725	-0.2NA99531	IT	1	2
1	2	3	4	4	5	5	2	2	2	1	1	1	1	4	5	7	4	6	6	7	5	4	7	7	7	7	6	7	7	6	7	7	7	0.131541476	0.278818912	0.589028734	-0.371293812	0.167319063	0.524562102	-0.460250825	-0.264028404	0.861560935	0.722232648	IT	2	5
1	4	2	5	NA	1	1	2	1	2	1	2	1	1	6	3	5	4	5	NA	7	5	6	4	4	5	6	4	6	4	6	6	6	5	0.030396613	-0.247107118	-0.405985935	-0.270654744	-0.747499955	-1.161273055	-0.167883325	-0.443142229	-1.222199063	-1.015019242	IT	1	2
1	2	3	4	4	7	7	2	2	2	1	1	1	1	4	7	7	NA	7	7	7	4	5	7	7	7	7	4	7	7	7	7	7	7	0.516031809	0.739472994	0.777125935	0.681131448	0.345591739	0.089678353	0.504665126	0.375427388	0.039493639	0.382671154	IT	2	3
1	2	2	4	4	4	4	2	1	2	1	1	1	2	4	3	7	4	7	6	7	NA	7	7	7	7	7	7	7	7	4	7	7	7	-0.717518175	-0.9548621	-0.821924904	-0.326985865	-0.104825377	-0.3546304	-0.609822275	-0.802893238	-0.393887871	-0.489556248	IT	2	5
1	3	5	5	5	5	5	2	2	2	1	2	1	1	1	7	6	4	NA	NA	1	7	4	7	7	7	7	7	7	7	6	7	6	7	0.178403088	0.173025664	-0.205063175	0.844023414	0.925935539	1.429538248	0.779234319	1.644291528	1.083469115	0.941586814	IT	2	3
1	2	3	4	NA	NA	NA	1	2	2	1	2	1	1	2	7	1	1	6	6	6	6	7	6	6	7	7	7	7	6	7	7	7	7	0.426874588	0.472190544	0.792687766	0.523981219	0.224020203	0.061174524	0.144383681	0.017359145	0.02613346	0.117357436	IT	2	5
1	2	2	4	4	4	4	1	2	2	1	1	1	1	1	7	7	1	7	7	7	7	7	7	7	7	7	NA	7	7	7	7	7	7	0.642837234	0.931879177	0.842385692	0.822332466	0.444728554	0.390610825	0.832696297	1.042880942	0.549132546	0.700771993	IT	2	5
1	2	3	4	3	3	3	2	2	2	1	2	1	2	4	4	4	4	4	4	4	5	4	5	5	5	5	7	4	5	6	3	5	5	0.398649983	0.555383226	0.17169142	0.514794726	0.197589821	0.184560784	0.387110345	0.090011378	0.324558431	0.48610869	IT	2	3
1	3	4	4	4	4	5	1	2	2	1	1	1	1	3	4	7	2	7	6	6	5	7	7	7	7	7	7	7	7	7	7	7	7	-0.105255747	-0.375603864	-0.105467734	-0.04483921	-0.236067266	-0.646228242	-0.844129086	-1.325083029	-0.206023101	-0.284918928	IT	2	4
1	2	2	4	3	3	6	2	2	2	1	1	1	1	4	5	5	3	5	5	7	4	4	7	7	7	7	5	7	7	7	7	7	7	-0.338202109	-0.425802437	-0.5574NA88	-0.484571821	-0.142206732	-0.304090102	-0.734193103	-0.477453851	0.239641188	0.348493503	IT	2	5
1	2	3	4	2	2	1	2	2	2	1	1	1	1	1	7	7	2	7	4	4	6	7	7	4	6	7	2	6	2	2	6	5	4	0.042214742	0.134628392	0.078357262	-0.052900024	0.346265593	0.34134281	0.181683325	0.743823637	0.549515011	0.671501095	IT	2	3
1	2	3	4	1	1	5	2	2	2	2	1	1	1	6	4	4	5	4	4	4	7	2	7	5	7	7	7	3	6	5	7	7	7	0.579802287	0.49874722	0.401124301	0.058976674	0.294663685	0.936640454	-0.092131757	0.123227925	1.155153683	0.845214092	IT	2	3
1	3	3	5	7	3	7	2	2	2	1	1	1	1	5	7	7	4	7	7	7	7	4	7	7	7	7	2	6	7	7	7	7	7	-0.184611856	-0.61250032	-0.765086558	-0.707627137	-0.812246717	-0.738017303	-0.943368634	-0.857261637	-0.159146134	-0.435900095	IT	2	4
NA	3	2	4	NA	1	NA	2	2	2	1	2	1	1	2	6	1	2	6	7	6	NA	NA	5	5	6	7	5	7	6	7	7	7	5	-0.774181693	-1.347405697	-1.151410516	0.864962206	0.707027806	-0.064229815	-0.318069002	-1.041878465	-0.480764404	-0.627507954	IT	2	4
1	4	4	4	1	1	4	2	2	1	1	1	1	1	7	1	2	7	1	1	1	7	1	5	7	4	1	1	1	1	1	1	4	1	-0.516151227	-0.799406285	-0.169599054	1.279192336	0.644146105	0.45434159	0.570404444	0.193470184	-0.537553775	-0.61049014	IT	1	4
2	1	2	5	4	2	5	2	2	2	1	1	1	1	3	6	6	4	5	5	7	4	5	7	5	7	7	5	4	4	5	5	7	7	0.215106853	0.109166726	0.08745789	-1.223323489	-0.750507553	-0.652577974	-1.189587106	-1.163299974	0.378903248	0.312086014	IT	2	5
1	2	2	4	2	2	6	2	2	2	1	2	1	1	2	6	6	4	6	6	6	4	7	7	5	7	7	5	6	6	7	6	6	6	0.304293372	-0.123711853	0.275416907	0.330565354	-0.126208312	-0.043335692	0.36739528	0.502771674	-0.371626764	-0.351189	IT	2	4
1	2	4	4	4	3	5	1	2	2	1	1	1	1	4	4	5	2	4	5	6	7	4	6	6	6	5	5	7	6	6	6	6	6	0.35449274	0.371612135	0.51698079	-0.733640869	-0.576508638	-0.388783483	-0.425982664	-0.702910245	0.100349264	0.242871222	IT	2	5
1	2	3	4	5	5	5	2	2	2	1	1	1	1	1	7	7	3	7	7	7	7	2	7	7	7	7	7	7	7	7	7	7	7	0.497293122	0.992990083	1.051331403	-0.261348187	0.097583026	0.459803515	0.300907969	1.114235334	0.731563843	0.726624511	IT	1	4
1	2	1	4	1	1	1	2	2	2	1	2	1	1	5	3	5	7	1	6	7	5	3	3	7	2	6	5	1	4	1	2	6	2	-0.635804575	-0.283681143	-0.305062616	-0.41881726	-0.33307163	-0.53148261	-0.252198789	-0.583660318	-0.546303377	-1.015878193	IT	1	4
1	2	3	4	4	4	4	2	2	2	1	1	1	2	3	7	7	4	7	6	6	4	5	7	6	7	7	4	7	7	6	7	7	7	0.595092087	1.176656784	1.04018274	0.73931428	0.600402273	0.665083785	0.941639282	0.882065052	0.570127765	0.873472346	IT	1	4
2	3	4	3	6	3	7	2	2	2	2	1	1	1	6	2	7	6	7	7	4	7	1	7	7	7	7	7	7	7	7	7	7	7	0.859389611	1.412290193	1.398512665	1.822384753	1.770932296	1.585434615	1.345053938	1.564651501	1.311475794	1.312592891	IT	1	4
2	2	2	4	1	4	7	1	1	2	1	2	1	1	1	7	7	1	7	7	7	7	6	7	7	7	7	6	7	7	7	7	7	6	-0.24291142	-0.226939092	0.083135666	0.019478271	0.548538796	0.561229429	-0.226610623	-0.111774261	0.248306663	0.174647273	IT	2	5
1	2	2	4	2	2	4	2	2	2	1	1	1	1	4	6	7	4	6	4	6	5	1	7	6	7	6	7	5	5	6	6	5	6	-0.046526517	0.055456485	-0.15860483	0.060207881	0.118096987	-0.068960862	0.251043862	0.112397951	-0.186738087	0.080028745	IT	1	4
1	2	2	4	6	5	1	1	2	1	1	1	1	1	1	5	6	1	6	5	1	5	6	6	6	5	5	5	6	5	5	5	5	6	0.090418387	0.676893127	0.970283634	-1.85E-05	-0.132455545	0.104726552	0.886982155	1.035294703	-0.331807789	0.096706137	IT	2	5
1	2	3	5	3	3	5	2	2	2	1	1	1	1	2	6	6	3	7	6	7	7	2	7	7	7	7	6	7	7	6	7	6	7	-0.547046821	-0.395981734	0.038123739	-0.653938003	-0.150736691	0.063149476	-0.145163043	-0.093317767	-0.132074025	-0.169372123	IT	2	5
1	2	2	4	5	5	5	1	1	2	1	1	1	1	2	6	6	2	6	7	6	7	7	7	7	7	7	7	7	6	7	7	4	6	0.972148626	1.775323827	1.577543028	1.904759738	1.522279152	1.32429197	1.534052304	1.806254685	1.069868584	1.475783623	IT	2	5
2	2	3	3	3	5	5	1	2	2	1	1	1	2	6	5	4	3	6	5	4	6	5	4	3	4	5	4	5	6	4	5	5	5	-0.675244651	-0.982058717	-1.003134673	0.113057784	-0.161193128	-0.813698737	-0.043761313	-0.659503343	-1.171129634	-0.841193817	IT	1	4
1	2	3	4	3	1	7	1	2	2	2	1	1	1	4	7	6	1	7	4	7	3	7	7	4	7	5	4	7	7	3	7	7	6	-0.242423804	-0.642079517	-0.526860101	-1.110263512	-1.158374766	-0.569272385	-0.712990142	-0.99234617	-0.578694743	-0.835350672	IT	2	5
1	2	3	4	4	3	5	1	2	2	1	1	1	1	5	5	5	5	4	5	4	6	3	7	6	6	6	6	6	6	6	6	6	6	-0.591624511	-0.434904025	-0.435844565	-0.408628982	-0.38496876	-0.522066397	0.060992414	-0.150741922	-0.836825264	-0.798854312	IT	2	5
2	2	2	4	4	2	4	2	2	2	2	1	1	1	6	4	5	NA	NA	5	4	6	NA	7	7	7	7	NA	6	6	2	6	4	NA	0.719881778	0.792455494	0.587390425	1.13101513	0.825213328	1.244085248	0.78047549	1.157852224	1.131680448	0.997231889	IT	1	4
3	3	3	4	7	7	7	2	2	2	1	2	1	1	6	6	7	7	7	7	7	6	5	4	4	7	7	7	7	7	7	7	7	4	-0.264204171	-0.180694343	-0.152973702	0.388677041	0.295119305	0.019586505	0.359530574	0.287033746	-0.37628799	-0.253634969	IT	2	5
1	2	2	4	5	NA	7	2	2	2	1	1	1	2	1	7	7	1	7	7	1	7	7	7	7	7	7	7	7	7	7	7	7	7	0.881953253	0.786742193	0.474419835	-0.911101525	-0.776132922	-0.314829913	-0.470179177	0.196916087	0.611946732	0.749026007	IT	2	5
1	3	2	4	2	NA	3	1	1	2	1	1	1	1	6	4	6	7	6	6	6	7	2	7	NA	7	7	6	7	6	5	7	4	7	-0.28966627	-0.245647557	-0.335596756	-1.289395412	-0.159475875	0.467792729	-0.571597421	0.148966711	0.838476053	0.643877347	IT	2	5
1	2	3	5	1	1	1	1	2	2	1	1	1	1	4	4	6	4	5	5	5	4	5	7	7	7	7	7	4	5	7	7	7	7	0.436586281	0.944395038	0.790674106	-0.478206334	-0.307284377	-0.139547033	0.116820809	0.211787618	0.284253491	0.529684471	IT	2	5
2	2	4	4	2	4	7	2	2	2	2	2	1	1	4	3	5	5	5	7	7	5	3	7	7	2	4	7	3	4	2	2	4	4	0.790735733	0.711082278	0.78116027	0.201947174	0.269692933	0.319982628	-0.182916604	0.223484399	0.850553251	0.874728923	IT	1	4
2	2	4	4	2	2	6	1	2	2	1	1	1	1	3	4	7	4	7	7	4	5	4	7	7	7	7	6	7	6	6	7	6	7	0.738007173	0.338618427	0.215373722	-0.193873717	0.066355907	0.597160982	-0.383715477	-0.213991767	0.951278026	0.674646842	IT	2	4
2	2	2	4	3	3	1	1	2	1	1	1	1	1	1	3	7	1	6	5	5	5	5	5	5	7	6	6	7	6	6	7	6	6	0.287394291	0.622298832	0.609973693	0.585408049	0.495827902	0.439365534	0.809043653	0.871531528	0.068968537	0.304289139	IT	2	5
1	4	3	4	2	2	2	2	2	2	1	1	1	1	6	1	3	6	2	2	2	7	4	7	7	4	4	4	4	4	1	1	4	4	-0.109379477	0.010257952	0.069882305	-0.016490338	-0.227177344	-0.208575068	0.350188158	0.056598516	-0.489182692	-0.441351191	IT	2	3
1	2	1	4	1	1	1	2	2	2	2	2	1	2	7	1	1	7	1	2	1	7	1	2	2	2	1	6	1	1	1	1	1	2	0.543563901	-0.387203403	-0.151195805	-0.452684881	-0.271589384	0.357324528	-1.204152947	-0.975602346	0.995020442	0.555411765	IT	2	5
2	2	2	4	2	2	2	1	2	1	1	1	1	1	1	3	6	1	6	5	7	5	6	6	5	6	5	6	5	6	6	5	5	5	0.229040455	0.583884958	0.594975796	-0.033484716	-0.003807719	0.054632566	0.423267216	0.709476429	-0.039547445	0.114318735	IT	2	5
1	2	3	4	NA	7	7	1	2	2	1	2	1	2	7	5	7	7	5	5	5	5	5	5	5	7	5	7	5	7	5	7	5	5	0.953844458	0.900506929	0.878979769	0.781835896	0.610085092	0.915694167	0.44313988	0.86224917	1.077578577	1.005447625	IT	1	4
1	2	3	4	4	3	5	2	1	2	1	1	1	1	3	7	5	2	6	6	6	6	6	6	6	7	6	4	7	7	6	6	7	6	0.365364387	0.513640225	0.40116288	-0.73562607	-0.448611418	-0.125103968	-0.211708343	-0.172372379	0.317185489	0.506851636	IT	2	5
1	2	3	4	NA	NA	NA	1	2	2	1	1	1	1	4	5	7	1	7	6	6	5	6	7	6	7	6	6	7	7	6	6	6	6	0.772926189	0.393304275	0.557330253	0.040327234	-0.093889156	0.653396573	-0.078582557	0.078826498	0.68825093	0.438184434	IT	2	5
1	2	2	4	4	5	7	2	2	2	1	1	1	1	5	7	7	3	7	7	7	4	7	7	7	7	7	4	2	7	5	7	7	7	-0.081000647	0.017520845	0.115392378	0.347725575	-0.161662375	-0.310679905	0.29287021	0.071003348	-0.656775409	-0.704102089	IT	2	5
1	3	2	4	2	2	2	1	2	2	2	1	1	1	6	3	2	6	3	6	2	7	3	6	7	7	3	2	6	5	4	5	4	6	-0.716076612	-1.100569596	-0.847030491	-0.913740445	-0.750373714	-0.79714704	-0.583028255	-1.070407028	-0.941673158	-0.87846507	IT	2	5
3	3	2	4	4	4	4	1	2	2	1	2	1	1	6	2	7	1	7	7	7	3	7	7	7	7	5	4	7	7	5	2	7	7	-0.07796671	0.949544931	0.728140855	-0.136260844	-0.400038697	-0.73866222	1.020632907	1.081867627	-0.700165969	-0.086260033	IT	2	3
1	2	1	1	5	5	5	1	2	2	1	2	1	1	3	6	6	4	7	4	6	4	6	7	6	7	6	4	4	4	4	6	6	6	0.050204047	-0.115656306	-0.316029641	-1.419630659	-1.403572517	-0.65517478	-0.837057842	-0.768188261	-0.162102074	-0.531970434	IT	2	5
1	2	3	4	3	3	6	2	2	2	1	1	1	1	5	7	6	4	7	7	7	4	4	7	6	7	7	6	7	7	3	7	7	7	0.017064845	0.336567506	0.384662229	0.010134373	-0.223617214	-0.198920915	0.28650961	-0.01819154	-0.01NA796	-0.075790185	IT	2	5
1	2	2	4	4	7	6	2	2	2	1	1	1	1	1	7	7	1	7	7	7	2	7	7	4	7	7	6	7	6	6	6	7	7	1.182278616	1.095846077	1.187080251	-0.197480594	-0.042570784	0.551496806	-0.056786819	0.388971562	1.02061306	1.038045358	IT	2	5
1	4	3	5	4	5	5	2	2	2	2	2	1	1	5	6	6	6	6	6	6	5	4	6	6	7	7	6	7	7	5	6	7	7	-0.297257723	-0.240989424	-0.896242895	-0.354679169	-0.132488735	-0.268810214	-0.104692318	-0.019039959	0.073866142	0.13044743	IT	2	5
1	2	4	5	5	5	5	1	1	2	1	1	1	1	5	7	6	2	5	5	6	6	5	7	7	7	4	4	7	6	6	6	7	7	-0.421752857	-0.448857574	-0.439342358	0.17887272	0.174825943	0.155415455	-0.042703706	-0.293089831	-0.120995594	-0.325519286	IT	2	3
1	2	3	4	NA	NA	NA	2	2	2	1	1	1	1	5	7	6	3	7	6	7	5	5	7	7	7	6	6	5	7	6	7	7	7	0.656346569	0.911926611	0.751692517	0.435641057	0.210256068	0.524098873	0.85251719	0.993815695	0.416586771	0.655149958	IT	2	5
1	3	3	4	5	4	5	1	2	2	1	1	1	1	5	7	6	4	6	7	7	6	3	6	6	7	6	6	6	6	6	6	6	7	0.443128134	0.909467079	0.640881335	0.67985716	0.43652346	0.348615165	0.890559803	1.099687224	0.144703376	0.49351193	IT	2	3
1	2	3	4	4	5	6	1	1	2	1	1	1	1	6	7	6	6	5	6	7	6	1	7	7	7	7	7	6	7	6	7	6	7	1.043610694	1.747635573	1.498540554	1.058395932	0.959799737	1.077842311	1.34636709	1.683302919	0.934539291	1.358759817	IT	2	5
1	2	3	4	4	5	5	2	2	2	2	1	1	1	3	1	1	1	1	NA	1	6	6	7	6	7	7	6	7	6	6	6	6	7	0.498470591	-0.059409109	-0.172198043	-1.056005489	-0.521246661	-0.10320377	-1.217897446	-0.941843757	0.8971393	0.475102355	IT	2	5
1	2	2	4	4	3	5	2	2	2	2	1	1	1	3	6	7	2	6	4	5	7	4	7	7	7	7	4	7	5	6	6	7	6	-0.542849829	-0.444714659	-0.179718676	-0.336622791	-0.679735098	-1.237823923	-0.164107485	-0.667098966	-1.129161452	-1.02565007	IT	2	5
1	3	4	4	3	4	5	2	2	2	1	2	1	1	3	7	7	1	7	7	7	7	7	7	7	7	7	7	7	7	5	7	7	7	0.497345718	-0.353213828	-0.13624543	0.392386438	-0.110412367	0.220881598	-0.248353137	-0.119132811	0.061407129	0.003056782	IT	2	5
1	2	1	4	5	5	7	1	2	2	1	1	1	1	1	5	5	3	4	5	3	5	7	7	6	7	5	5	5	5	5	5	5	5	0.033473066	0.184259015	-0.122875625	-1.422246313	-1.483046404	-1.375734221	-0.601898432	-0.917191392	-0.83174386	-0.657596124	IT	2	5
1	2	3	4	4	3	5	2	2	2	1	1	1	1	4	6	6	3	1	7	6	6	7	7	7	7	7	7	7	7	7	7	7	7	0.257265233	0.154163428	0.051558296	0.360206556	0.369283085	0.905112519	0.168572078	-0.000680702	0.819180007	0.556818681	IT	2	5
1	3	3	5	7	4	5	2	2	2	2	1	1	1	4	2	5	5	2	2	4	5	5	6	5	5	5	4	5	5	3	5	5	5	-0.007333707	-0.346865142	-0.56685294	-0.421080024	-0.427659718	-0.045986776	-0.562984234	-0.534486844	0.193932564	-0.039011528	IT	2	3
2	2	4	2	5	5	5	1	1	2	1	2	1	1	6	7	5	5	6	6	7	6	6	6	6	6	5	5	6	6	7	6	5	6	-0.045946442	0.521208979	0.366061126	1.268015466	1.149824532	0.528955671	1.216552039	1.238184572	-0.057763983	0.27717359	IT	2	3
1	2	3	4	2	2	5	2	2	2	1	1	1	1	4	5	5	5	5	4	4	5	4	6	6	6	6	5	5	4	4	5	4	5	-0.333849454	-0.745386802	-1.017229598	-0.68550798	-0.566598867	-0.469125204	-0.573455512	-0.763576162	-0.31254924	-0.520392965	IT	1	4
1	2	1	4	1	1	5	1	2	2	1	1	1	1	6	3	5	NA	6	6	6	7	3	7	6	7	6	2	6	2	6	6	6	7	0.590387687	-0.499041858	-0.480215416	-0.944834634	-0.966098214	-0.071518612	-0.939517566	-1.094853718	0.16934723	0.139526863	IT	2	5
1	2	2	4	2	2	1	2	2	2	1	1	1	1	7	4	6	4	6	6	7	7	6	7	7	7	5	4	2	2	6	5	5	5	0.689594843	0.906613575	0.613445141	0.178772358	0.01234493	0.558447349	0.398670554	0.519814773	0.923771155	0.829018372	IT	2	5
1	2	1	5	2	2	5	2	2	2	1	1	1	1	5	6	6	2	6	NA	6	5	5	4	5	5	4	5	3	3	4	5	4	5	-0.837258054	-1.244277196	-1.30580144	-1.667583938	-1.169383573	-0.960324342	-1.382793335	-1.517974553	-0.515311149	-0.945716027	IT	2	5
2	2	4	4	1	1	6	2	2	2	1	1	1	1	7	2	6	4	7	6	7	7	5	7	7	7	6	6	4	7	3	7	7	6	0.282627733	-0.090415883	0.400685672	-0.362037781	-0.222134445	0.349179008	-0.39060495	-0.105569166	0.253609217	0.180075662	IT	2	5
1	2	2	4	4	2	5	2	2	2	1	2	1	1	6	5	5	4	4	7	5	7	4	7	6	7	5	1	7	4	6	6	7	7	0.856798881	0.392819329	0.28400083	0.214261502	0.20179383	0.939635086	0.008845716	0.417350549	1.102315557	0.932171886	IT	2	5
1	2	3	4	1	1	NA	1	2	2	1	1	1	1	6	7	4	1	7	NA	6	7	4	7	6	7	6	7	7	7	6	7	5	7	0.373396506	-0.459462085	-0.530173332	0.053226092	0.275950497	0.514492165	-0.759484708	-0.177649376	0.869016799	0.422426633	IT	2	5
3	3	3	4	2	2	2	1	2	2	1	1	1	1	4	5	6	4	7	6	7	4	5	6	6	6	6	6	6	6	6	6	6	6	-0.065976027	0.042502893	0.103288469	0.233708209	0.169625572	0.203615641	0.150314112	0.059375196	0.024639459	-0.015463647	IT	2	5
1	2	3	4	5	4	6	1	2	2	1	1	1	1	3	5	5	2	5	5	2	7	4	7	7	7	7	2	7	7	7	7	7	7	0.991510331	0.727428858	0.319121992	-0.647936396	-0.560825364	0.52432805	-0.706368464	-0.713751428	1.193423809	1.032410338	IT	2	5
1	2	3	4	4	4	4	2	2	2	1	1	1	2	6	7	7	3	7	6	7	7	7	7	7	7	7	7	7	7	7	7	7	7	0.955455067	1.025979612	0.877331571	-0.206791201	0.018219147	0.736747177	0.170158616	0.36884872	1.087870959	1.014417374	IT	2	5
1	2	2	4	NA	NA	NA	1	2	2	1	2	1	1	4	4	5	2	5	5	4	4	7	7	7	6	7	7	7	6	7	7	6	7	0.607289989	0.652282307	0.565061672	-0.661613851	-0.721886338	-0.524990017	-0.517804703	-0.576930453	0.251370892	0.349504311	IT	2	5
1	2	2	4	2	2	5	1	1	2	1	2	1	1	5	2	6	2	6	6	6	6	5	7	5	7	5	5	7	6	5	7	4	7	0.939578919	1.209426242	1.327752896	0.804519315	0.657159789	1.092731302	0.591740107	0.74446076	1.235057403	1.192420358	IT	2	5
1	3	3	4	2	2	5	2	1	2	1	1	1	1	1	7	7	2	7	7	7	4	7	7	5	7	7	5	7	7	7	7	7	7	0.614178716	0.672936621	0.567313591	0.504047408	0.515434422	1.061092608	0.439226491	0.801590039	1.051437703	1.050611089	IT	2	5
2	1	4	5	5	3	5	1	2	2	1	2	1	1	6	4	4	7	5	4	5	7	4	7	5	5	4	6	6	5	5	5	5	5	0.112319781	0.196598212	0.329652742	1.479616285	1.622135395	1.185163309	0.864198317	1.362449529	0.655267375	0.902290118	IT	2	5
4	5	1	3	4	7	1	1	1	1	1	1	1	1	4	NA	3	5	NA	1	4	4	6	3	1	3	4	6	2	1	3	6	7	6	-0.463874636	-0.705982997	-0.577391889	-0.256155559	-0.661756666	-1.288779431	-0.583094397	-0.964954845	-1.172477644	-1.104859412	IT	1	5
1	5	5	4	1	1	1	2	2	2	2	1	1	1	6	7	2	5	6	6	2	4	4	4	4	4	4	4	4	4	4	4	4	4	0.855511358	1.063143253	0.948708292	1.22380614	0.984399074	1.056731693	0.938080198	1.137812005	0.904690827	0.906796114	IT	1	2
1	2	4	4	6	4	7	2	2	2	1	1	1	1	1	7	6	1	6	7	5	5	6	7	6	7	7	6	7	7	7	7	7	7	0.059160001	0.085516053	-0.007389641	-0.301896863	0.182443873	0.655909413	-0.268168842	0.205393864	0.832378277	0.622463547	IT	2	2
1	2	3	4	NA	NA	NA	1	2	2	1	1	1	2	7	5	5	6	5	5	4	3	6	5	5	5	5	4	6	4	5	1	5	2	-0.759849355	-0.725963791	-1.022334643	-0.15889816	-0.392149419	-0.507111386	-0.01738637	-0.062023693	-0.979326927	-0.85045705	IT	1	2
1	5	2	4	4	4	6	2	2	2	1	2	1	1	6	6	6	7	5	6	7	6	4	6	6	7	5	5	6	7	5	6	5	7	0.488139123	0.491769337	0.524836165	1.929276685	1.250588531	1.188677796	1.343345107	1.472960527	0.403991328	0.512810027	IT	1	1
2	3	3	2	2	3	4	2	1	2	2	1	2	1	2	4	3	3	4	3	2	4	4	4	2	3	3	3	3	3	4	4	5	3	-0.917180965	-1.242817645	-1.225404271	-0.612769661	-0.69660425	-1.309812081	-0.783787718	-1.080229149	-1.314472097	-1.173367751	IT	1	3
3	2	2	4	5	5	5	2	2	2	1	2	1	2	6	7	7	6	5	7	6	5	6	5	5	5	7	5	5	5	6	6	5	4	-0.0782582	0.210274602	0.470496885	-0.293791836	-0.519322556	-0.580445464	-0.023217933	-0.205253911	-0.53599628	-0.38980544	IT	1	4
1	2	2	4	4	5	4	1	2	2	2	1	1	1	6	4	5	6	4	6	4	6	4	6	6	5	6	6	6	6	6	6	6	6	0.355206345	0.118059642	-0.181126779	-0.753882655	-0.170814032	0.494869622	-0.515479739	-0.427174088	0.765929623	0.650833981	IT	1	5
1	3	3	5	4	5	7	2	2	2	1	1	1	1	4	7	7	3	7	7	5	7	4	7	7	7	6	6	7	7	6	7	6	7	0.262924436	-0.023906268	0.166393154	0.828883936	0.629597845	0.392784499	0.078751077	0.315682698	0.372883368	0.346851236	IT	1	5
4	4	3	4	4	4	5	1	2	2	2	1	1	2	4	5	6	4	7	6	4	6	4	6	6	6	6	6	7	6	4	7	5	6	0.374515021	-0.64502893	-0.665603157	-0.665681821	0.106070961	0.759697682	-1.387545992	-0.757661183	1.340194641	0.850692474	IT	2	3
1	4	3	4	2	2	2	2	2	2	1	1	1	1	6	4	4	7	4	4	4	7	4	7	7	5	3	4	4	4	4	4	4	5	-0.520882677	-0.302835548	-0.124380685	1.46411846	0.846526603	0.007660065	1.258278847	0.995138176	-1.006784368	-0.894865664	IT	1	5
2	2	2	5	5	NA	6	2	2	2	1	1	1	1	6	7	5	4	5	5	5	5	NA	5	5	7	7	4	4	4	7	7	7	7	-0.316148688	-0.121422515	-0.012199988	0.100198729	0.081026136	-0.119029229	0.314362243	0.345769441	-0.26215898	-0.223279881	IT	1	3
3	4	5	5	1	1	1	2	2	2	1	1	1	1	5	7	7	1	7	7	7	4	4	4	4	4	4	4	4	4	4	4	4	4	0.080493691	0.431739894	0.652802519	0.802843566	0.791093407	0.395824379	0.642086571	0.688402243	0.153047016	0.224724331	IT	2	4
2	3	2	4	4	4	6	2	2	2	1	1	1	1	5	5	4	6	5	5	5	6	4	7	7	5	5	5	5	5	5	5	5	5	-0.048281006	-0.106903334	-0.34887332	-0.728975495	-0.630921837	-0.550966089	-0.590388016	-0.660760245	-0.15768288	-0.117360074	IT	2	2
2	2	3	5	NA	NA	NA	1	2	2	1	2	1	1	6	5	4	6	4	3	2	5	5	3	2	3	7	6	6	4	4	7	3	6	-0.853654457	-0.817551546	-0.591273563	-0.323919365	-0.241106971	-0.525896034	0.03915495	-0.234129749	-1.069528657	-0.964124632	IT	2	5
2	2	4	4	5	3	7	1	1	2	1	1	1	1	3	5	5	3	5	5	3	5	5	5	5	5	5	3	5	5	5	5	5	6	0.241425455	0.614169582	0.177213248	-0.59392604	-0.075220079	0.029745262	-0.052334984	-0.164501154	0.450141791	0.746308596	IT	2	2
3	3	3	4	4	4	4	2	1	1	1	1	1	1	5	5	5	5	5	5	6	5	4	5	5	6	6	6	5	5	6	3	6	6	0.011381608	0.271071473	0.232402174	0.580729431	0.314253029	-0.0346191	0.529081869	0.45530719	-0.215511664	-0.084605777	IT	2	4
1	4	3	2	1	2	3	1	1	1	2	2	2	1	3	7	2	6	1	4	5	4	5	1	2	3	6	4	3	3	1	1	3	5	-1.047762876	-1.244233725	-0.898300128	-0.327943168	-0.339805098	-0.972049471	-0.559550237	-0.79664122	-1.178543713	-1.167692938	IT	2	1
1	2	2	4	4	5	5	2	2	2	1	2	1	1	5	6	6	2	6	5	6	5	4	6	5	7	6	5	7	7	6	6	5	5	-0.507923837	-0.819036209	-0.890023808	-0.639948701	-0.896963266	-0.992448047	-0.609738653	-0.934082187	-0.875211919	-0.934112327	IT	2	5
2	2	3	1	5	5	6	1	1	1	1	2	1	1	7	6	6	6	5	6	7	6	7	5	5	7	5	5	5	6	5	5	6	5	-0.216540634	0.303626274	0.145848852	0.586857733	0.733684354	0.169838181	0.714566506	0.793224002	-0.211297027	0.15299622	IT	1	5
3	2	4	2	2	3	4	1	1	2	1	2	2	1	3	7	1	2	5	6	4	2	5	3	1	4	3	2	1	5	3	1	2	4	-0.573499056	0.292037134	-0.044655874	0.272672358	0.633388234	-0.175250756	0.786745835	0.625915782	-0.36255714	-0.272536202	IT	1	2
1	3	5	4	1	1	1	2	1	2	1	1	1	1	4	7	7	1	7	7	7	7	7	7	7	7	7	7	7	7	7	7	7	7	1.045373902	1.47397613	1.481715514	1.283125967	1.151581984	1.141930852	1.069964096	1.541422822	1.046374105	1.256353599	IT	1	4
2	3	5	4	NA	NA	NA	1	2	2	1	1	1	2	6	5	5	7	1	3	2	5	7	3	5	4	3	6	1	6	7	6	6	7	-0.100594074	0.473693055	0.080173799	0.1180NA71	0.193035418	0.246754674	0.573443895	0.072763744	0.077234396	0.41540111	IT	1	3
1	4	5	4	4	4	6	2	2	2	1	2	1	1	5	5	5	5	5	5	4	5	5	6	5	7	6	6	6	6	6	6	6	6	0.078137905	-0.174092462	0.149625748	-0.288982658	-0.361073016	-0.664358249	-0.90774925	-1.154260087	-0.090990727	-0.384859299	IT	1	5
1	3	3	4	5	4	7	2	2	2	1	1	1	1	3	7	7	2	2	2	7	6	7	7	7	7	7	6	7	6	7	7	7	7	0.683941711	0.443281174	0.065124863	-0.811767357	-0.983327954	-0.527546021	-0.690224885	-0.75919954	0.287560251	0.129802773	IT	1	5
3	2	2	5	2	2	4	2	2	2	1	1	1	1	5	5	5	5	6	5	5	7	3	7	6	5	5	4	4	5	5	4	5	5	-0.541087556	-0.729408224	-0.955138584	-0.783107283	-0.578336792	-0.404930005	-0.656628469	-0.564203169	-0.260282814	-0.429313135	IT	1	3
1	2	3	4	1	1	1	2	2	2	1	1	1	1	4	6	7	4	7	6	7	7	2	7	7	7	5	4	5	6	4	7	4	7	0.849852494	0.726139159	0.454076317	0.890372948	0.558585304	0.503080821	0.076965985	0.183767836	0.961169155	0.767523375	IT	1	5
4	3	3	4	4	4	6	1	2	2	1	1	1	1	2	7	6	3	6	6	5	6	6	7	7	7	6	7	6	6	7	7	6	7	0.986889663	1.350940791	1.4996949	1.802285218	1.386708435	1.324765147	1.335064627	1.661615522	1.001869145	1.080726039	IT	2	2
2	2	2	4	2	2	5	2	2	2	2	1	1	1	6	6	6	7	6	6	6	7	3	5	6	6	4	4	6	6	4	5	6	6	0.001628259	0.30568368	0.248661596	0.781038613	0.849584825	1.216788025	0.892410096	1.296371649	0.779815513	0.648335697	IT	1	4
2	2	3	5	4	4	6	1	2	2	1	1	1	1	7	4	7	4	7	7	2	4	7	5	7	7	5	6	6	6	5	7	7	7	0.907470301	0.526682229	0.137648239	0.497537301	0.432125182	0.859897464	-0.101089945	0.109073298	1.299678504	0.952131667	IT	2	4
1	2	3	4	4	5	7	1	1	2	1	2	1	1	1	7	7	1	7	7	7	2	7	7	2	7	7	7	7	7	7	7	7	7	-0.233817995	0.339633672	0.062238944	-0.644326755	-0.291348814	-0.618709487	-0.350424887	-0.283182356	-0.072435989	0.132866138	IT	2	5
1	2	2	4	4	4	4	2	2	2	1	1	1	2	4	6	5	4	7	7	6	4	5	7	6	7	6	5	4	5	6	5	6	6	0.539297117	0.714998242	0.953908139	0.878184942	0.675170924	0.578671787	0.44941867	0.620351916	0.538086151	0.564164447	IT	1	5
1	2	3	5	3	3	4	2	2	2	2	1	1	1	5	4	4	4	5	5	4	6	3	6	5	5	6	3	6	6	3	5	4	6	-0.513169028	-1.010720158	-1.053517079	-0.590730783	-0.305644353	-0.18766738	-0.75549699	-0.664902748	-0.245185061	-0.455086805	IT	2	5
2	3	1	3	1	2	2	1	1	1	1	2	1	2	2	1	5	4	5	2	5	3	3	4	2	2	3	3	2	1	2	1	1	3	-1.529941062	-1.576181576	-1.175416479	-1.592886104	-0.921536681	-1.586452644	-1.037229309	-1.026597542	-1.69256841	-1.74006685	IT	1	2
1	3	3	4	4	2	5	1	2	1	1	1	1	1	3	5	6	5	4	5	4	6	3	6	7	7	7	2	7	4	7	7	7	7	0.446744018	0.901847981	0.731613636	0.406521559	0.188826463	0.168880268	0.729669471	0.8235582	0.17167519	0.45903953	IT	1	3
2	2	3	4	3	3	5	1	1	2	1	2	1	1	3	6	7	2	5	5	7	3	7	5	5	5	7	7	5	5	6	6	5	6	0.802785701	0.459910237	0.483431377	-0.605550564	-0.874280577	-0.571772746	-0.782700271	-0.832657424	0.218316506	0.041879125	IT	2	5
2	3	5	4	4	3	5	2	1	2	1	2	1	1	6	4	5	5	4	6	5	7	3	7	7	7	7	5	5	7	6	7	7	6	-0.345043368	-0.646053054	-0.654859854	0.715787998	0.760986802	0.883074143	0.23963081	0.760095426	0.395019919	-0.000146392	IT	1	5
1	2	3	4	3	3	3	2	2	2	1	1	1	1	3	5	5	3	6	5	6	4	4	5	4	6	6	6	6	6	6	6	6	6	-0.129295715	-0.160221792	-0.350223587	-0.59664712	-0.239676873	-0.1249NA78	-0.147359108	-0.204879567	-0.089890089	-0.062220067	IT	1	5
4	3	4	4	1	1	1	1	1	2	1	2	1	1	6	7	7	7	6	7	7	7	4	4	5	3	5	5	4	1	4	5	4	6	0.109417471	0.506338707	0.685680838	0.434600749	0.159356745	-0.012040987	0.497456709	0.313962687	-0.142130513	0.12458164	IT	2	3
2	2	2	4	4	NA	6	2	2	2	1	1	1	1	2	6	7	NA	7	7	7	6	7	6	7	7	6	4	7	7	4	7	7	6	-0.224028288	-0.049801068	-0.390137483	0.192755101	0.018891171	0.048002187	0.821340741	0.968772516	-0.563755263	-0.259100588	IT	1	1
1	3	2	4	4	3	6	2	2	2	2	2	1	1	5	4	4	7	4	4	2	6	5	5	6	7	3	6	5	6	4	6	6	6	-0.999096066	-1.226522202	-1.198825555	-0.50291055	-0.529139404	-0.88688139	-0.439578798	-0.725742673	-1.172777723	-1.201046318	IT	1	2
1	2	2	4	2	1	4	2	2	2	1	2	1	1	4	4	5	5	7	7	7	6	4	7	6	7	6	4	4	4	6	6	6	6	0.09028166	-0.347619672	-0.66289576	-0.016741528	-0.273863588	-0.174273803	-0.260947361	-0.367355189	0.006067002	-0.185051258	IT	1	4
2	3	2	5	4	7	7	2	2	2	1	2	1	1	3	7	7	6	7	7	4	6	3	7	5	7	6	6	7	7	7	7	7	5	0.383291124	0.580739764	0.674413775	1.365230159	1.113402079	0.889239627	0.999802804	1.258751187	0.331449566	0.569205045	IT	2	5
3	2	4	4	1	1	1	1	2	2	1	1	1	1	4	7	7	5	5	6	7	6	7	6	6	6	7	6	6	7	7	6	6	7	1.148021723	1.445145416	1.376723404	1.640565283	1.304829385	1.386146924	1.082690642	1.440715986	1.239753087	1.325571539	IT	2	4
2	2	2	4	1	1	1	1	1	1	1	1	1	1	1	7	7	7	7	7	7	7	7	7	7	7	7	7	7	6	7	7	7	7	1.259230337	1.862187814	1.717667994	1.893113192	1.509988784	1.348164773	1.424191097	1.759270631	1.266318623	1.567225964	IT	2	5
1	3	4	4	4	4	4	2	2	2	1	1	1	1	5	2	3	6	2	3	2	6	4	4	4	4	4	4	4	4	4	4	4	4	-0.196555457	-0.073943492	-0.083281746	0.324678169	0.176264206	-0.19994344	0.301186951	0.207250524	-0.436321777	-0.273974569	IT	2	5
2	3	2	2	4	4	6	1	2	2	2	2	1	1	4	6	4	6	5	5	4	5	7	3	4	4	3	6	4	3	7	5	6	4	-0.728181253	-1.046690185	-0.904003598	-0.014879955	-0.239367512	-0.894212194	-0.3043NA9	-0.951971508	-1.233792028	-1.0599825	IT	2	2
1	2	2	4	2	2	4	1	1	2	1	1	1	1	4	3	5	5	6	5	7	6	6	7	7	7	7	5	6	6	6	6	6	6	-0.265035066	-0.479550175	-0.238713315	-0.197044879	-0.376586617	-0.522022262	-0.681582332	-1.09223185	-0.297676833	-0.484344882	IT	1	5
1	2	4	4	3	3	3	2	2	1	1	1	1	1	6	7	7	1	7	7	7	7	1	7	7	7	7	7	NA	7	7	7	7	7	1.715612057	1.090378069	1.255196382	0.050434877	0.026910038	0.87212241	-0.505100268	0.008553548	1.57811471	1.37421833	IT	1	5
1	2	2	2	6	7	6	2	1	2	1	1	2	1	6	6	7	7	5	6	7	7	6	6	6	6	6	6	6	6	7	7	6	7	0.447069966	0.871191314	1.07119153	1.383171051	1.309839287	1.461342839	1.043882566	1.423923391	0.809223364	0.957818136	IT	2	1
2	2	2	3	5	6	6	1	1	1	1	1	1	1	6	6	6	6	6	6	6	6	6	6	6	6	6	6	6	6	6	6	6	6	-0.202916106	-0.074695762	-0.012541544	0.600265194	0.339233824	-0.165269265	0.395959838	0.236366407	-0.451456272	-0.275364583	IT	1	5
3	2	3	4	3	3	2	1	1	2	1	1	1	1	5	7	5	5	6	6	5	6	5	6	5	6	6	6	7	6	6	6	6	7	0.513319685	0.556270385	0.608642829	0.652749101	0.71110532	0.492614493	0.287389015	0.45997231	0.625011219	0.651547721	IT	1	3
3	3	2	4	1	1	1	1	1	2	2	1	1	1	6	4	7	2	4	3	4	2	4	2	5	5	NA	5	3	5	2	2	7	5	-0.117384891	-0.034742365	0.122573621	0.562871134	-0.117032879	-0.666787802	0.430903416	-0.193893495	-1.026508828	-0.719302036	IT	1	3
4	1	3	4	4	5	7	2	2	2	1	1	1	1	4	7	6	5	7	7	4	7	3	6	6	6	6	5	3	2	6	6	7	5	-0.524111157	-0.165820141	-0.017041564	0.196644759	0.667502115	1.20108257	0.388370998	0.751875292	0.789786866	0.579722566	IT	1	5
2	3	2	4	4	4	7	2	1	2	1	1	1	2	5	2	4	7	2	4	2	7	1	7	7	7	7	NA	6	6	6	6	6	7	-0.043617378	-0.303510858	-0.194395205	0.65635187	0.958422613	0.238019326	-0.265344981	-0.095255	0.537189572	0.612792552	IT	2	2
4	3	3	4	6	5	6	1	2	2	1	1	1	1	5	5	6	5	6	5	6	5	6	5	6	6	5	5	5	6	6	6	5	5	1.048936771	1.439526836	1.380500388	1.533179448	1.234254345	1.04714419	1.110029395	1.576213018	1.040623692	1.321401911	IT	1	3
1	2	3	4	3	2	7	2	2	2	1	1	1	2	3	7	6	4	7	6	6	6	4	7	7	7	7	6	7	7	7	5	7	7	1.188926265	1.105999349	1.36878498	0.233268417	0.385126063	1.053385171	-0.0115122	0.368235569	1.441651043	1.386764314	IT	2	5
4	2	2	4	2	2	5	2	2	2	1	1	1	2	4	6	7	5	7	5	6	5	5	7	7	7	6	6	7	6	7	7	7	6	0.19539963	0.458066306	0.201201467	0.149618988	0.066451516	0.125135422	0.381472066	0.287508434	0.082504435	0.185545264	IT	1	4
5	3	4	2	3	4	4	2	1	1	1	1	1	1	6	3	5	2	6	6	5	3	3	3	5	4	4	5	4	3	5	4	6	6	-1.469479806	-1.705984543	-1.597800405	-0.666972601	-1.028118883	-1.7484451	-0.465758933	-1.153867392	-2.214443495	-2.099845451	IT	2	5
3	1	1	3	4	3	7	1	1	1	2	1	2	1	4	7	6	5	3	4	4	5	4	1	2	4	3	3	2	3	5	3	2	3	-0.989376194	-1.293320503	-0.860434533	-0.61503036	-0.382523764	-0.505778649	-0.574080611	-0.56740689	-1.046633489	-1.254649046	IT	1	2
1	2	2	4	2	3	3	2	1	1	2	2	1	1	3	3	3	3	2	3	2	1	3	4	2	2	3	3	3	3	2	2	2	3	-1.507960697	-1.839695543	-1.709164467	-1.216214285	-1.443414387	-2.436180919	-1.039086223	-1.690985433	-2.38472401	-2.252528541	IT	1	5
2	2	3	4	4	NA	NA	2	1	2	1	2	1	1	7	7	7	NA	7	7	NA	4	6	7	2	4	3	2	3	6	2	4	4	2	-0.187663964	-0.276185451	-0.605901607	0.100511481	-0.102878307	-0.002735939	0.445508855	0.311847336	-0.595113887	-0.451010917	IT	2	2
3	3	3	4	NA	NA	NA	1	2	2	1	1	1	1	3	7	7	4	6	5	7	4	7	7	5	7	7	7	7	7	7	7	7	7	-0.054837828	-0.108071627	-0.080900295	0.948251115	0.820455533	0.728085104	0.093822801	0.263111186	0.73NA9882	0.608734101	IT	2	4
1	3	4	4	2	2	6	2	2	2	1	1	1	1	5	7	7	6	6	6	7	6	2	7	7	6	3	6	4	2	6	6	5	6	0.350180815	-0.337041362	-0.066207569	-1.338696216	-0.862200242	-0.095280663	-1.571196907	-1.38433636	0.672593716	0.137037382	IT	1	5
2	2	2	1	4	4	4	2	2	1	1	1	1	2	4	4	4	4	4	4	4	4	4	4	4	4	4	4	4	4	4	4	4	4	-0.599182619	-0.767575733	-0.926509661	-0.41400604	-0.6085NA28	-1.069807168	-0.23499618	-0.578264152	-1.161021489	-1.014890537	IT	1	3
2	2	3	4	4	4	4	1	2	2	1	1	1	1	5	5	5	5	5	5	5	4	4	4	4	4	4	4	4	4	4	4	4	4	-0.926994539	-1.039560666	-1.030940188	-0.552733324	-0.641330111	-1.174854235	-0.37762892	-0.777079329	-1.356947118	-1.253383039	IT	2	5
1	3	2	2	4	4	4	1	2	2	1	2	1	1	6	5	6	5	5	5	5	4	5	3	4	5	5	5	6	6	7	6	7	6	-0.194470735	-0.038799412	-0.252709361	0.311723239	0.196630511	-0.080492281	0.145544527	0.041366255	-0.164098048	-0.143827333	IT	2	3
3	3	4	1	3	5	5	1	2	2	1	2	1	1	3	5	5	5	4	5	4	4	4	4	3	4	2	4	4	3	4	3	5	3	-1.184869325	-1.139287156	-1.098979303	0.296451885	0.058882969	-0.992706633	0.111909578	-0.470131968	-1.637777556	-1.429057075	IT	2	4
1	2	2	4	4	5	5	2	1	2	1	1	1	1	4	5	5	3	5	5	5	7	6	7	7	6	5	4	4	6	6	6	6	6	0.469608112	0.307602256	0.23064613	-0.543640642	-0.537515046	-0.308415238	-0.72621867	-0.755905574	0.334600512	0.127422711	IT	1	5
1	2	2	4	1	1	7	2	2	2	1	1	1	1	5	3	4	4	4	2	1	7	1	7	6	7	4	5	4	5	5	7	4	5	0.01054753	0.456965221	0.558400158	-0.356257425	0.004667504	0.328658883	0.114615635	0.729809498	0.419335325	0.546995214	IT	2	2
2	2	2	2	6	5	6	1	1	1	1	1	1	1	5	6	6	7	7	6	6	6	6	5	6	6	6	6	6	6	7	7	6	6	0.56167842	0.690291104	0.767152963	0.996256959	0.367471602	-0.051251128	0.729254866	0.646159794	-0.214426307	0.213572396	IT	2	2
3	2	3	4	1	2	7	1	2	2	1	2	1	1	1	7	7	7	7	7	7	3	7	7	7	7	7	1	7	7	2	7	7	7	-0.181047801	-0.431242317	-0.511003061	-1.006355237	0.069500305	1.063882501	-0.702374419	0.399483656	0.905602947	0.848991109	IT	2	5
1	2	2	4	4	4	4	2	2	2	1	2	1	1	3	4	6	3	6	6	5	6	4	6	5	7	7	3	5	5	5	5	7	7	0.73913002	1.230121719	0.993956397	1.301010311	1.127471477	1.141206005	1.074532535	1.158086264	0.953296694	1.008411112	IT	1	3
1	2	2	4	3	4	7	1	2	2	1	1	1	1	2	5	6	4	7	5	6	4	4	6	6	7	6	3	6	7	7	6	6	7	-0.568817999	-0.578393844	-0.461295309	-0.827229168	-0.437713041	-0.427212226	-0.33235618	-0.310063848	-0.355997825	-0.413929817	IT	1	4
2	2	2	4	6	6	6	1	2	2	1	2	1	1	3	5	5	3	5	5	5	5	4	5	4	4	5	5	5	4	4	4	5	5	-0.443849189	-0.391686296	-0.270060235	0.104752187	-0.064240128	-0.607650391	-0.026830665	-0.125908371	-0.715998298	-0.613413286	IT	2	4
2	3	4	4	1	1	6	1	2	1	1	2	1	1	2	7	7	2	7	7	7	7	7	7	7	7	7	7	7	7	7	7	7	7	-0.255714369	0.153904993	0.233172771	1.672388959	1.413446676	1.199956722	1.456657287	1.542474057	0.00992148	0.145414482	IT	1	4
2	2	2	5	1	1	1	1	2	2	1	1	1	1	5	5	5	5	5	5	5	4	5	5	5	5	5	5	5	5	5	5	5	5	-0.190838268	-0.101337684	-0.139327791	0.274706455	0.12NA0581	-0.202379253	0.250664016	0.079007937	-0.391982279	-0.278687115	IT	2	4
1	2	2	4	4	NA	6	2	1	2	1	1	1	1	4	7	5	3	7	5	6	5	7	7	7	7	7	4	7	7	6	7	7	7	-0.457843565	-0.050868748	-0.477143332	-1.440694184	-0.676648485	-0.328080118	-0.108394867	0.253002752	-0.114736522	-0.043356534	IT	2	3
1	4	5	4	7	2	7	1	2	2	2	2	1	1	5	6	6	6	6	6	7	7	5	7	6	7	6	5	5	5	5	5	5	5	-0.380046081	-0.678727605	-0.720844764	0.888097932	0.664454311	0.167980332	0.520853405	0.86076315	-0.378785981	-0.199116904	IT	1	2
2	3	4	4	2	1	1	2	2	2	1	1	1	2	7	7	5	7	2	2	3	6	4	5	6	1	6	6	6	4	2	5	3	6	0.098390208	0.204114339	-0.02438763	1.163337428	0.91698872	0.683142976	0.914604639	1.0706369	0.290094036	0.345560652	IT	1	2
3	4	2	2	3	5	4	1	1	2	2	1	1	1	3	5	4	5	2	4	4	2	3	6	3	3	3	3	3	3	3	6	3	4	-0.761561828	-0.891422764	-0.939111054	-0.078498602	-0.528491503	-1.110489453	-0.05324841	-0.352069668	-1.460854369	-1.390710234	IT	2	4
2	2	3	4	2	1	2	2	2	2	1	2	1	1	5	6	6	7	4	6	5	4	5	4	5	4	5	5	4	6	4	6	5	3	0.210131881	0.410908815	0.254816804	1.096535537	0.648001997	0.593249438	0.853442033	0.866439166	0.190456463	0.358436896	IT	1	3
2	3	3	4	2	1	1	2	2	1	1	2	1	1	6	5	4	6	5	3	5	4	5	3	5	6	6	6	5	5	3	4	3	5	-0.96185058	-1.519639848	-0.842277989	-0.031255934	-0.306400006	-0.810321543	-0.713907883	-1.329667939	-1.210081786	-1.474202481	IT	1	2
3	2	3	3	1	1	2	1	1	2	1	2	1	2	2	6	6	6	7	7	4	4	7	7	7	7	7	6	7	7	7	7	7	5	0.473703438	0.874197499	0.734895399	1.181505967	0.905510823	0.612288985	0.981022536	1.168720408	0.386085535	0.628361017	IT	2	1
1	3	3	4	4	4	4	1	2	2	1	2	1	1	5	1	6	7	7	6	4	7	3	7	7	7	6	6	6	3	5	7	6	6	1.001160673	0.653934825	0.820872177	0.553277885	0.191121174	0.4199604	-0.078104297	-0.053965346	0.87283204	0.773737644	IT	1	5
2	3	3	4	4	4	4	2	2	2	2	2	1	1	3	6	5	3	7	5	NA	5	2	7	4	7	3	7	2	1	2	7	7	7	-0.070489985	-0.32498033	-0.491500549	0.562742104	1.170536797	1.106102947	-0.049288436	0.465683258	1.138156008	0.708572322	IT	2	2
1	2	2	4	2	2	2	2	2	2	1	1	1	1	5	7	7	5	7	7	7	6	4	7	6	7	7	6	6	6	6	6	7	5	-0.020452937	-0.924151993	-0.211766951	0.965356041	0.737788169	0.319266281	-0.59921041	-0.58235446	0.11163928	-0.287121046	IT	2	4
2	2	2	4	4	4	6	1	2	2	1	2	1	1	4	NA	4	7	7	2	4	7	2	6	5	6	5	5	5	5	4	6	5	4	0.688642059	0.71903765	0.61964526	0.600375497	0.830880503	1.111244489	0.37858037	0.656455241	1.105956516	0.841360473	IT	1	5
1	2	3	4	NA	NA	NA	2	2	2	1	2	1	1	2	6	6	4	6	5	3	6	4	6	6	6	6	NA	6	7	4	4	5	5	-0.153153409	-0.208427025	-0.521248864	0.074636666	0.364330988	0.583594472	0.053987857	0.203313066	0.576373046	0.252864708	IT	1	3
1	3	3	4	2	2	6	2	2	2	1	1	1	2	6	7	3	6	5	5	4	7	2	7	7	7	6	3	6	3	3	5	3	7	-0.205404978	-0.305709862	-0.278466587	-0.504618441	-0.217795507	-0.099886544	-0.409630261	-0.390076171	0.047227937	-0.122710932	IT	2	1
2	1	2	5	4	4	4	2	2	2	2	2	1	1	4	5	5	4	5	4	4	6	6	6	5	6	5	6	6	6	6	6	6	5	-0.764815508	-1.218324213	-1.252499802	-1.169943047	-1.103458745	-1.27539389	-0.975174242	-1.344793711	-1.209345366	-1.166486056	IT	2	4
1	3	5	4	NA	NA	NA	1	1	2	1	1	1	1	6	7	7	4	7	7	7	7	7	7	7	7	7	7	7	7	7	7	7	7	1.479410448	1.422597047	1.19021661	1.396617621	1.127127232	1.551592498	0.747876427	0.700672264	1.782992265	1.565550095	IT	2	3
2	2	3	4	4	4	4	2	2	2	1	1	1	1	5	3	7	4	6	6	6	6	5	7	6	7	6	5	6	5	7	6	7	7	-0.553306816	-0.342661246	-0.312351689	0.714987236	0.85208938	0.800163142	0.858370179	1.11974512	-0.191161516	-0.213159847	IT	1	5
1	3	3	4	3	1	2	2	2	2	1	2	1	1	5	5	5	7	6	5	6	4	4	6	5	6	5	4	5	5	5	5	4	5	-0.227702729	-0.446155675	-0.401101806	-0.85745793	-0.669138083	-0.636693351	-0.602668845	-0.687586442	-0.366953868	-0.415676147	IT	1	5
2	5	3	3	3	2	4	2	1	2	2	1	2	1	5	4	4	4	5	5	4	7	6	7	7	4	7	5	5	5	5	1	4	NA	-1.206192417	-1.022868449	-1.428813887	-0.176011889	-0.085451706	-1.097047431	-0.5764NA8	-0.757874862	-1.030320855	-0.793044105	IT	1	4
3	3	4	5	1	1	1	1	2	2	1	2	1	1	7	7	7	4	4	4	6	7	5	7	7	7	7	4	7	7	4	7	7	5	-0.079865756	0.299399271	0.302230427	1.936551271	1.851299933	1.349700192	1.509166914	1.825953626	0.444951867	0.717053889	IT	2	3
2	2	3	3	2	2	2	2	2	2	2	2	1	1	6	4	2	6	4	4	4	5	4	6	6	5	2	6	5	5	4	5	5	5	-0.602520069	-0.925767369	-0.468849607	0.620844845	0.3046787	0.415505945	-0.029503519	0.115567102	-0.127143275	-0.46434162	IT	2	3
1	2	4	4	NA	NA	NA	2	2	2	1	1	2	1	7	2	3	6	4	6	1	6	7	NA	NA	7	7	7	5	4	7	7	7	7	0.753193023	1.209113191	0.827470876	0.108644302	0.358821074	1.042739248	0.882351135	1.187830545	0.835600802	0.599070442	IT	1	5
3	4	4	3	6	4	5	2	2	2	1	2	1	1	5	5	5	4	5	3	3	4	4	5	3	3	4	4	5	4	5	4	4	5	-0.688316851	-0.864957828	-1.031647936	-0.140935454	-0.266768672	-0.527003599	-0.233970382	-0.693712461	-0.730567763	-0.814811021	IT	1	2
1	3	3	4	1	1	1	1	2	2	1	2	1	1	5	2	4	5	5	5	2	5	2	5	5	2	4	5	2	2	2	4	4	4	-0.091498734	-0.499150457	-0.377729587	-0.890025745	-0.879882762	-0.385897579	-0.439039838	-0.694466106	-0.577361995	-0.654434265	IT	1	5
2	3	3	1	5	4	4	2	1	2	1	1	1	1	4	6	7	3	6	5	7	4	4	4	4	5	6	5	5	6	6	6	5	5	0.008131612	-0.450321398	-0.486151463	-0.430045859	-0.6309317	-0.169172715	-0.386900018	-0.488640698	-0.151943207	-0.282048301	IT	1	4
1	2	2	4	1	1	7	2	2	2	1	2	1	1	2	5	6	3	5	5	4	6	3	7	7	6	6	6	7	6	7	6	7	7	-0.121678607	-0.03686351	-0.122114888	-0.59646457	-0.128590834	0.019027582	-0.296267596	-0.103819161	0.195602231	0.053012781	IT	2	5
1	4	3	2	2	6	5	2	1	1	1	1	1	1	2	6	5	4	5	3	3	5	3	6	6	5	7	6	6	7	6	4	6	3	-0.931624748	-0.904172981	-0.99655641	-0.901097997	-0.97528884	-1.60520261	-0.285592946	-0.955267623	-1.738835519	-1.43830636	IT	1	3
2	2	3	4	5	4	5	1	2	2	1	1	1	1	4	5	6	7	6	6	5	5	3	4	4	4	5	4	4	5	4	4	5	5	-0.679369948	-0.532287013	-0.539591203	-0.454625384	-0.513449488	-0.NA162753	-0.163326204	-0.604821405	-1.103123896	-0.964113593	IT	2	5
1	2	4	4	5	4	7	1	2	2	1	1	1	2	4	7	7	1	7	5	7	4	5	5	4	7	5	4	7	7	7	7	7	7	-0.245975966	-0.190791219	-0.372050665	-1.075002556	-0.76087563	-0.460921523	-0.580302321	-0.529500932	-0.145201634	-0.222528061	IT	2	5
2	2	2	4	2	1	1	1	1	2	1	1	1	1	4	5	5	3	5	5	6	4	3	5	4	5	3	3	4	5	5	5	3	4	-0.087444524	0.013151812	0.268172455	0.476435026	0.2834397	-0.195490672	0.440903895	0.665321855	-0.379808049	-0.116185561	IT	1	4
1	2	2	5	2	2	2	1	2	2	2	2	1	1	4	4	3	3	7	4	4	4	4	4	4	3	2	6	2	2	4	7	2	2	-2.387872704	-2.970795014	-2.926257074	-2.30755631	-2.276518744	-3.124675825	-1.735260663	-2.745739034	-3.1981NA99	-3.212199978	IT	2	3
3	2	5	4	3	2	4	1	1	2	1	2	1	1	4	5	7	5	7	7	7	7	3	7	7	7	6	2	6	2	5	3	6	7	0.352650453	0.632311795	0.40931651	1.067361993	0.997035934	1.016894369	0.975752209	1.345074325	0.660848872	0.593293359	IT	2	3
3	3	3	3	4	3	4	2	2	2	2	2	1	2	3	3	3	3	3	3	3	3	3	3	3	3	4	4	3	3	4	3	3	4	-1.010658118	-1.265004879	-1.168290387	-0.689636618	-0.835317626	-1.33575441	-0.609352349	-1.079180425	-1.456564863	-1.492521103	IT	1	4
1	2	1	4	4	3	7	1	2	2	1	1	1	2	5	5	5	3	5	6	6	7	5	7	7	6	5	7	7	7	5	7	5	7	0.727193843	0.691057764	0.698885306	-0.228128623	-0.550625473	-0.470335746	-0.573959825	-0.310777608	0.337413751	0.109506488	IT	1	2
3	4	3	4	NA	NA	NA	1	2	2	1	2	1	1	7	1	4	5	4	7	5	7	7	7	7	7	7	7	5	7	3	5	5	7	0.272072828	0.185146928	-0.330273458	0.699788673	0.018121122	0.192908754	0.319942826	0.229510476	0.250916945	-0.043967526	IT	2	4
1	4	2	4	4	6	7	2	2	2	2	1	1	1	1	7	7	1	7	7	1	7	7	7	7	7	7	4	7	7	7	7	7	7	1.229835604	1.584415544	1.570175488	0.771137433	0.629713228	0.9185738	0.60774141	0.836283579	1.245783513	1.307368937	IT	2	4
1	2	2	4	3	3	5	1	2	2	1	1	1	1	4	6	6	3	6	6	7	3	7	7	7	7	7	7	5	7	6	7	7	7	-0.436570035	-0.497857592	-0.24552511	-0.742032896	-0.311836938	-0.258214138	-0.51019354	-0.273201789	-0.053293457	0.003296051	IT	2	5
1	2	3	5	6	5	7	2	2	2	1	1	1	1	3	6	7	2	7	7	7	5	7	7	7	7	7	5	6	6	7	6	5	5	0.41939167	0.373060261	0.196161562	0.380670574	0.195484595	0.625631204	0.272101336	0.406904068	0.630926149	0.396701892	IT	2	4
5	2	5	2	4	3	6	2	2	2	1	2	1	1	1	6	4	3	7	5	5	7	4	7	5	7	7	5	7	5	5	7	7	7	-0.057432515	0.141992032	-0.33400828	-0.602529749	-0.252225505	0.125191063	-0.206660744	-0.285044267	0.366307836	0.433994526	IT	1	4
4	5	3	4	1	1	1	2	2	1	2	2	2	2	7	1	1	7	1	1	1	7	1	1	7	1	1	1	1	1	1	1	1	1	-1.048308261	-1.117466934	-0.884062254	0.171451201	-0.026711503	-0.707314824	-0.421241874	-0.984937997	-0.803769005	-0.88154091	IT	2	5
2	3	4	4	4	3	2	2	2	2	1	2	1	1	5	5	5	4	6	6	7	4	6	6	6	6	6	6	5	6	5	6	6	6	0.004622899	-0.056964684	-0.008157505	0.619680253	0.116690236	-0.097154061	0.324629555	0.263879216	-0.356311314	-0.171728687	IT	2	5
2	1	2	2	4	5	5	2	2	2	2	2	2	2	3	6	6	4	NA	5	4	4	7	4	4	5	5	7	NA	5	3	3	7	NA	-1.095024512	-0.828202452	-0.947980104	0.532108525	0.127626748	-0.948235255	0.378715176	-0.437979985	-1.578935774	-1.349030134	IT	2	5
1	3	3	4	4	4	4	2	2	2	1	1	1	1	6	6	6	5	5	4	6	4	5	5	4	5	5	3	4	3	5	4	5	3	0.336527579	0.795637594	0.915773478	0.8473716	0.531265452	0.171000406	0.6726555	0.76595027	0.118393003	0.367728603	IT	2	5
1	2	3	4	4	2	4	2	2	2	1	1	1	1	5	6	7	4	6	6	5	7	1	7	7	7	6	4	2	5	4	5	6	7	-0.539418043	-0.918003998	-0.727292335	-1.515549759	-1.138915471	-0.906097466	-1.47258168	-1.664271462	-0.383014127	-0.759833854	IT	2	5
2	3	2	4	2	2	2	1	2	2	1	1	1	1	3	5	7	4	7	7	5	5	6	7	6	5	6	5	6	6	7	7	7	5	-0.855295038	-0.754308964	-0.903456555	-0.945045665	-0.973071556	-1.283403771	-0.357956964	-0.851690587	-1.247428554	-1.07582453	IT	2	5
3	2	3	1	5	5	5	1	1	1	1	1	2	1	6	6	6	6	5	5	5	6	5	5	5	7	7	6	6	6	7	6	7	7	-0.074443926	0.243220293	0.240615627	0.728426511	0.544988305	-0.017642379	0.596328407	0.567931748	-0.289933631	-0.074918745	IT	2	5
3	4	2	1	3	2	4	2	2	2	1	2	1	1	2	3	1	4	5	3	3	4	2	3	6	4	2	1	2	5	2	3	3	2	-0.92547787	-0.783922138	-1.083616339	-0.534200171	-0.770997505	-1.686470662	-0.269460851	-0.727552367	-1.682200731	-1.47294443	IT	1	3
2	2	4	4	2	2	5	2	2	2	1	2	1	2	5	4	5	3	5	2	4	5	3	7	4	4	5	3	7	4	5	6	4	4	-1.201959318	-1.204710346	-1.253374434	-0.330202919	-0.207178275	-0.753045323	0.070625432	-0.543271861	-1.360983161	-1.258819303	IT	1	2
3	5	5	4	6	4	7	2	2	2	1	1	1	1	5	7	7	2	7	7	7	7	6	7	7	7	7	7	7	7	7	7	7	7	0.697987184	0.810868947	1.120157389	1.329408847	1.125470128	1.093597327	0.569787095	0.666555902	1.050262814	1.160700121	IT	2	5
3	2	4	2	3	4	5	1	1	1	2	2	2	1	4	3	5	3	2	6	2	5	3	5	1	2	3	7	1	NA	7	2	5	4	-1.072205932	-1.148543379	-1.491545073	-1.283226701	-0.443776199	-0.468068944	-0.90059303	-0.428895258	-0.28367899	-0.478472196	IT	1	2
2	3	3	4	6	6	5	1	1	1	2	1	1	2	4	5	6	5	3	6	6	3	4	2	4	6	5	6	5	5	5	5	6	5	-0.682414124	-0.721473769	-0.872471321	-0.149596971	-0.258126202	-0.69011444	0.048458598	-0.058427489	-1.023457527	-0.874966182	IT	1	1
2	3	3	4	6	6	6	2	2	2	1	1	1	1	5	4	6	6	6	5	4	4	5	5	6	6	6	6	4	6	6	5	6	6	-0.318423176	-0.173955122	-0.130805445	0.42856586	-0.132592191	-0.738169271	0.31110427	-0.142392622	-1.027876193	-0.744465146	IT	1	5
1	3	2	5	4	NA	7	2	2	2	1	1	1	1	2	1	7	2	4	5	4	3	7	7	7	7	7	6	7	6	7	6	7	7	0.59873552	0.972970869	1.203721856	0.026457254	-0.116816244	-0.010869555	0.372571546	0.164926329	0.192778771	0.372294818	IT	2	5
2	4	3	4	4	5	6	2	2	2	1	2	1	1	5	6	5	7	6	6	5	7	4	7	7	6	6	6	6	6	6	6	6	6	-0.199095663	-0.257099223	-0.174347737	-0.110624506	0.076427353	-0.055529672	0.033210392	0.33244819	-0.059391186	-0.160053581	IT	1	5
1	3	3	4	2	2	1	2	2	2	1	2	1	1	1	6	7	1	7	6	7	4	6	7	2	7	7	1	1	1	7	7	6	7	-1.434066822	-2.241375468	-1.672903317	-1.299993988	-0.734716755	-0.634872514	-1.710209744	-1.967009476	-0.765669852	-1.418595998	IT	2	5
2	2	4	4	2	2	2	2	2	2	1	2	1	2	6	4	5	6	3	2	4	5	4	7	6	6	5	4	2	2	6	6	4	4	0.258608345	0.225160656	0.230240296	0.834332902	0.760350432	0.533820839	0.361066046	0.419942086	0.52713159	0.479320095	IT	1	5
1	3	2	5	2	2	3	2	2	2	1	1	1	1	3	6	5	4	4	5	5	7	4	7	6	7	5	4	6	6	7	6	7	6	-0.578131909	-0.63772NA4	-0.451970415	-0.391050052	-0.779084921	-1.29363215	-0.220636823	-0.688142067	-1.335212158	-1.182635319	IT	1	5
2	2	3	4	4	4	4	1	1	1	1	2	1	2	5	4	4	2	3	3	4	6	5	6	5	6	6	4	6	6	5	4	5	6	-0.942341936	-0.874157994	-0.760359004	-0.175185032	-0.483627176	-1.172543403	0.06720565	-0.47501005	-1.700483031	-1.340593104	IT	2	2
2	2	2	4	2	2	2	2	2	2	1	1	1	1	6	5	5	5	5	5	5	4	4	5	4	4	4	3	4	4	5	4	5	4	-0.583756938	-0.546958961	-0.576013046	0.259707748	0.146468602	-0.259267641	0.186023449	0.065413145	-0.602339621	-0.594300843	IT	1	3
1	4	1	4	2	2	2	2	2	2	1	1	1	1	5	7	6	7	7	6	6	7	1	7	7	7	7	7	7	7	6	7	7	7	0.795698801	0.520205475	0.728299696	0.343425104	0.068864715	0.159426468	0.02423833	-0.514380574	0.429525558	0.519459455	IT	1	4
1	3	3	4	4	2	6	1	2	2	1	2	1	1	5	6	7	7	7	5	7	1	7	7	7	NA	2	7	6	2	7	1	NA	7	0.648488856	0.709679657	0.46670733	0.257275023	0.755105343	0.833453494	0.043410349	0.301176835	1.179976083	1.194154419	IT	1	2
1	4	3	4	5	4	5	1	2	2	1	2	1	1	3	7	7	7	6	4	7	7	4	7	7	7	7	7	7	4	3	3	7	7	0.587393788	0.618210184	0.962585845	-0.593193632	-0.699478242	-0.547604874	-0.400575897	-0.067000087	-0.204429791	-0.091468142	IT	1	5
2	2	4	5	NA	NA	NA	2	1	2	1	1	1	1	4	5	4	4	4	4	4	NA	NA	NA	NA	6	6	6	6	6	6	4	6	6	-0.009727513	-0.10968909	0.021261179	0.553014874	0.332021349	-0.0161107	0.215500998	0.056280433	-0.210563668	-0.076208916	IT	1	5
4	3	3	3	4	6	6	2	1	1	2	1	1	2	6	5	4	5	4	6	4	4	5	3	5	4	5	5	6	5	5	4	5	6	-0.620919267	-0.648572178	-0.828137964	-0.013702969	-0.230964786	-0.712731197	-0.013116266	-0.400578332	-0.986487191	-0.744975981	IT	1	3
4	4	5	2	7	2	2	1	1	1	1	1	1	2	6	3	3	2	5	3	1	7	4	2	3	6	3	3	2	3	5	6	4	3	-0.752002543	-0.529768495	-0.683548967	-0.419989853	-0.289662222	-0.586384589	0.339918164	0.599814158	-0.775017268	-0.629000352	IT	2	2
3	2	2	4	2	2	2	2	2	2	1	2	1	1	3	5	5	3	6	5	5	6	5	6	7	7	7	3	5	3	6	7	6	7	0.368058258	0.530403041	0.507995706	0.137803386	0.16298764	0.383017879	0.403719717	0.582329452	0.332233908	0.455788488	IT	1	5
5	3	3	5	4	5	7	2	2	2	1	1	1	1	4	5	6	4	7	5	7	3	2	7	7	6	6	4	6	5	5	7	6	6	-0.528440587	-0.213004201	-0.515047386	-0.60959022	0.03562796	0.228620441	0.021366979	0.201855138	0.175942807	0.105688588	IT	2	5
4	5	5	4	4	2	6	2	2	2	1	1	1	1	2	6	7	4	7	7	7	5	5	7	6	7	7	5	6	7	6	6	5	7	0.669537768	0.401069565	0.223038848	-1.690459714	-1.285112316	-0.127276407	-0.886152061	-0.892679515	0.58328526	0.507124735	IT	1	3
2	3	3	4	1	1	1	1	2	2	1	1	1	1	2	1	2	1	1	1	1	6	6	7	6	4	7	4	4	4	6	7	7	7	0.NA777652	1.305795645	1.091105554	1.307679358	1.156313216	1.216380835	1.147684652	1.442604956	1.079867052	1.281433798	IT	2	5
3	3	2	2	5	6	5	1	1	1	2	1	1	2	6	7	7	6	7	6	6	6	6	5	6	7	6	5	5	5	7	6	6	6	0.011380774	0.573150997	0.362029943	0.436495768	0.287874312	-0.153725582	0.728505746	0.692600262	-0.292233006	-0.022338416	IT	1	3
4	4	5	4	2	2	7	1	1	2	1	1	1	2	4	6	7	5	6	4	6	5	5	7	6	7	7	4	7	7	5	7	5	6	-0.279605188	0.561951664	0.743420359	0.59894293	0.693897	-0.098300775	0.934876796	0.859505419	-0.446908887	0.015678301	IT	1	3
1	2	1	4	NA	NA	NA	1	1	2	2	2	1	2	NA	7	NA	NA	NA	7	2	NA	NA	6	6	7	6	6	6	NA	6	6	7	6	0.343157712	0.511176109	0.520109129	0.309002944	0.087604127	-0.0777NA85	0.209460313	-0.036485824	0.270393464	0.245956209	IT	1	3
5	5	5	4	1	1	1	1	2	2	1	1	1	1	5	7	7	3	7	7	6	5	5	6	5	5	6	5	7	6	7	6	7	7	0.316431129	0.737484105	0.580244223	1.086237446	1.129484021	0.921112868	1.133514392	1.306801607	0.399543941	0.54929121	IT	2	4
1	3	4	4	2	2	4	2	1	2	2	2	1	1	6	2	3	3	5	4	3	5	2	5	6	5	5	4	4	4	3	4	4	5	0.026973968	-0.05357116	-0.052243279	-0.249723128	-0.525627934	-0.875865378	-0.539096072	-0.686534611	-0.270015484	-0.205151597	IT	1	5
1	4	3	4	3	3	3	2	2	2	2	1	1	1	7	4	4	7	4	4	4	7	3	7	7	5	4	5	4	2	2	5	4	4	-0.4NA78195	-0.846507966	-0.549510518	-1.039028797	-0.431557241	-0.139012044	-0.839222822	-0.322915058	-0.058557123	-0.487434461	IT	2	5
2	2	3	3	3	4	4	2	1	2	2	1	2	2	4	4	4	3	4	5	4	3	3	4	3	4	3	3	4	3	4	4	4	4	-0.129886769	-0.073605172	0.162224874	0.523753076	0.529053947	0.088007078	0.098047499	0.183401142	-0.103886184	-0.031066895	IT	2	5
3	2	2	4	4	3	5	1	2	2	1	2	1	2	4	5	3	4	4	4	3	5	4	4	3	4	4	4	4	3	5	4	4	5	-0.646313633	-0.711279041	-0.719463419	-0.156169987	-0.367812766	-0.907587123	-0.188268765	-0.43997204	-1.110703311	-0.910354146	IT	2	2
1	4	3	5	5	5	5	2	2	2	1	1	1	1	4	5	5	4	6	5	6	7	3	7	7	7	7	4	5	4	5	2	6	6	-0.99738351	-1.756802068	-1.419446511	0.287055282	0.438801317	-0.009709867	-0.93207154	-0.913307523	-0.179578297	-0.783041543	IT	1	5
4	3	4	4	3	3	7	1	1	2	1	1	1	1	3	7	2	4	3	5	7	7	5	5	3	NA	7	6	7	2	7	3	3	6	-0.515523116	-0.128980865	-0.297057428	-1.243289963	-0.692397602	-0.765231346	-0.634557128	-0.410684097	-0.250465862	-0.104813282	IT	2	2
1	3	2	4	5	4	3	2	2	2	1	2	1	1	3	7	6	NA	5	NA	6	6	4	7	7	7	6	7	7	7	4	6	7	7	-0.049887263	-0.69916238	-0.726780796	-0.589342844	-0.093759377	0.143567069	-1.017233271	-0.508606005	0.722980036	0.261240297	IT	2	5
1	2	3	4	2	3	4	2	2	1	1	2	1	2	4	5	7	7	4	6	3	6	2	4	5	5	6	5	4	3	5	2	4	2	-0.746501135	-1.278151424	-1.206939513	-1.084888361	-0.872641147	-1.388866789	-1.060471287	-1.046786195	-1.24161137	-1.023440522	IT	1	4
3	4	3	2	7	7	7	1	1	2	1	1	1	1	7	7	7	7	7	7	6	7	5	7	5	7	6	7	6	7	7	7	5	7	-0.204424383	0.017054655	0.048809693	0.910968279	0.491324454	0.234590421	0.759738954	0.919603904	-0.17402382	-0.156167338	IT	1	3
1	3	2	4	1	1	5	2	2	1	2	2	1	1	7	NA	NA	7	1	1	1	7	3	5	6	5	2	4	2	6	2	5	2	4	-0.889766233	-1.350939693	-0.870809757	-0.215555184	-0.270871519	-0.41266551	-0.581793366	-1.008282096	-0.967181457	-1.278085391	IT	2	4
1	2	2	4	1	1	1	2	2	2	1	1	1	1	6	5	5	5	6	6	5	7	2	7	7	7	7	7	6	7	7	7	7	7	-0.394137666	-0.441285507	-0.39283459	0.00817755	-0.117526782	-0.606909177	-0.094733797	-0.284061821	-0.756047473	-0.53865815	IT	1	5
2	2	4	4	4	4	6	1	1	2	2	1	1	1	2	4	7	7	4	3	4	7	2	6	7	7	7	6	5	6	5	7	6	7	-0.926962654	-0.648905874	-0.602710564	-0.021497131	-0.001006143	-0.166213201	0.226878391	0.226152535	-0.560044938	-0.507571443	IT	1	5
1	2	3	4	4	2	4	2	2	2	1	1	1	1	5	2	4	4	3	5	4	7	3	7	6	7	4	4	5	4	4	5	5	6	-0.483772779	-0.542684528	-0.293380228	0.111539439	0.276215285	0.016123479	0.067304814	0.086536316	-0.27091826	-0.184746793	IT	1	5
2	3	3	4	3	1	5	2	2	2	1	1	1	1	5	6	7	3	6	6	7	5	7	6	7	7	6	6	5	7	6	7	6	7	0.236618817	0.418500835	0.122210458	1.712712207	1.362276013	1.16NA9367	1.355195229	1.785442169	0.58722652	0.68465749	IT	1	2
1	2	3	4	3	3	6	1	2	2	1	1	1	1	5	2	5	6	1	5	1	7	2	7	7	7	7	6	7	7	6	7	7	7	0.633604835	0.301507051	0.668894394	0.676031566	0.324886955	0.323216943	0.085466138	0.128744524	0.441NA387	0.306000663	IT	2	2
1	3	1	4	3	2	6	2	2	2	1	1	1	1	2	NA	4	5	2	5	4	5	3	7	6	7	7	7	5	5	4	7	7	7	-0.653736772	-1.161643347	-0.934164337	-1.052647562	-0.992088096	-1.122054307	-1.451214394	-1.814539383	-0.562236085	-0.955339808	IT	1	3
3	5	1	4	1	1	1	2	2	2	1	1	1	1	7	1	5	7	7	1	2	7	1	7	4	7	5	2	7	7	6	6	6	4	-0.748181868	-1.481371464	-0.700372766	0.404298767	-0.688599941	-1.325670042	-0.691545347	-1.751852163	-1.761840715	-1.933645006	IT	2	3
1	2	2	4	4	3	5	1	2	2	1	1	1	1	3	2	6	2	6	4	2	6	5	7	6	7	6	7	4	6	6	7	6	7	0.29405668	0.335907368	0.284251963	-1.17475425	-1.203147195	-0.449456407	-0.443013788	-0.596744754	-0.027519863	-0.232174191	IT	2	3
1	3	4	4	1	1	5	2	2	2	2	2	1	1	5	1	3	6	4	3	2	6	2	6	5	5	2	2	3	4	2	1	2	5	-1.38910121	-1.363110863	-1.484068397	-1.274503427	-1.16054853	-1.356435133	-0.487075202	-1.042695733	-1.573028554	-1.712273599	IT	2	5
2	3	2	4	5	6	7	1	2	1	1	2	1	2	6	6	6	7	7	4	4	5	4	7	6	4	6	4	6	5	5	4	6	7	0.289583987	0.846687691	0.521253898	0.416831585	0.221349497	0.150438389	0.97936839	0.90507845	-0.158591671	0.205791529	IT	2	4
3	4	3	3	3	3	4	1	1	1	2	1	1	1	4	3	5	2	4	4	4	3	1	3	2	5	3	2	3	4	4	6	4	4	-0.83432805	-0.740030526	-0.607146967	0.028476707	-0.30154427	-1.023215924	0.061469434	-0.354597502	-1.425407275	-1.163622471	IT	2	3
1	3	2	4	2	4	3	1	2	2	1	1	1	1	2	4	4	3	4	4	4	7	2	7	7	7	5	5	6	6	NA	4	4	5	-0.939565393	-1.320012833	-1.460612299	-1.243450967	-0.667605723	-0.560269877	-1.012784897	-1.052233788	-0.37868296	-0.650704879	IT	2	5
1	3	2	4	2	2	2	2	2	2	1	1	1	1	7	2	2	5	2	4	2	7	3	6	7	6	4	3	2	2	4	5	4	4	-0.662349652	-0.232764682	-0.383187114	-0.273314825	-0.156303986	-0.336655083	0.409809921	0.330435653	-0.671751988	-0.656226902	IT	1	4
4	2	5	4	4	3	5	2	2	2	1	1	1	1	2	2	5	5	5	3	4	7	2	6	5	7	5	5	2	2	5	6	7	4	-0.192331616	0.768777183	0.506267532	-0.561194152	-0.242661208	-0.335291804	0.588953159	0.870607497	-0.228307397	-0.152654289	IT	1	4
1	2	1	4	4	5	5	2	2	2	1	2	1	1	3	4	5	7	4	4	4	6	3	5	5	7	5	5	6	4	5	6	6	6	-1.023941744	-1.173430707	-1.120447216	-0.931938148	-0.249345822	-0.445636425	-0.844876748	-0.918261382	-0.4686NA11	-0.531087602	IT	2	5
1	3	1	5	3	5	2	2	2	2	1	1	1	1	6	7	7	7	7	7	7	7	2	7	7	7	7	2	7	7	7	7	7	7	-0.138129159	-0.804627339	-0.73800379	0.973542104	0.938019924	0.593195345	-0.685215959	-0.852738046	0.633592339	0.299637698	IT	2	5
1	2	3	5	2	2	2	2	2	2	1	1	1	1	5	6	6	4	4	6	4	5	4	5	5	7	4	7	7	7	3	4	4	7	0.298189932	-0.407088494	-0.395034603	-0.54507573	-0.611667559	0.177545342	-0.514207505	-0.209661678	0.049994364	-0.111928785	IT	2	5
5	5	4	4	2	4	4	2	2	2	1	1	1	1	4	5	5	4	4	5	5	1	7	2	1	4	4	6	NA	5	6	5	3	5	-0.231740638	-0.105117418	-0.291026727	0.1439386	-0.191303225	-0.44682864	0.196532608	-0.023218725	-0.440705801	-0.175559467	IT	1	2
5	2	3	4	1	3	7	1	2	2	1	1	1	1	1	7	7	1	7	7	7	5	7	7	7	7	7	1	7	7	7	7	7	7	0.648022414	0.634280343	0.642909708	0.535855311	0.463573107	0.838709698	0.671931901	0.753539584	0.588478747	0.708588995	IT	2	4
5	5	2	2	2	6	6	2	1	2	1	1	2	2	7	3	6	5	7	3	7	4	5	2	6	6	5	6	4	4	5	4	2	3	-0.147787671	-0.210921	-0.436877075	0.481294481	0.287078198	-0.150014007	0.391392031	0.372435417	-0.748603035	-0.407060571	IT	2	3
4	3	5	5	1	1	5	2	2	2	1	1	1	1	5	7	7	5	7	5	7	5	7	7	NA	7	5	2	5	5	6	5	6	7	0.043612139	-0.044371523	0.204642611	-0.223459563	0.036918659	0.369232049	0.073411821	0.436005117	0.174762504	0.046916917	IT	1	5
1	3	3	4	4	4	3	2	2	2	1	2	1	1	6	NA	NA	5	NA	5	6	3	6	6	5	7	6	6	7	6	7	5	6	4	-0.049519497	0.170164051	0.082104756	0.580746375	0.507798836	0.661886449	0.857080693	1.157878464	0.150586601	0.18367092	IT	2	2
1	3	5	4	2	4	5	2	2	2	1	1	1	1	5	6	7	NA	NA	7	7	7	5	7	5	7	6	6	7	7	7	7	7	7	0.398037001	0.594233812	0.425902589	0.148262619	-0.144257474	-0.280239896	0.012693824	0.15362348	0.163117758	0.217430701	IT	2	3
3	3	3	2	3	5	6	2	2	1	1	1	2	1	3	6	7	6	7	6	7	6	3	3	6	4	6	3	NA	3	7	5	6	5	-0.3170768	-0.787574143	-1.01407152	-0.36071355	-1.109879291	-1.548692638	-0.77787128	-1.155399161	-1.151749948	-1.136279509	IT	2	3
2	2	2	5	2	2	2	1	2	2	1	2	1	2	4	5	5	2	5	5	5	7	7	7	7	7	7	7	7	7	7	7	7	7	-0.926994539	-1.039560666	-1.030940188	-0.552733324	-0.641330111	-1.174854235	-0.37762892	-0.777079329	-1.356947118	-1.253383039	IT	1	5
2	3	2	4	4	7	7	2	2	2	1	1	1	2	1	5	6	7	7	7	5	5	7	7	7	7	7	2	7	7	7	7	7	7	1.142752521	1.670583749	1.327744586	0.272998492	0.766984953	1.430841666	0.864888532	1.515888708	1.553692693	1.643688179	IT	1	3
3	4	1	5	6	3	4	1	1	2	2	2	1	1	7	2	3	5	5	6	3	6	3	7	2	2	5	5	7	3	2	NA	3	4	-0.212463804	-0.729363423	-0.612143066	-0.209330114	-0.495050573	-0.979722757	-0.693609196	-0.602890932	-0.474994211	-0.295378811	IT	1	4
1	2	3	4	2	2	3	2	2	2	1	1	1	1	3	2	4	3	5	5	4	5	2	6	5	6	6	4	4	4	4	7	5	4	0.121635675	0.002889264	-0.208704162	-0.404543996	-0.186189075	0.221428906	-0.208995033	-0.024493758	0.192012789	0.250677554	IT	1	3
2	2	2	4	4	4	4	1	2	2	2	1	1	1	4	7	4	7	4	7	4	4	4	5	4	5	3	4	4	4	4	4	4	4	-0.876958253	-0.975320789	-0.89442963	-0.70975882	-0.724270116	-1.152988011	-0.4999174	-0.800844912	-1.168349809	-1.04607208	IT	2	3
NA	2	4	4	3	NA	NA	1	1	2	1	1	2	1	3	5	6	NA	5	5	5	4	6	5	7	5	6	5	5	6	5	6	7	7	-0.638809241	-0.045122935	-0.004165294	0.87891141	0.4630703	-0.205635673	0.705945555	0.446589933	-0.819612367	-0.48791NA4	IT	2	4
2	2	2	4	2	4	4	1	1	2	1	1	1	2	3	3	4	4	4	4	6	5	5	5	5	6	6	6	6	6	6	6	6	6	-0.271852445	0.193861074	0.183789049	0.437105409	0.599083947	0.150108647	0.617954494	0.703106862	-0.240966435	-0.116464161	IT	2	3
1	3	2	4	4	4	4	2	2	2	2	2	2	2	4	4	4	4	4	4	4	4	4	NA	4	NA	NA	4	NA	4	4	4	NA	NA	-1.243072487	-1.464732724	-1.521803837	-0.954655073	-0.833290373	-0.965808662	-0.062456197	-0.515787004	-1.643537272	-1.633963884	IT	2	1
1	2	3	4	5	5	6	1	2	2	2	1	1	1	1	5	6	3	7	7	7	5	7	7	5	7	6	6	5	4	7	6	5	6	0.857463749	1.199255427	1.023609083	0.528856687	0.712568305	0.987887858	0.275981819	0.33633752	1.250745844	1.110418595	JP	1	5
1	2	2	4	6	6	7	1	2	2	1	1	1	2	4	6	6	1	5	5	6	5	6	4	5	5	6	5	6	7	7	7	5	5	-0.191028098	-0.012219805	-0.310408825	-0.728641186	-1.840953803	-1.001651904	-1.265075803	-1.384727424	-0.524742611	-0.179625441	JP	1	2
2	1	5	4	4	1	3	1	2	2	1	1	1	1	2	2	2	3	3	1	3	2	3	2	4	3	1	4	2	4	2	1	2	2	-0.234817884	-0.671597975	-0.41763645	-0.231423591	0.044917101	-0.140195894	0.273135679	0.126466475	-0.515688598	-0.60626697	JP	1	2
1	2	2	4	3	1	3	1	2	2	2	1	2	2	3	6	6	1	5	7	6	6	6	7	6	7	7	7	2	2	7	7	6	6	0.354834391	0.34115729	0.506875133	1.161884498	1.737919121	1.6207NA12	1.837879765	2.416311426	0.974941774	1.278885439	JP	1	2
1	2	2	4	4	5	5	1	2	2	1	2	1	1	1	6	5	NA	1	5	7	3	6	5	5	7	5	6	2	3	6	6	6	6	-0.367821427	-0.292049235	-0.401069991	-0.541554468	-1.016076549	-0.731867353	-0.94863996	-1.218266798	-0.629086894	-0.549135406	JP	1	5
1	2	2	4	5	4	4	1	2	2	2	2	1	2	5	6	7	3	NA	NA	7	7	7	NA	5	6	5	6	4	2	7	7	5	5	-0.195310047	-0.013273132	0.221646506	-0.061098213	-0.697455748	-0.053876856	-0.157557747	-0.008802336	-0.032740531	0.217566643	JP	1	2
1	3	4	4	3	3	5	2	2	2	1	2	1	1	6	7	7	7	7	7	7	6	7	7	7	6	5	6	5	6	6	6	7	4	0.069322945	-0.466185177	-1.086999253	-0.488288052	0.042246592	-0.515408179	-0.218377679	-0.448110547	-0.375461522	-0.466609096	JP	1	1
2	2	2	4	4	4	4	1	2	2	2	2	1	1	4	4	4	4	4	4	4	4	4	4	4	4	4	4	4	4	4	4	4	4	-0.152559465	-0.117222046	-0.08353489	-0.229088568	-0.317899368	-0.494485165	0.053082887	0.015487343	-0.436354789	-0.461630558	JP	2	4
1	1	2	4	3	3	5	1	2	2	1	1	1	1	4	2	5	2	5	5	6	5	6	6	6	6	6	6	6	6	6	6	6	6	-0.485292279	-0.561570148	-0.619425501	-0.994953733	-1.643711379	-1.539990088	-0.970639458	-1.295971395	-1.186135799	-1.21155319	JP	1	3
1	2	3	4	3	3	3	1	2	2	1	2	1	1	6	4	5	2	5	3	6	3	7	6	6	5	5	5	3	3	3	4	5	5	-0.324434079	-0.318445659	-0.293512134	-0.181781313	-0.317485641	-0.296059306	-0.572739178	-0.612979657	-0.157371669	-0.231556116	JP	1	5
2	2	2	2	3	2	2	2	2	2	1	1	2	1	2	2	3	2	2	2	2	3	2	2	2	2	2	3	2	2	2	2	2	2	-0.7972699	-1.227972542	-1.156874306	-0.750447538	-0.758980777	-1.347880374	-0.625764937	-0.78387905	-1.255284743	-1.411073006	JP	2	1
1	2	2	4	4	4	4	1	2	2	2	1	1	2	4	4	4	4	4	4	4	4	4	4	4	5	5	5	5	6	6	6	4	4	-0.253440444	-0.469372211	-0.487485875	-0.112705933	-0.118631027	-0.138703379	-0.485146349	-0.513154828	-0.186281953	-0.143470394	JP	1	2
1	3	3	4	3	4	4	1	2	2	2	2	1	1	4	5	6	4	7	6	7	4	5	6	5	7	5	6	1	1	7	7	4	4	0.200092544	0.07486667	-0.089816622	0.622962083	1.363731107	1.239044427	-0.275355687	-0.298070814	1.027970511	0.856106091	JP	1	5
1	1	3	4	1	1	1	1	2	2	2	1	1	1	7	1	1	NA	1	1	3	1	1	1	7	4	1	7	7	1	1	1	1	4	-0.185647646	0.57507989	0.647241553	0.283909138	-0.960123498	0.06999692	-0.327711567	-0.013153697	0.123009888	0.786509505	JP	2	3
2	1	2	4	3	3	3	2	2	2	1	1	1	1	3	5	5	3	5	5	5	2	5	5	2	5	6	4	6	5	5	6	3	3	-0.302079894	-0.56524717	-0.469474936	-0.271021543	-0.086665889	-0.486122394	0.06318284	0.003374842	-0.581527267	-0.692097429	JP	2	2
2	2	2	4	4	2	6	2	2	2	2	1	1	2	2	3	7	1	6	7	7	6	5	6	6	6	6	7	6	5	7	7	7	6	0.186885898	0.579898055	0.508923811	-0.435219962	-1.453407531	-0.835888071	-0.81361087	-0.863247958	-0.15811839	-0.008321634	JP	2	3
3	2	3	4	5	7	7	1	2	2	1	1	1	2	3	5	7	6	6	7	7	5	5	5	5	6	6	5	2	6	6	6	6	5	-0.710784928	-1.023513915	-0.677919684	-0.251254651	-0.106161289	-0.535731278	-0.021488691	-0.003299996	-0.837884854	-0.913877818	JP	2	5
1	2	2	2	2	2	2	1	1	1	1	1	1	1	5	5	5	4	5	5	5	4	4	4	4	4	4	4	4	4	4	4	2	4	0.278920824	0.158508722	0.173699146	0.114828209	0.707815201	0.239705628	0.879148863	0.891459751	0.159731745	-0.105943086	JP	1	2
1	2	2	4	6	6	6	1	2	2	2	1	1	2	5	3	6	3	4	6	7	5	7	7	5	6	6	6	6	6	6	6	6	6	-0.19336044	-0.197290486	-0.171791125	-0.249514817	-0.473718453	-0.39076316	-0.30215157	-0.336398322	-0.290712336	-0.243623087	JP	1	1
1	4	3	4	5	4	5	1	2	2	1	1	1	1	6	7	7	6	6	7	7	5	3	7	6	7	4	6	5	5	7	7	6	7	-0.287140189	-0.17936384	0.018169519	0.539616498	0.320385236	0.591756168	0.373745296	0.659603872	0.010607219	0.490452741	JP	1	5
1	3	4	4	6	4	5	1	2	2	2	1	1	1	7	3	6	7	NA	NA	7	3	2	3	4	7	6	7	2	2	7	7	7	7	0.465984945	0.068077565	0.116953673	0.526890764	1.336001997	0.980955543	0.660036854	0.821339841	1.070250913	0.764341771	JP	1	2
2	2	2	4	3	3	3	2	2	2	1	1	1	1	5	5	5	5	5	5	5	4	4	4	4	4	4	4	4	4	4	4	4	4	0.050088595	-0.101214047	-0.053991962	-0.439596497	-0.387736018	-0.768495186	0.128702786	-0.135489314	-0.717700101	-0.931245784	JP	2	4
1	2	2	4	4	5	6	1	1	2	1	1	1	2	4	7	6	3	5	5	7	5	6	6	5	7	5	6	3	6	7	7	7	5	-0.42042605	-0.354451882	-0.316863708	-0.247304749	-0.673169285	-0.522607488	-0.743396	-0.755027978	-0.384502551	-0.27818705	JP	2	2
3	2	2	4	3	5	5	1	2	2	1	1	1	1	3	6	NA	7	6	5	5	5	5	6	4	7	3	5	5	3	6	6	7	5	-0.908175301	-1.46440735	-1.250635252	0.35845115	1.643217865	0.846022228	-0.787794484	-0.910845681	0.248685296	-0.234592946	JP	2	1
1	2	3	4	4	5	5	2	2	2	1	1	1	1	5	5	5	5	5	5	5	7	3	7	7	7	4	7	7	7	7	7	7	7	-0.167456136	-0.204293047	-0.108462088	0.135076635	0.125415211	0.061738209	-0.116211749	-0.023994196	-0.014314597	0.060953626	JP	2	3
4	3	3	2	4	5	5	1	2	1	2	2	2	1	5	4	5	4	4	4	3	6	5	5	5	6	5	6	5	5	4	5	6	5	0.647211282	0.956967478	1.127754087	0.745457986	1.118268189	1.192181887	1.10101292	1.262440112	1.076469335	0.9131464	JP	2	1
2	1	3	4	3	3	6	1	2	2	1	1	1	1	2	3	7	1	6	5	7	7	5	7	7	7	7	7	2	2	7	7	4	6	0.006846842	-0.04282772	-0.518287214	-0.425675392	-0.726773479	-0.672347443	-0.766854731	-0.950236558	-0.335539754	-0.18201897	JP	2	5
1	1	2	5	4	4	4	2	2	2	2	2	2	2	4	4	4	4	4	4	4	4	4	4	4	3	3	3	3	3	3	3	3	3	0.013920216	-0.248812118	-0.342871328	-0.208057216	-0.019836273	-0.328674339	0.194074159	0.169040588	-0.278107916	-0.367673356	JP	1	2
1	2	2	4	NA	NA	NA	1	2	2	2	1	1	2	1	7	7	1	7	7	7	1	7	7	1	7	7	7	7	7	7	7	1	7	-0.571611447	-1.809621522	-2.223090315	-1.388953386	-0.623571413	-2.12785951	-1.090923943	-1.730546699	-1.944151517	-2.432238356	JP	1	2
1	2	2	4	4	4	4	1	2	1	1	1	1	1	4	4	4	4	4	4	4	6	5	5	5	6	6	5	3	5	5	5	5	5	-0.292266656	-0.454483883	-0.224465999	-0.054874758	0.097379631	-0.31348035	0.212749244	0.245512773	-0.469444021	-0.552634685	JP	2	2
1	2	2	4	3	4	4	1	2	2	2	1	1	1	5	4	5	4	4	6	6	6	5	5	5	6	4	6	3	3	6	6	4	4	-0.078815213	-0.057955415	-0.454947669	-0.5227936	-0.911995897	-0.566093189	-0.5448119	-0.699681874	-0.309784395	-0.155632238	JP	1	5
1	1	2	4	5	5	5	1	1	2	1	1	1	2	5	5	5	5	5	5	5	4	5	5	5	5	5	5	5	5	5	5	5	5	0.30189611	0.218929498	0.358016488	0.204846339	0.522350777	0.312920713	0.85701317	0.905745381	0.179708657	0.096096846	JP	2	1
3	2	3	4	4	4	4	1	2	2	2	2	1	1	4	4	4	4	4	4	4	4	4	4	4	4	4	4	4	4	4	4	4	4	-0.302079894	-0.56524717	-0.469474936	-0.271021543	-0.086665889	-0.486122394	0.06318284	0.003374842	-0.581527267	-0.692097429	JP	2	2
1	2	2	4	2	1	3	1	2	2	1	1	1	1	2	7	5	1	5	5	5	NA	5	4	5	6	4	7	4	4	6	5	5	5	-0.552018616	-0.707897073	-0.678826033	-0.484748537	-0.784201632	-0.793041972	-0.938842552	-1.093068989	-0.680626527	-0.70047829	JP	1	4
4	2	3	4	5	5	7	1	2	1	1	1	1	1	2	6	7	1	7	7	7	4	6	7	7	7	7	7	2	2	7	7	7	5	-0.640380184	-1.082597393	-0.895690653	-0.004598385	0.688146631	-0.02673812	-0.255084473	-0.303363588	-0.320543896	-0.626323387	JP	1	2
1	2	2	4	4	5	6	1	2	2	1	1	1	1	3	4	4	2	5	6	6	2	7	7	6	7	7	7	3	2	7	7	7	7	-0.24610834	-0.021991904	-0.013063214	-0.28403695	-0.830496315	-0.508876249	-0.458667073	-0.412669512	-0.277275681	-0.159944829	JP	1	3
1	2	NA	4	7	5	7	1	2	2	1	1	1	1	7	1	4	5	2	1	5	5	4	5	3	7	3	2	1	1	6	6	5	5	0.017040063	-0.000765635	-0.40662222	-0.43507945	-0.80154237	-0.674385178	-0.106387177	-0.17169505	-0.507803392	-0.252607032	JP	2	1
1	2	3	4	4	4	3	1	2	1	1	1	1	2	6	6	6	6	6	6	6	1	2	1	1	1	1	2	1	1	1	1	1	1	1.745112617	2.286414569	2.306985597	1.647878177	2.627099638	2.537351238	2.556050669	3.028553143	2.378015641	2.192296831	JP	2	2
1	2	4	4	4	4	4	2	2	2	1	1	1	1	5	6	6	4	5	7	7	4	6	6	6	6	5	6	3	3	6	6	5	6	-0.00038086	-0.135067131	-0.380387984	0.149619157	0.575860592	0.679701041	-0.531784626	-0.692768507	0.565509784	0.417617858	JP	1	5
1	2	2	4	4	4	4	1	2	2	1	1	1	1	3	6	7	1	7	7	7	NA	6	7	7	7	6	6	6	6	7	6	6	6	1.063688513	1.898083318	1.54623586	0.554819816	0.005024935	0.987128382	0.083086226	0.250050219	1.614944115	1.709474657	JP	1	5
1	2	2	4	4	5	5	1	2	2	1	1	1	1	3	5	7	3	6	6	6	NA	NA	NA	NA	6	6	6	2	2	6	6	6	6	-0.229170229	0.002929597	0.339931351	-0.17204979	-0.87426081	-0.587329523	-0.43732367	-0.378689984	-0.477060521	-0.296059306	JP	1	5
1	2	4	4	5	5	5	1	2	2	2	2	1	2	2	5	5	2	5	5	4	7	3	7	6	5	5	5	5	5	5	5	5	5	0.842050507	0.908269352	0.243018334	0.574466579	1.243688215	1.212019617	0.836909966	0.858179715	1.205848013	1.192313182	JP	1	3
1	1	2	4	6	6	7	1	2	2	2	1	1	1	4	5	7	1	7	6	7	4	4	5	4	4	4	4	4	4	6	4	4	4	0.147071888	0.364777113	0.001875771	-0.10344729	-0.37171095	-0.03479565	-0.571444414	-0.745901727	0.14664381	0.267126928	JP	1	5
1	2	2	5	3	3	3	1	1	1	1	1	1	1	2	3	3	3	3	2	3	2	2	3	2	3	3	3	3	3	3	3	4	4	-0.288578998	-0.494049964	-0.43579869	-0.216116248	-0.017052782	-0.426867221	0.064170237	0.018208845	-0.502662936	-0.607042604	JP	1	3
1	2	1	4	4	4	4	1	2	2	1	1	1	1	4	4	4	4	5	4	4	4	4	4	5	4	5	4	4	4	5	4	5	4	-0.298543657	-0.630323757	-0.47777488	-0.03352802	0.556961316	-0.117000582	0.197416528	0.124129249	-0.41570657	-0.64570838	JP	1	3
1	2	2	4	3	3	3	2	2	2	2	1	1	1	1	5	6	4	4	4	4	4	4	4	5	5	5	3	1	1	4	5	3	5	-0.39208516	-0.621255588	-0.568279176	-0.578079762	-0.481563079	-0.908750796	-0.566386327	-0.795765986	-0.800664227	-1.052813429	JP	1	5
1	2	2	4	6	6	6	1	2	2	1	1	1	1	5	5	5	6	5	5	6	NA	NA	NA	NA	5	5	5	5	6	6	5	5	6	-0.315920549	-0.590301329	-0.475145358	-0.461388831	-0.549997193	-0.698734548	-0.192094868	-0.323402513	-0.744275224	-0.777346259	JP	1	5
1	1	1	4	4	4	4	1	2	2	1	1	1	2	4	4	4	4	4	4	4	6	6	6	6	7	7	7	7	7	7	7	7	7	-0.232748503	-0.364365257	-0.490129396	-0.214987923	-0.122696254	-0.216517751	-0.159803379	-0.257875228	-0.287706087	-0.290342308	JP	2	2
1	2	2	4	7	7	7	2	2	2	1	1	1	1	4	2	7	1	5	7	6	6	6	7	7	NA	3	6	2	2	NA	NA	NA	NA	-0.452688101	-0.731641748	-0.622648973	0.090287639	0.379783518	0.163288747	-0.31200498	-0.403877451	-0.3944152	-0.331323555	JP	1	2
1	2	1	4	5	5	6	2	1	2	2	1	1	1	3	4	6	2	6	6	7	5	7	5	5	6	5	6	3	3	7	7	5	5	-0.219872927	-0.083759896	0.090702966	-0.302112046	-1.009189263	-0.683515274	-0.258389986	-0.202703736	-0.514777158	-0.290096119	JP	2	5
1	2	3	4	4	4	4	1	2	2	1	1	1	1	4	4	4	4	4	4	4	4	4	4	4	4	4	4	4	4	4	4	4	4	-0.302079894	-0.56524717	-0.469474936	-0.271021543	-0.086665889	-0.486122394	0.06318284	0.003374842	-0.581527267	-0.692097429	JP	2	2
1	2	3	4	7	7	5	1	2	2	1	1	1	2	5	5	5	5	5	5	5	7	7	7	7	5	5	7	5	5	5	7	3	5	-0.482605577	-0.747333063	-0.671446299	-0.533473405	-0.948105251	-0.993067657	-0.507676887	-0.6826305	-1.173451424	-0.961146064	JP	1	4
1	4	2	4	3	3	3	1	2	2	1	2	1	1	6	5	7	5	6	7	6	6	3	5	6	6	7	6	7	7	7	7	6	5	0.514736549	0.696761731	0.605469924	0.285068522	0.190439257	0.553241145	0.5350461	0.721779932	0.720826332	0.804657861	JP	1	5
1	2	4	4	5	4	6	1	2	2	1	2	1	1	2	5	6	1	5	5	6	5	6	6	6	6	4	5	5	4	7	7	5	5	-0.227394337	-0.45985317	-0.515056905	-0.652566291	-0.980508201	-0.93637338	-0.63729386	-0.849204203	-0.726889747	-0.716527398	JP	1	2
1	2	1	4	5	5	5	1	2	2	1	1	1	1	5	2	6	2	NA	6	6	5	6	5	5	6	5	5	5	5	5	5	5	5	-0.287226287	-0.359065283	-0.139595145	-0.322841666	-0.500321235	-0.608861626	-0.256113671	-0.307131002	-0.538611615	-0.589896642	JP	1	5
1	2	3	4	5	5	5	2	1	2	1	1	2	2	4	4	5	4	5	4	5	3	3	3	3	6	6	6	5	6	6	6	6	6	-0.325040302	-0.697671697	-0.606174839	-0.146584055	0.262012535	-0.266150584	0.175779566	0.08410193	-0.569875805	-0.682600874	JP	1	2
1	2	3	4	7	4	7	1	2	2	2	1	1	1	1	7	7	1	7	7	7	1	7	7	1	7	7	7	7	7	7	7	2	1	0.087647221	-0.029741632	-0.258482535	0.799504648	1.812930729	1.648199554	0.00NA0147	-0.089205158	1.005097438	0.851884153	JP	1	5
1	2	4	4	6	6	6	1	2	2	1	1	1	1	4	7	7	1	7	7	7	6	7	7	6	7	5	4	4	2	7	6	5	4	-0.235439228	-0.072880606	0.314567364	0.344049876	0.35040143	0.163243074	0.645598056	1.022221156	0.073446329	0.120571798	JP	2	5
1	2	2	4	6	7	6	1	1	1	1	1	1	2	7	7	7	7	7	7	7	6	6	6	6	6	6	6	6	6	6	6	6	6	-0.014476125	0.058390997	0.28693246	0.284672737	0.134882865	0.305499932	0.395553164	0.61885494	0.126743686	0.325317618	JP	2	5
1	1	2	4	6	6	6	1	2	2	1	1	1	1	6	6	6	4	6	6	6	6	5	5	5	7	7	7	6	7	7	7	6	7	-0.128895103	-0.079337294	-0.057046635	-0.031851205	-0.512846582	-0.095194253	0.200533875	0.370029976	-0.18413135	0.202216201	JP	2	5
1	2	2	4	7	7	7	1	2	2	1	1	1	1	5	5	5	5	5	4	5	7	7	7	7	7	6	7	6	6	6	7	6	6	-0.545974438	-0.79913552	-0.820681595	-0.609972127	-0.608850382	-0.986149238	-0.136250341	-0.324900632	-1.009605857	-1.079339405	JP	1	5
1	2	2	5	4	4	4	2	2	2	2	2	2	1	5	5	5	4	4	4	5	4	4	4	4	4	5	5	5	5	4	5	5	5	-0.109996101	-0.347701521	-0.461292141	-0.2564143	0.180742151	-0.506492377	0.333237721	0.290394103	-0.48678512	-0.655479347	JP	2	5
NA	NA	NA	5	1	1	1	1	1	1	1	1	1	1	1	1	1	1	1	1	1	1	1	1	1	1	1	1	1	1	1	1	1	1	-1.666874901	-2.466354995	-2.320448625	-1.550288023	-1.895842907	-2.501771482	-1.598729047	-2.013410692	-2.554555871	-2.615026936	JP	1	1
1	2	1	4	5	7	7	1	1	2	1	1	1	2	1	7	7	1	7	7	7	4	7	6	4	7	6	7	2	6	7	7	7	7	-0.414310827	-0.23755946	0.85083645	0.550190804	0.162520775	0.246659713	1.002851186	1.475656214	-0.373428147	-0.006694678	JP	2	4
1	2	3	4	5	5	5	1	2	2	2	1	1	1	3	4	6	2	4	6	6	5	5	4	5	6	5	4	4	4	7	7	3	4	-0.342954646	-0.503895186	-0.445948162	-0.434586821	-0.670820278	-0.762138242	-0.189725753	-0.231752711	-0.672867967	-0.63519024	JP	1	2
1	2	2	4	4	4	4	1	2	2	1	2	1	1	4	5	6	2	6	5	7	2	6	7	4	6	4	6	3	3	6	6	4	4	0.221104523	0.595423268	0.402470876	0.153710104	-0.330303785	0.174463381	-0.132989078	-0.035770821	0.277464287	0.574093228	JP	2	4
1	1	1	5	2	2	2	2	1	1	2	2	2	2	2	2	3	2	2	2	3	1	1	1	1	1	1	1	1	1	1	1	1	1	-0.426747227	-0.62060845	-1.123863955	-0.548919694	-0.386247387	-0.380199054	-0.66825378	-0.952200214	-0.316468532	-0.416449134	JP	2	2
1	2	2	4	2	2	7	1	2	2	2	2	1	2	1	2	6	1	6	7	6	2	2	2	2	7	7	7	7	7	7	7	7	7	1.610618882	2.143179354	2.266241213	1.586663297	2.485805426	2.510269312	2.414535514	2.852424942	2.263272035	2.099503851	JP	1	2
1	1	1	4	3	3	3	1	2	2	2	1	1	1	3	5	5	3	5	5	5	5	5	7	5	6	6	4	6	5	6	7	4	6	0.006748177	0.225631732	0.066276728	-0.141226272	-0.632219572	-0.43622753	-0.008188533	0.045867348	-0.32644808	-0.064545574	JP	2	5
1	1	1	4	3	3	3	1	2	2	2	1	1	1	4	3	4	4	4	4	3	4	4	4	4	4	4	4	4	4	4	4	4	4	-0.335058113	-0.574655398	-0.53192664	-0.313316902	-0.168048498	-0.505639972	-0.263375899	-0.391524624	-0.559471678	-0.687566365	JP	1	5
2	2	2	4	NA	NA	NA	1	2	1	2	1	1	1	5	5	5	5	7	6	5	3	4	3	3	3	4	4	4	4	4	3	4	4	-0.356406501	-0.2258479	-0.170204039	-0.154395498	-0.472448781	-0.37046655	-0.557412815	-0.635104149	-0.42060129	-0.324316667	JP	1	2
1	2	2	4	5	5	5	1	2	2	1	1	1	2	7	6	7	7	7	7	7	7	7	7	7	7	5	7	1	4	7	4	4	3	0.578258292	1.295566133	0.844621627	0.078777564	-0.512438145	0.23283667	-0.61918277	-0.760834618	0.646105857	0.848870138	JP	1	5
1	2	2	4	3	2	3	1	2	2	2	1	1	1	1	1	5	5	5	4	2	2	3	4	3	5	6	6	5	5	5	5	7	5	-0.216130983	-0.485394189	-0.284162391	-0.28088931	-0.014780605	-0.604493922	0.425048543	0.416691049	-0.629860327	-0.834873659	JP	2	3
1	2	2	4	4	5	5	1	2	2	1	1	1	1	4	6	6	3	6	6	6	4	7	7	2	NA	NA	7	6	7	NA	NA	NA	NA	0.003121046	0.088918877	0.304064969	0.179199421	0.058306181	0.343519201	-0.536664511	-0.569575603	0.3784008	0.290919953	JP	1	5
4	2	4	4	5	6	5	1	2	2	1	1	1	1	6	6	5	6	5	4	7	7	6	6	6	6	6	6	6	7	7	6	7	6	0.200680886	0.24133564	0.409291535	0.458427476	0.890337543	0.60397035	0.898000804	1.090833322	0.392523077	0.301520324	JP	1	4
1	2	2	4	6	6	6	1	2	2	1	1	1	1	1	4	7	7	4	1	7	3	6	6	6	7	7	7	7	7	7	7	6	7	0.136111091	0.30707153	0.26785267	-0.14349801	-0.788314082	-0.394728257	0.671801136	0.892354034	-0.30614773	0.046389376	JP	1	4
1	5	2	4	5	5	5	1	1	1	1	1	1	2	3	4	6	NA	6	7	4	5	7	7	4	6	6	6	6	6	6	6	4	6	-0.03696461	-0.427716472	-0.328193458	-0.072814127	0.461629883	-0.412206038	1.16415742	1.184048373	-0.767204378	-0.819461046	JP	1	2
1	1	1	5	1	1	1	2	2	2	2	2	2	2	1	1	1	1	1	1	1	1	1	1	1	2	2	2	2	2	2	2	2	2	-1.666874901	-2.466354995	-2.320448625	-1.550288023	-1.895842907	-2.501771482	-1.598729047	-2.013410692	-2.554555871	-2.615026936	JP	2	4
1	2	3	4	5	5	5	1	2	2	1	1	1	1	3	4	5	4	6	6	6	5	6	6	6	6	5	6	2	2	6	6	6	5	0.189645602	0.304982866	-0.01604242	-0.439748132	-0.815774152	-0.464040645	-0.654425635	-0.856973134	0.015979937	-0.023319744	JP	1	5
1	1	1	4	6	6	6	1	1	2	2	2	2	2	2	2	1	1	2	2	1	3	2	2	2	1	1	2	2	2	1	2	1	2	-1.666874901	-2.466354995	-2.320448625	-1.550288023	-1.895842907	-2.501771482	-1.598729047	-2.013410692	-2.554555871	-2.615026936	JP	2	2
1	2	5	4	6	6	6	2	2	2	2	1	1	1	2	2	7	2	2	6	7	7	6	7	7	7	5	7	7	7	7	7	3	7	-0.18325796	-0.666777148	-0.419663205	0.933739027	2.472283668	1.887298529	0.742772141	0.890121472	1.139944547	0.730673847	JP	2	5
1	2	2	4	5	4	6	1	2	2	1	1	1	1	2	7	7	1	NA	6	7	4	4	4	4	7	7	4	5	6	7	7	4	5	-0.469109163	-0.695836657	-0.591537681	-0.482678217	-0.665941051	-0.760002361	-0.614711751	-0.812675285	-0.855634175	-0.851906781	JP	1	3
2	2	3	4	3	2	2	2	2	2	1	1	2	1	4	5	7	3	7	7	6	5	4	5	5	7	6	6	6	6	6	6	3	5	1.326798517	1.809413824	1.02460109	0.362856008	0.159390641	0.796471076	0.614122494	0.70748071	1.303663668	1.488781168	JP	2	4
1	2	2	4	1	5	5	1	2	2	2	1	1	1	5	6	7	2	6	6	7	5	5	7	6	7	5	7	7	5	7	7	5	7	-0.091801839	0.024032332	0.223990939	0.105531243	0.236301995	0.292483201	-0.44394302	-0.624895863	0.205950315	-0.019194559	JP	1	5
1	2	2	4	5	4	5	1	2	2	1	1	1	1	3	3	5	2	6	6	7	4	6	7	7	6	6	7	5	5	7	7	6	6	0.711982456	1.130267888	0.608593713	0.235110717	-0.187147497	0.513858444	-0.051124508	0.038228737	0.789012747	1.1739912	JP	2	3
1	1	2	4	4	5	6	2	2	2	2	1	1	1	2	5	6	1	6	6	6	5	6	6	5	6	5	6	6	5	6	6	5	4	-0.336883116	-0.548647071	-0.598456942	-0.364940428	-0.348431426	-0.598424486	-0.141445284	-0.220441277	-0.586511212	-0.598994216	JP	2	5
1	2	2	4	4	5	4	1	2	2	2	1	1	1	1	7	7	1	7	7	7	1	7	7	7	7	6	6	7	7	7	7	6	4	1.110381382	1.465238461	1.184974549	1.021037744	1.624590101	1.437226968	1.47661625	1.745547661	1.266805964	1.38611787	JP	1	5
1	1	1	4	6	6	6	1	2	2	2	1	1	1	3	7	7	1	7	7	7	NA	NA	NA	NA	7	7	6	7	7	7	7	6	4	-0.302079894	-0.56524717	-0.469474936	-0.271021543	-0.086665889	-0.486122394	0.06318284	0.003374842	-0.581527267	-0.692097429	JP	1	2
1	2	1	4	3	2	6	1	2	2	2	1	1	1	2	3	5	3	4	6	7	5	6	7	4	7	5	4	2	2	6	6	5	5	-0.260505522	-0.207982647	-0.225538605	0.203309753	0.849507289	0.546317331	-0.743418954	-1.035422688	0.454330184	0.013512782	JP	2	4
1	3	2	4	7	2	2	1	2	2	1	1	1	1	6	6	6	6	6	6	6	5	6	7	6	6	6	6	3	7	7	7	4	6	0.541080655	0.948785782	0.822722863	0.215702843	0.059567123	0.443868967	0.371019253	0.443506242	0.662564339	0.689565707	JP	1	5
1	2	2	4	5	6	6	1	2	1	2	1	1	1	3	5	5	4	5	6	5	5	7	7	7	5	5	5	5	6	5	7	3	4	-0.023840795	-0.028364376	-0.03308439	-0.164913875	-0.41961045	-0.23368539	-0.478310372	-0.510095289	-0.036230064	-0.05541916	JP	1	5
1	1	2	4	5	5	5	1	2	2	2	1	1	2	3	5	7	1	6	5	7	5	6	6	4	6	5	4	1	1	6	6	4	3	0.194807078	0.202379282	-0.026409085	0.202442637	0.552918729	0.512487902	-0.520990715	-0.697371024	0.405976928	0.330203476	JP	2	4
1	2	2	4	6	7	7	1	2	2	2	1	1	1	1	7	7	1	5	7	7	4	7	7	7	7	7	7	7	7	7	7	5	1	0.59472115	1.013169483	0.217566009	0.125294482	-0.101906085	0.86337633	-1.0015807	-1.129244198	1.504700097	1.510385632	JP	1	5
2	2	2	4	5	5	5	1	2	2	1	1	1	1	5	5	5	6	6	5	6	4	5	5	5	6	6	6	6	6	6	7	6	6	-0.090287098	-0.180506444	-0.014396326	-0.003142049	0.142927435	-0.069422887	0.513655713	0.50156375	-0.296680918	-0.280256337	JP	1	3
1	2	2	4	5	3	7	1	2	2	1	1	1	1	5	5	7	3	5	5	7	5	5	5	5	7	6	5	3	2	7	7	4	7	-0.231782795	-0.260289627	-0.383699019	0.465800036	0.343970379	0.881776922	-0.496300997	-0.383590681	0.520044681	0.907864338	JP	1	2
1	1	2	4	5	7	7	1	2	2	2	1	1	1	5	5	7	NA	7	6	7	5	7	6	6	7	5	7	6	5	7	7	7	6	0.549298213	0.829966577	0.567418609	0.272052038	0.123986131	0.354147444	0.194064533	0.229690529	0.490663309	0.619292953	JP	1	5
1	1	2	4	5	5	5	2	2	2	1	2	1	1	2	6	6	2	6	6	6	6	6	6	6	6	5	6	6	4	6	6	6	6	-0.401961482	-0.657755661	-0.822456081	-0.773267808	-1.049428622	-1.098475755	-0.725344594	-0.962397098	-0.916303965	-0.921443264	JP	1	4
1	2	1	4	1	1	1	1	2	2	1	1	1	2	2	2	4	1	2	4	5	5	5	5	5	5	5	5	5	5	5	5	5	5	0.128741961	0.167510325	0.114330467	0.404641418	0.727745142	0.452632164	0.404449877	0.481472339	0.161441069	0.226639115	JP	1	1
1	1	2	4	3	3	3	1	2	2	1	1	1	1	2	5	6	2	5	5	6	4	6	6	6	6	4	5	2	2	5	6	6	6	0.359811198	0.601677955	0.081731326	-0.345753971	-0.729665551	-0.514151163	0.175084475	0.126184113	-0.150858201	0.047004843	JP	2	5
1	2	2	4	1	1	4	2	2	2	2	1	1	2	4	3	4	2	3	4	3	3	5	6	6	7	6	5	2	3	6	6	1	2	0.227100745	0.22033834	0.108714606	-0.058473896	-0.304334834	0.020497607	-0.22068306	-0.292485748	-0.0009454	0.251289763	JP	2	5
3	3	4	4	1	1	1	1	1	2	2	1	2	1	1	2	1	1	1	1	1	2	3	1	2	3	4	3	4	4	2	3	3	5	0.131648768	-0.084139069	-0.439356577	-0.506391504	-1.02877542	-0.695411095	-0.343330606	-0.346367573	-0.42793348	-0.101338135	JP	1	2
1	2	3	4	3	4	5	1	2	2	1	1	1	1	3	5	6	2	5	5	6	5	5	5	5	6	6	6	6	3	6	6	5	6	-0.190359459	-0.154072228	-0.270700476	-0.360230099	-0.864694128	-0.374029507	-0.726961573	-0.862763076	-0.260073018	-0.106100086	JP	2	5
2	2	2	4	6	5	6	1	2	2	2	1	1	1	2	2	7	1	6	6	7	7	7	7	6	6	6	6	6	5	6	6	5	6	-0.121993179	0.162644313	0.144760172	-0.152960445	-0.614294849	-0.084931113	-0.487952405	-0.598475733	-0.082357468	0.068037223	JP	2	4
1	2	2	4	3	3	3	1	2	1	1	1	1	1	4	4	4	3	4	4	3	5	5	5	5	5	5	5	5	5	5	5	5	5	0.116211599	-0.16118357	-0.286082937	-0.199442923	-0.13488616	-0.252682878	0.085162559	0.043292428	-0.219914829	-0.209490782	JP	2	4
1	1	2	4	5	6	6	1	2	2	1	1	1	1	7	2	7	2	6	7	7	5	6	NA	7	7	5	6	1	1	7	7	6	7	0.275861125	0.554944919	0.338902206	0.46444279	0.350408915	0.633108748	0.105774581	0.174657022	0.506022542	0.832137682	JP	2	4
3	2	4	4	1	1	1	1	1	2	1	2	1	2	4	6	4	4	6	6	4	2	3	5	1	4	3	3	4	2	5	4	5	3	-0.44868748	-0.538589274	-0.571304205	-0.421414441	0.154885428	-0.681450566	-0.521249387	-0.866488885	-0.726971115	-1.195374781	JP	1	5
1	1	1	4	7	6	7	1	1	2	1	1	1	2	5	2	6	2	3	6	5	3	5	4	1	3	5	7	6	6	4	1	2	3	1.048975359	1.208178956	1.302475691	0.917717359	1.80755484	1.464570077	2.106066674	2.367159157	1.255900952	0.999505521	JP	1	1
1	1	3	4	2	2	2	1	2	2	1	1	1	2	6	5	7	2	4	5	5	5	6	5	5	7	6	5	2	2	7	7	5	6	-0.311314703	-0.305884692	-0.525288191	-0.546015691	-1.000170114	-0.895732936	-0.714070614	-0.852968112	-0.721203335	-0.556617158	JP	1	5
1	2	4	4	2	2	2	1	2	2	1	2	1	1	5	5	6	4	6	5	5	4	4	4	4	4	4	4	4	4	5	5	4	4	-0.293910041	-0.45324176	-0.575294499	-0.406859812	-0.491731141	-0.594102436	-0.301981451	-0.385721088	-0.40626542	-0.477096488	JP	2	5
2	2	3	4	7	7	6	1	2	2	1	1	1	1	6	6	6	6	6	6	5	6	4	6	4	5	5	4	5	5	6	4	5	4	0.777171101	0.853721293	0.727543997	0.334089386	0.981320899	0.430883987	1.145880063	1.290798343	0.518886559	0.339885536	JP	2	4
1	2	2	4	3	3	3	1	2	2	2	1	1	1	5	5	6	3	5	5	6	3	6	7	5	4	5	5	5	4	6	5	6	5	0.130892192	0.237944877	-0.018707316	-0.289241432	-0.557283229	-0.625207478	0.165192676	0.075758016	-0.460911141	-0.317356955	JP	2	3
1	2	3	4	4	3	3	2	2	2	1	1	1	1	4	4	5	4	4	6	6	4	6	7	4	6	6	5	4	4	6	6	6	4	-0.367266232	-0.424212514	-0.434520362	-0.524487958	-0.843360719	-0.948411356	-0.552173917	-0.639358805	-0.711740401	-0.742581619	JP	2	5
1	2	2	4	4	3	3	2	2	2	1	1	1	1	1	5	7	1	6	6	7	6	7	7	6	7	5	6	3	3	7	7	5	6	0.361154855	0.715363125	0.674344087	-0.12321909	-0.749220827	-0.217375237	0.064115999	0.201455962	0.237951095	0.336369553	JP	1	5
1	2	2	4	5	5	NA	1	2	1	2	1	1	1	7	6	7	4	1	7	6	6	6	6	6	7	7	7	2	2	7	7	7	7	0.303179036	0.297490642	1.230884776	0.71073662	1.1206964	1.072582724	1.280672406	1.487581876	0.607012356	0.339690342	JP	1	2
1	1	2	4	3	6	6	1	1	2	1	1	1	1	4	6	6	2	4	5	6	5	6	7	7	7	7	7	7	7	7	7	7	7	0.65005278	1.054641107	0.700217628	-0.075077812	-0.579853614	-0.032471744	0.042483141	0.109101226	0.589745034	0.682672051	JP	1	5
1	2	2	4	6	5	5	1	2	2	1	1	1	1	5	6	7	6	6	6	6	5	6	6	5	5	5	5	5	5	7	7	5	5	0.424971944	0.469815614	0.586613772	0.522443085	0.865658283	0.825809624	0.773703376	0.907304004	0.632381458	0.592857381	JP	1	3
1	2	2	5	7	7	7	1	2	2	2	1	1	1	2	7	7	3	5	NA	7	3	5	5	5	6	5	3	2	2	6	5	5	4	-0.026460446	-0.067534332	0.061746667	0.296648408	0.780208709	0.528720397	0.567163988	0.690699458	0.325294531	0.224771794	JP	2	5
1	2	4	4	6	7	7	2	2	2	1	1	1	1	3	6	6	1	6	6	6	5	7	6	6	6	6	6	6	6	7	7	7	6	0.039752062	0.051595316	-0.159353269	-0.119300881	-0.304853023	-0.001130305	-0.615631999	-0.752124822	0.146452676	0.188808837	JP	1	5
1	1	2	4	6	6	6	1	2	2	1	1	1	1	2	4	6	2	NA	7	7	7	7	7	7	6	6	6	6	6	6	6	6	6	0.634447597	1.096577558	0.339693952	-0.179022941	-0.776461786	0.059729192	-0.864981284	-1.034392084	0.726455855	0.890763852	JP	1	5
1	2	2	4	7	6	6	1	1	2	2	2	1	2	7	7	6	3	7	NA	NA	6	7	7	6	7	7	7	6	7	7	7	6	6	-0.234116592	-0.76196838	0.456351422	0.52803079	1.026770388	0.227425478	1.946750906	2.542918754	-0.45186291	-0.572896026	JP	2	4
1	2	2	4	3	7	7	1	1	2	2	1	1	1	2	2	2	1	4	5	6	4	4	5	5	7	6	7	7	6	7	7	7	6	-0.023525303	-0.072486158	-0.4050522	-0.622335338	-0.980741438	-0.769421253	-0.70233245	-0.9154115	-0.378923802	-0.375041782	JP	1	4
1	2	2	4	3	6	5	1	2	2	2	1	1	1	3	6	6	4	4	5	7	4	5	6	6	6	4	4	5	6	7	6	5	6	-0.114535818	0.020625967	-0.296504826	-0.204575896	-0.741595317	-0.320096885	-0.744780769	-0.767150532	-0.128015991	0.172241498	JP	2	5
1	1	2	4	3	3	3	1	2	2	1	2	1	1	3	4	7	4	7	7	7	3	6	7	7	7	7	7	5	3	7	7	7	7	0.501624842	0.908305625	1.057208393	0.900300542	1.263206058	1.448208976	0.481768956	0.664292745	1.300834145	1.192636215	JP	1	5
1	2	2	4	3	3	4	1	1	2	1	1	2	1	5	5	5	6	6	5	5	4	4	4	4	4	3	3	3	3	4	4	4	3	-0.489976854	-0.637594095	-0.55045331	-0.332796917	-0.479841158	-0.591483168	-0.398561897	-0.465417898	-0.685648026	-0.641184752	JP	1	1
1	2	2	5	4	4	4	1	2	2	1	1	1	1	5	5	4	3	5	5	5	5	4	4	4	4	4	4	4	4	5	5	4	4	-0.277372879	-0.490406708	-0.386693856	-0.235540565	-0.020062137	-0.411533842	0.211614626	0.177451669	-0.498702846	-0.653183573	JP	2	4
1	2	2	4	4	4	5	1	2	2	1	1	1	1	4	7	7	1	5	5	7	4	5	6	6	6	5	5	3	3	6	5	5	5	0.505345637	0.96414124	0.984584627	0.17246373	-0.434661485	0.41894865	-0.046332085	0.05667564	0.720797414	0.908054729	JP	1	5
1	2	2	4	6	6	6	1	2	2	2	2	1	1	2	6	6	2	5	5	7	5	6	6	6	6	6	6	6	6	6	6	6	6	0.081784676	0.176274979	0.279730215	0.787122858	1.418521631	1.327152359	0.563416425	0.703080818	0.782444908	0.74489935	JP	2	2
1	2	2	4	2	3	2	1	1	2	1	1	1	1	2	6	5	2	3	5	7	5	3	4	2	3	6	3	5	7	5	3	6	5	-0.665807155	-0.956888047	-0.739334537	-0.680199906	-0.638691121	-1.205540017	-0.051676605	-0.175297512	-1.25097858	-1.409194473	JP	2	2
1	2	2	4	4	4	4	2	2	2	2	1	2	2	NA	NA	NA	NA	NA	NA	NA	5	4	5	4	5	5	5	4	5	5	4	5	3	0.104427011	0.191888538	0.110443338	-0.06055203	-0.129114003	-0.183675246	-0.075773686	-0.160965779	-0.022462337	-0.068573225	JP	1	5
3	3	5	4	4	4	4	2	2	2	1	2	1	1	5	5	6	4	6	6	5	5	4	5	5	6	6	6	6	6	6	6	6	6	-0.410935861	-0.811729669	-0.868201663	-0.429044478	-0.213312294	-0.604444088	-0.604049022	-0.800675544	-0.603548873	-0.768598819	JP	2	5
2	1	2	4	4	3	5	2	2	2	2	1	1	1	5	1	5	4	4	4	5	6	4	5	5	6	4	5	5	4	4	6	5	5	-0.129670925	-0.453262245	-0.609545446	0.057721811	0.411707458	0.165750635	-0.021169677	-0.067467295	-0.077115252	-0.030401984	JP	2	3
1	2	1	4	5	5	6	1	2	2	1	1	1	1	3	5	NA	2	5	7	NA	5	7	7	6	7	5	6	7	7	7	5	4	5	-0.280868729	-0.448633746	0.072373444	0.429749159	1.052332431	0.688678037	-0.124714092	-0.085418243	0.394424914	0.02199174	JP	1	4
2	2	3	4	4	4	4	1	1	1	1	1	1	1	4	4	4	4	4	4	4	4	4	4	4	4	4	4	4	4	4	4	4	4	0.38031761	0.385306743	0.456011908	0.368611697	0.81792262	0.52170215	0.894138783	1.011767609	0.404987036	0.269367324	JP	1	3
2	1	1	4	4	6	3	2	2	2	2	1	1	1	2	7	7	2	6	5	7	5	7	7	7	6	5	6	3	3	6	6	3	2	-0.086811362	-0.228575879	-0.375028553	-0.434640268	-0.559201728	-0.465840814	-0.395486844	-0.500592738	-0.206734715	-0.266559667	JP	2	5
1	3	2	4	2	1	1	1	2	2	1	2	1	1	1	1	7	2	2	5	7	6	2	2	6	6	5	5	1	1	5	5	4	5	0.025623962	0.44692134	0.194041748	-0.023038449	-0.771885327	0.126783325	-0.474900699	-0.479146505	0.15975297	0.650234952	JP	1	5
1	2	2	4	7	7	7	1	2	2	2	2	1	1	4	4	7	4	5	7	7	4	7	7	7	7	7	7	7	7	7	7	5	4	-0.279003052	0.130944325	0.43004093	-0.04518671	-0.809847458	-0.293600957	-0.490995929	-0.251136321	-0.020545234	0.133068693	JP	1	5
2	2	2	4	3	3	3	1	1	1	1	1	1	1	3	3	3	3	3	3	3	4	4	4	4	4	4	4	4	4	4	4	4	4	-0.33777012	-0.729000051	-0.870435175	-0.195218827	-0.169082799	-0.174138526	-0.230840488	-0.218189221	-0.395641177	-0.194661811	JP	1	3
1	1	3	4	2	2	2	1	2	2	2	2	1	1	4	4	4	3	4	4	4	3	3	4	3	5	6	6	5	5	6	6	5	6	-0.484410786	-0.732450043	-0.815283382	-0.269941596	-0.158599812	-0.452239145	-0.300527869	-0.396454432	-0.561006162	-0.555567741	JP	2	5
1	1	2	4	4	4	4	2	2	2	2	1	1	2	3	3	3	3	3	3	3	3	3	3	3	4	4	4	4	4	4	4	4	4	0.126499319	0.05308997	0.048184083	0.054914155	0.1812488	0.002486075	0.657958244	0.701430485	-0.139980728	-0.069654295	JP	2	4
1	2	2	4	2	4	5	1	2	2	1	1	1	1	6	4	6	4	4	6	6	5	NA	7	NA	7	NA	7	2	1	7	7	7	5	0.440603818	0.645969446	0.606912961	0.119507626	-0.015592639	0.229015703	0.143908986	0.108870517	0.224860503	0.290466247	JP	1	4
1	2	5	4	7	7	7	2	2	2	2	1	1	1	6	6	6	6	6	6	6	7	7	7	7	7	7	7	7	7	7	7	7	7	1.745112617	2.286414569	2.306985597	1.647878177	2.627099638	2.537351238	2.556050669	3.028553143	2.378015641	2.192296831	JP	1	2
1	2	3	4	5	5	5	1	1	2	1	1	1	2	3	6	6	3	6	6	6	3	6	7	5	6	6	6	3	3	6	6	6	6	0.235545674	0.304455791	0.177491708	-0.032917796	-0.339343342	-0.083430586	0.026889689	0.106296255	0.219625949	0.321536262	JP	2	2
1	2	2	4	7	7	7	1	2	2	1	1	1	2	3	4	7	1	7	7	7	1	7	7	7	6	6	6	7	6	7	7	6	6	-0.711825452	-0.878586141	-0.586259813	-0.436353524	-0.330746878	-0.938348083	-0.542834494	-0.766153073	-1.028317713	-1.263774332	JP	1	5
1	1	NA	4	4	4	4	2	2	2	1	2	1	2	7	NA	7	7	NA	7	7	7	7	7	7	6	6	6	6	6	6	6	6	6	0.686114878	0.647580525	0.793551298	0.8845453	1.621339805	1.461551765	1.379337255	1.611170936	1.061791838	0.958840638	JP	2	1
1	1	2	4	4	4	4	1	2	2	2	1	1	1	1	7	7	1	7	7	7	4	4	4	4	4	5	4	5	4	5	4	4	4	-0.453320362	-0.810772323	-0.777298756	-0.387839984	-0.33016727	-0.667236415	-0.194875377	-0.255843449	-0.708862923	-0.762284517	JP	2	1
1	2	2	4	3	3	3	1	2	2	1	1	1	2	1	2	2	1	2	2	4	2	2	2	2	2	2	2	2	2	2	2	2	2	-0.414126603	-0.737317913	-0.791476944	-0.429855472	-0.137660336	-0.64886196	-0.025336925	-0.240068317	-0.848900362	-0.941422622	JP	1	1
1	2	2	4	3	3	5	1	2	2	2	1	1	1	5	2	6	4	4	5	7	7	5	6	6	7	5	6	5	5	7	7	6	6	-0.125400355	-0.168926925	-0.200031467	-0.078557147	-0.016811747	-0.057926787	-0.866077278	-0.990548989	0.050575963	-0.063668585	JP	1	5
1	2	3	4	4	4	3	1	2	2	2	1	1	1	4	5	5	2	5	4	5	2	2	2	3	4	3	4	4	4	4	3	5	3	-0.379972787	-0.688515177	-0.590458674	-0.355146247	-0.526812969	-0.491225525	-0.092269751	-0.088328643	-0.511797997	-0.471659163	JP	1	2
2	4	3	4	6	6	6	1	2	2	1	1	1	1	2	7	7	2	6	7	7	7	5	7	7	5	6	7	3	2	6	6	4	5	0.004296627	-0.155729662	-0.117601074	0.648222924	1.580584607	1.413472773	-0.48321854	-0.634642437	1.10962535	0.665763352	JP	1	4
1	2	5	4	3	4	6	2	2	2	2	1	1	1	5	4	6	3	4	5	5	3	6	6	4	6	6	6	6	6	6	6	6	6	-0.036399151	-0.050943889	-0.204982394	-0.290369472	-0.593548347	-0.481993685	-0.159234832	-0.190825176	-0.292793022	-0.165472566	JP	1	5
1	1	3	4	4	4	4	1	1	1	2	1	1	2	4	4	4	4	4	4	4	4	4	4	4	4	4	4	4	4	4	4	4	4	-0.302079894	-0.56524717	-0.469474936	-0.271021543	-0.086665889	-0.486122394	0.06318284	0.003374842	-0.581527267	-0.692097429	JP	2	2
1	1	1	4	4	6	6	1	2	2	1	2	1	1	3	2	6	6	6	6	6	7	7	7	7	7	7	7	7	7	7	7	7	7	-0.553911066	-0.732346946	-0.758430022	-0.282600041	-0.402051522	-0.309201922	-1.172467712	-1.324819107	-0.373296425	-0.380771509	JP	1	5
1	1	2	4	4	4	4	2	2	2	2	1	1	2	4	4	4	4	5	4	4	4	4	4	4	4	4	4	4	4	4	4	4	4	0.38031761	0.385306743	0.456011908	0.368611697	0.81792262	0.52170215	0.894138783	1.011767609	0.404987036	0.269367324	JP	2	2
1	2	2	4	4	5	5	1	2	2	1	1	1	1	1	7	7	1	7	3	7	4	7	6	6	7	7	7	7	7	7	7	7	4	0.32120311	0.578253212	0.625858455	0.054201013	-0.252523833	0.078344096	-0.11990058	-0.071346547	0.317133496	0.360678118	JP	1	5
1	1	1	4	2	2	2	2	2	2	1	1	1	2	2	2	2	2	2	2	2	2	2	2	2	2	2	2	2	2	2	2	2	2	-0.31562509	-0.554863989	-0.52348305	-0.300164079	-0.12490113	-0.512471595	-0.143578518	-0.247732656	-0.563919583	-0.705205191	JP	1	1
1	2	3	4	5	6	1	1	2	2	1	1	1	2	2	7	6	1	5	7	7	5	6	7	7	7	4	6	3	3	7	7	7	7	0.58518845	1.013469361	0.679262802	0.210181198	-0.372337357	0.299174701	0.011433902	0.135238214	0.663079599	0.979518643	JP	1	2
2	1	2	1	6	6	6	2	2	2	2	2	2	2	7	7	7	7	7	7	7	7	7	7	7	5	5	5	5	5	5	5	5	5	0.330036845	0.234926583	-0.027131588	-0.14581757	-0.602872527	-0.432732429	0.957442249	1.245171551	-0.136771521	0.256200748	JP	1	2
1	2	1	4	7	7	7	2	2	2	1	1	1	2	5	2	7	1	6	7	7	6	7	7	7	7	7	7	7	7	7	7	7	7	1.244717674	2.323101258	1.976619569	0.379539737	-0.860322099	0.693319762	-0.152343758	0.062470701	1.707474287	2.113972554	JP	2	1
1	2	2	4	4	4	6	1	2	2	2	2	1	1	1	5	7	1	7	7	7	1	7	7	7	7	7	7	7	7	7	7	4	4	1.09173868	1.900252978	1.064780809	-0.099168416	-1.337181179	0.227847082	-0.526476005	-0.556720987	1.091106796	1.572763788	JP	1	3
1	1	2	4	4	4	4	1	2	2	2	2	1	1	4	4	NA	4	NA	4	5	4	4	4	4	4	4	4	4	4	4	4	4	4	0.624105554	1.25599252	0.318539654	-0.63591877	-1.412001796	-0.768863277	-1.349213407	-1.67300691	0.462552837	0.44060155	JP	1	5
1	2	4	4	5	5	2	1	2	2	2	1	1	1	2	7	6	1	6	6	7	4	6	6	6	7	4	6	2	2	6	6	5	5	0.094065813	0.516387706	0.482025464	0.190607398	-0.422549672	0.319670209	-0.287786109	-0.206026081	0.314969291	0.682774552	JP	2	5
1	2	3	4	3	3	4	2	2	2	1	1	1	1	3	5	4	2	4	5	6	4	5	7	4	7	3	3	3	4	7	7	4	3	0.131104974	0.27956419	-0.10304371	-0.234638549	-0.693593777	-0.141901491	-1.008248767	-1.116140785	0.347564505	0.420049795	JP	2	5
2	2	2	4	7	7	7	1	2	2	1	1	1	1	1	1	1	1	1	1	1	3	3	3	3	3	3	3	3	3	3	3	3	3	-1.399320038	-2.172974988	-1.868395886	-1.124938002	-1.3317286	-1.952396482	-1.013699115	-1.254410507	-2.158043264	-2.155823064	JP	1	5
1	2	2	4	2	4	4	1	1	2	2	2	1	2	4	4	4	2	4	4	5	4	4	4	4	4	4	4	4	4	4	4	4	4	-0.746691627	-0.975363231	-0.838648513	-0.49033464	-0.728037939	-0.762588326	-0.607538257	-0.691605682	-0.835723013	-0.794523686	JP	1	2
1	2	2	4	5	5	4	1	2	2	2	1	1	1	2	4	7	2	6	6	7	4	7	7	4	7	6	7	3	3	3	7	5	5	0.109816111	0.091522475	-0.143572057	-0.150525888	-0.237392506	-0.000820477	-0.844320116	-1.079010518	0.273109095	0.20745337	JP	1	5
1	2	2	4	5	5	5	2	2	2	1	1	1	1	3	7	7	3	5	7	7	4	4	7	7	7	7	6	3	6	7	7	7	7	0.170678807	0.324028618	0.069682498	-0.062880363	-0.538022798	0.372193521	-0.775276865	-0.796719228	0.650898527	0.780965817	JP	1	5
1	1	2	4	5	5	6	1	2	2	1	1	1	1	2	5	7	2	5	6	7	5	7	7	7	7	7	7	3	4	7	7	4	5	-0.116898735	0.097535097	-0.053306503	-0.285267994	-1.418933236	-0.334216045	-0.804699494	-0.675490137	-0.031011726	0.445862915	JP	1	4
1	3	5	4	6	3	5	1	2	2	1	2	1	1	5	3	4	5	4	5	5	5	5	6	5	6	6	6	5	6	6	6	6	6	0.186079477	-0.043076184	-0.466822471	0.429253063	1.415218618	1.108994811	-0.766445196	-0.997231965	1.072970758	0.657309549	JP	2	4
2	1	2	4	1	2	1	1	2	2	2	1	1	1	NA	NA	NA	1	NA	NA	NA	7	7	7	6	7	2	2	1	NA	4	2	2	7	-0.160129484	-0.144351197	-0.157701065	-0.13677593	-0.219175903	-0.436393073	-0.875324634	-1.03695137	-0.214670507	-0.323907631	JP	2	4
1	2	2	4	4	5	5	1	2	2	2	1	1	1	5	2	5	3	4	6	7	3	6	6	4	6	5	5	3	3	4	6	5	6	0.164775059	0.297655448	0.017118463	0.160343477	0.204669466	0.421102426	-0.128937479	-0.136795696	0.508329937	0.520629454	JP	2	5
1	2	2	5	6	6	7	2	2	2	1	1	1	2	5	6	7	3	6	6	6	2	7	6	4	7	7	3	5	2	7	7	6	6	0.089511311	0.325317037	0.416208206	0.072575124	-0.008719294	-0.071460257	0.354834053	0.397810905	0.023581466	0.002537116	JP	1	5
1	3	4	4	6	7	7	1	2	2	1	1	1	1	2	6	7	1	7	7	7	6	7	7	7	7	7	7	7	7	7	7	6	6	1.033669033	1.721379856	1.45521699	0.261018159	-0.293044966	0.568961464	0.121613561	0.17639805	1.1673233	1.259133826	JP	1	5
1	2	3	4	2	2	2	2	2	2	2	1	1	1	5	3	5	5	5	5	5	6	2	6	6	4	3	6	1	3	2	2	3	3	-0.463048417	-0.661254339	-0.267451058	-0.206884863	-0.109983049	-0.4458409	0.33761034	0.399038113	-0.661361123	-0.733941345	JP	2	2
1	2	3	4	4	4	4	1	2	2	2	1	1	1	4	4	4	4	4	4	4	4	4	4	4	3	3	3	3	3	3	3	3	3	-0.142141088	-0.221303987	-0.290282222	-0.034547839	0.194897624	0.189198043	0.123226678	0.084061951	0.007844235	0.029627173	JP	1	4
1	1	1	4	5	5	5	1	2	1	1	1	2	2	4	4	4	4	4	4	4	4	4	4	4	3	3	3	3	3	3	3	3	3	0.003526788	-0.186694688	-0.27043325	0.096305408	0.62558581	0.170956618	0.460880719	0.499472062	0.002461791	-0.124414959	JP	1	2
1	4	3	4	3	3	2	1	2	2	1	1	1	1	1	3	6	2	7	5	7	5	7	7	6	7	7	7	3	7	7	7	5	4	-0.230531442	-0.1308056	-0.292230562	-0.395452184	-0.828097242	-0.545568673	-0.762896698	-0.903428295	-0.1NA75622	-0.178967183	JP	1	5
2	2	2	4	3	3	3	2	2	2	2	2	2	2	4	3	3	3	4	3	3	4	4	3	3	3	4	4	4	4	3	4	4	4	0.099309846	0.050191816	0.007213748	0.060469584	0.170530279	-0.141072441	0.282037536	0.309853376	-0.152288436	-0.141057541	JP	2	2
1	4	5	4	5	6	6	1	2	2	2	1	1	1	4	5	6	4	5	7	6	4	3	4	4	6	4	6	5	4	5	5	5	4	-0.500504838	-0.500682066	-0.4979556	-0.355095286	-0.884901766	-0.63309924	-0.613486228	-0.699353607	-0.64289958	-0.397003025	JP	2	5
1	2	2	4	2	3	4	1	2	2	2	1	1	1	4	5	6	5	5	7	6	4	5	5	5	5	5	5	5	5	6	6	5	5	-0.394446891	-0.500563799	-0.319007301	-0.323939963	-0.482144622	-0.612112714	-0.318825292	-0.375931185	-0.599031429	-0.641321605	JP	1	5
1	2	2	4	4	4	4	1	1	1	1	1	2	1	4	4	4	4	4	4	4	4	4	4	4	6	3	6	3	5	3	3	6	6	1.038166685	1.254582968	1.34455648	1.100099395	2.001246566	1.638916751	1.806700543	2.088969531	1.351682776	1.160551504	JP	1	4
1	2	2	4	6	6	6	2	2	2	1	1	1	1	6	7	7	6	5	7	6	7	6	4	6	6	4	5	4	6	5	5	5	6	0.677180867	0.868700064	0.59NA5444	0.360743096	0.486575122	0.512446986	1.234718631	1.511819652	0.549894352	0.635855361	JP	2	3
1	2	2	4	6	5	NA	1	2	2	2	1	1	1	6	2	6	2	5	4	6	6	6	7	7	7	4	5	2	6	6	7	4	NA	-0.004211665	-0.08483646	-0.172775761	-0.248366162	-0.045780852	-0.274421346	-0.451302232	-0.692670794	-0.176894374	-0.410448813	JP	1	5
1	2	2	4	5	5	5	1	2	2	1	1	1	1	5	4	6	1	7	NA	6	4	6	7	4	6	5	5	6	5	7	7	6	5	0.880343985	1.457038908	1.293725317	0.745966874	0.340857579	1.084277458	0.867235818	1.224287508	1.297490111	1.645594125	JP	1	4
1	1	3	4	7	6	7	1	2	2	2	1	1	1	7	7	6	6	7	6	7	6	7	6	6	6	6	5	7	6	7	6	5	6	0.767449568	0.902975997	1.12691275	0.879613874	1.773770915	1.21472772	1.790614707	2.065109318	1.005687952	0.646292101	JP	2	3
1	2	2	4	2	2	2	1	2	2	1	1	1	1	2	2	2	2	2	1	2	4	4	4	4	4	4	4	4	4	4	4	4	4	-0.63714869	-0.973162692	-0.677988252	-0.357835619	0.05337933	-0.785058659	-0.367833683	-0.554089865	-0.967638819	-1.312045481	JP	2	3
1	2	3	4	5	4	5	1	2	2	1	1	1	1	5	5	5	2	4	5	5	4	2	4	3	5	5	4	5	6	5	5	5	5	-0.1326091	-0.481428748	-0.30671386	0.070127148	0.48376586	-0.097338689	1.010747976	1.167022275	-0.322256851	-0.325763375	JP	1	2
1	3	2	4	5	3	5	1	2	2	1	1	1	1	5	4	7	7	7	6	7	5	6	6	7	6	5	5	2	2	5	5	6	6	0.541602237	0.632275787	0.910012954	0.566490894	1.056655148	0.906749704	0.473803625	0.574172568	1.096168655	0.744068249	JP	2	2
1	2	2	4	4	3	5	1	2	2	1	1	1	1	2	6	6	1	6	6	7	5	7	7	6	6	6	6	5	6	6	6	4	4	0.544268726	1.089333246	0.900140498	-0.015515469	-0.662399978	-0.164472381	0.271227294	0.393657561	0.282776483	0.461055986	JP	2	4
1	2	4	4	1	1	1	1	2	2	2	2	1	1	6	4	5	4	4	4	5	4	4	3	3	2	3	2	2	2	2	2	2	3	0.369892115	0.326194707	0.585355465	0.65787842	0.992451189	0.768538295	0.874249923	1.168100863	0.589042454	0.575963374	JP	1	5
3	2	3	4	5	3	4	2	2	2	2	1	1	1	4	3	7	3	5	6	5	4	4	4	4	5	6	6	6	6	6	6	5	6	0.495993397	0.724498417	0.231356083	0.061185294	-0.276503037	0.181676085	0.044780011	0.051039826	0.366568414	0.635622321	JP	2	4
1	4	2	5	7	7	7	1	2	2	1	1	1	1	1	7	7	4	7	1	1	NA	7	NA	7	7	7	7	7	7	7	7	NA	NA	0.040463718	-0.143714341	-0.225695834	-0.043112895	0.255963253	0.068512595	0.232508212	0.198388339	-0.026652124	-0.12901445	JP	1	5
4	2	5	4	3	3	3	1	1	1	1	2	1	1	2	2	2	2	2	2	2	4	4	4	4	6	6	6	6	6	6	6	6	6	-0.972551341	-1.310310301	-0.995968732	-0.867477309	-1.23324946	-1.493744169	-0.825497633	-0.981135816	-1.431996116	-1.519698588	JP	2	3
1	2	2	4	5	5	6	1	2	2	1	1	1	1	4	3	4	4	3	4	4	5	5	5	5	5	5	5	4	5	5	5	4	5	0.036252227	-0.29403098	-0.236918087	-0.010416241	0.32719647	0.00747484	0.332650655	0.314612816	-0.159285838	-0.225588229	JP	2	1
1	2	5	4	5	4	6	1	2	2	1	1	1	1	3	4	5	1	5	3	6	6	6	6	5	5	4	5	3	3	6	6	5	4	0.088407141	0.068057687	0.12054572	0.112499688	0.083616266	0.250035461	-0.115109367	-0.131631157	0.229902142	0.238733822	JP	1	2
1	2	2	4	4	4	4	2	2	2	2	1	1	1	4	3	4	2	4	4	6	5	5	6	4	5	5	5	2	2	5	5	5	5	-0.49108943	-0.833525259	-0.418241711	-0.033511593	0.073771127	-0.159568067	0.289089593	0.396337886	-0.556065445	-0.493802955	JP	1	2
1	2	2	4	3	3	3	1	2	2	2	1	1	1	5	5	5	5	5	5	5	3	3	2	2	4	4	4	4	4	4	4	4	4	-0.632175214	-1.093601273	-1.075613348	-0.637115867	-0.615797406	-1.009060088	-0.474251939	-0.698718416	-1.166701553	-1.198272268	JP	1	3
1	2	2	4	7	7	7	1	2	2	2	1	1	1	1	7	7	1	7	7	7	2	7	7	3	7	7	7	5	5	7	7	6	7	1.391870232	2.043286661	1.89434886	1.207466775	1.677408326	2.106023567	1.3345721	1.617913416	2.196212778	2.118938083	JP	1	5
2	3	3	4	3	3	3	1	2	2	2	2	1	2	7	6	5	7	5	5	5	5	5	7	5	5	5	5	5	5	5	5	5	5	0.290403378	0.195671501	0.182866471	0.195098755	0.719830137	0.285524096	0.712592082	0.705205173	0.148510389	-0.044654814	JP	2	4
1	2	2	4	3	4	4	1	1	2	2	1	2	1	4	3	5	3	4	4	3	4	5	4	5	3	5	4	3	3	4	3	4	4	-0.528288109	-0.92276335	-0.865045483	-0.39351618	0.110971584	-0.687180656	-0.415610172	-0.594400685	-0.727210312	-1.080466539	JP	2	5
1	2	3	4	4	4	4	1	2	2	2	1	1	2	3	2	6	1	5	5	6	4	4	4	4	4	4	4	4	4	4	3	4	4	-1.168198473	-1.844848231	-1.903549128	-1.307500661	-1.42928496	-1.986404641	-0.978895192	-1.344134598	-1.994798754	-2.065950146	JP	2	3
1	2	1	4	7	7	NA	1	2	2	2	1	1	1	6	1	7	1	7	7	7	4	7	7	7	7	6	7	7	7	7	7	5	6	0.597594742	1.029980195	1.555901775	0.4721856	-0.598885434	0.533436103	0.978313653	1.364670215	0.374927325	0.983501854	JP	2	5
NA	2	3	4	7	4	7	1	2	2	1	1	1	1	6	6	7	6	7	7	7	7	6	7	6	7	7	6	7	7	7	7	7	7	0.430531603	0.669605586	0.631133159	0.065909265	-0.511632869	-0.071130334	0.572069489	0.730232888	0.032046035	0.394849634	JP	1	5
1	1	1	4	NA	NA	NA	1	2	2	1	1	1	1	3	3	3	3	3	3	3	4	4	4	4	4	4	4	4	4	4	4	4	4	-0.031142399	-0.109801757	-0.212965052	-0.04714719	-0.010429923	-0.0462991	0.058424275	0.049426446	-0.114691106	-0.051890774	JP	1	4
1	2	3	4	2	2	4	1	2	2	1	1	1	1	4	7	7	1	7	7	7	1	7	7	7	7	7	7	7	4	7	7	7	7	0.126092099	0.408057805	0.074541191	0.146773754	-0.324323866	0.319177773	-0.754127571	-0.68817277	0.664696476	0.852611777	JP	1	5
2	2	3	4	7	NA	NA	1	2	2	1	1	1	1	7	7	7	6	7	7	7	2	7	7	7	7	7	7	7	7	7	7	7	7	1.142716812	1.39170538	1.525501072	1.430537543	2.529962581	2.203549382	2.040450956	2.421454066	1.827013551	1.624414048	JP	2	5
2	3	4	4	1	4	6	2	2	2	1	2	1	1	1	4	7	4	7	7	7	4	7	7	7	7	7	7	1	5	7	7	7	7	0.446335609	0.921625529	0.819608411	-0.141144857	-0.243042728	-0.058907004	0.225798162	0.030157377	0.206664613	0.01209434	JP	2	4
3	2	2	4	5	5	6	1	2	2	1	1	1	1	3	6	7	1	6	6	7	6	6	7	6	7	7	7	7	7	7	7	7	7	-0.082854727	-0.122475635	-0.259123403	-0.597168079	-0.929462367	-0.846343385	-0.660546054	-0.867499934	-0.459761705	-0.548937108	JP	2	3
1	2	2	4	5	5	NA	1	2	2	1	2	1	1	1	7	7	1	7	7	7	5	7	7	6	7	6	7	1	4	7	7	7	7	0.792665676	1.195797212	1.21515717	0.596792831	0.336001591	1.205637673	-0.0737709	-0.015609513	1.34978148	1.467541693	JP	1	2
1	2	4	4	4	4	4	1	2	2	1	1	1	1	5	5	5	5	5	5	5	4	4	4	4	5	5	4	5	5	5	5	5	5	-0.284213974	-0.438012392	-0.46631726	-0.295775775	-0.242256403	-0.355634826	-0.16871785	-0.283203795	-0.351577061	-0.419465538	JP	1	2
1	3	5	4	4	4	4	2	2	2	1	1	1	1	3	3	7	2	4	5	7	4	4	4	4	7	5	7	4	5	7	7	4	4	0.309218809	0.540535725	0.339025885	0.207814673	-0.051623103	0.485877342	-0.359607734	-0.360906454	0.696939487	0.811225308	JP	1	5
1	2	2	4	5	5	5	1	2	2	1	1	1	1	3	5	6	2	5	7	7	3	6	7	4	7	6	6	6	6	6	6	6	4	0.079241899	0.134600286	0.157240579	-0.008404142	0.012341321	0.068829556	0.478562044	0.537528931	0.036660421	0.004495183	JP	1	3
1	2	2	4	4	4	4	1	1	2	1	1	1	1	4	4	4	4	4	4	4	7	7	7	7	7	7	7	7	7	7	7	7	6	-0.372839301	-0.607NA57	-0.470540282	-0.388583886	-0.379551426	-0.698115213	-0.10097639	-0.193670325	-0.706832077	-0.794054693	JP	1	5
1	2	2	4	5	5	5	1	2	2	2	2	1	1	2	7	7	2	6	6	7	2	6	7	5	7	7	4	5	5	6	5	1	1	-0.359283907	-0.564592265	-0.566583135	-0.617138746	-0.878183785	-1.03098274	-0.204697186	-0.276700027	-0.891045544	-0.860013828	JP	1	5
1	2	2	4	5	4	5	1	2	2	1	1	1	1	3	5	6	2	5	6	7	4	6	7	6	6	5	6	2	2	7	7	5	6	-0.228174523	0.02118665	0.003169395	-0.47219	-1.554319525	-0.900030976	-0.811608864	-0.822027775	-0.609082554	-0.227461047	JP	1	5
1	2	2	4	1	1	3	2	2	2	2	1	1	1	4	2	3	2	2	5	2	4	4	4	4	3	4	4	4	3	4	3	3	3	-0.279301079	-0.560117058	-0.598910944	-0.404024552	-0.19510707	-0.699916906	-0.395241536	-0.607031613	-0.665311713	-0.862035255	JP	1	5
1	2	3	4	6	6	6	1	2	2	2	1	1	1	4	4	6	2	6	6	7	6	6	6	5	7	4	6	4	3	6	6	5	6	-0.35193355	-0.382457129	-0.159342483	0.168727809	-0.040413082	0.286485349	-0.495207063	-0.443788048	0.012301896	0.186611121	JP	1	5
1	2	4	4	6	6	7	1	2	2	1	1	1	1	4	4	7	1	7	7	7	5	7	7	7	7	5	5	2	3	7	5	5	6	0.34126525	1.078338966	1.0039605	-0.037431461	-1.033945262	-0.044180049	-0.306444545	-0.201949087	0.587955261	0.78676014	JP	1	5
1	2	3	4	5	5	5	1	2	2	2	1	1	1	2	3	4	2	3	3	4	3	6	2	2	5	5	5	5	5	5	5	5	5	-0.377359725	-0.350638636	-0.155055887	-0.452747104	-1.021056785	-0.832062607	-0.226321632	-0.246254006	-0.744704714	-0.609590871	JP	2	4
1	4	3	4	6	6	3	1	2	2	1	1	1	1	6	3	6	6	5	5	6	5	5	5	5	6	6	6	6	4	6	6	5	6	0.062171986	-0.243535868	-0.203813644	0.57074773	1.213673388	0.986331402	0.374005893	0.518581367	0.702046362	0.655085416	JP	1	2
2	1	2	4	7	5	7	1	2	2	1	1	1	1	6	6	6	6	6	6	5	6	7	7	6	6	6	6	7	6	6	6	7	6	1.011701363	1.11NA6933	1.232263309	0.926733067	1.856706297	1.31761139	2.006795232	2.242180864	1.098901213	0.862175437	JP	2	2
1	2	2	4	5	5	6	2	2	2	1	1	1	1	2	2	5	2	2	NA	6	4	4	4	4	6	4	4	2	2	6	6	4	4	-0.439616621	-0.61188124	-0.594057474	-0.592686414	-0.883803693	-0.995140542	-0.361011514	-0.452819925	-0.896830044	-0.864234842	JP	2	3
1	2	2	4	6	6	6	1	2	2	1	1	1	1	2	6	6	2	5	6	6	5	7	4	4	7	6	6	6	6	6	6	6	6	0.048304969	0.052923277	-0.298101822	-0.420115112	-0.851850926	-0.541854541	-0.685189535	-0.830371533	-0.219507139	-0.079935483	JP	1	5
1	2	2	4	3	3	3	1	2	2	2	1	1	1	3	1	1	3	5	2	5	4	4	4	4	4	4	4	4	4	4	4	4	4	-0.302079894	-0.56524717	-0.469474936	-0.271021543	-0.086665889	-0.486122394	0.06318284	0.003374842	-0.581527267	-0.692097429	JP	1	4
1	2	2	4	1	1	1	2	2	2	2	2	2	2	1	1	1	1	1	1	1	4	4	3	4	4	3	3	5	4	4	5	4	4	-1.666874901	-2.466354995	-2.320448625	-1.550288023	-1.895842907	-2.501771482	-1.598729047	-2.013410692	-2.554555871	-2.615026936	JP	2	1
1	1	4	4	5	5	5	1	2	2	2	1	1	1	3	3	5	3	5	5	3	3	6	6	5	5	5	5	2	2	6	5	5	5	-0.173960065	-0.265387826	-0.474278892	-0.562693975	-0.842423325	-0.886810312	-0.570023536	-0.869590517	-0.781140025	-0.71507379	JP	2	5
1	2	4	4	6	6	6	1	2	2	2	1	1	1	5	4	7	1	5	5	5	6	6	7	7	6	6	6	6	6	7	6	6	7	0.711549667	0.798924553	0.850742886	0.418809155	0.364742374	0.709466372	1.053882521	1.236468043	0.589906621	0.810488628	JP	1	1
1	1	2	4	4	3	6	2	2	2	2	1	1	1	6	6	6	1	NA	6	7	6	6	6	6	7	4	7	2	3	7	7	7	5	-0.245067635	-0.642353758	-0.537689475	-0.029853725	0.73357393	0.106953766	0.418877325	0.34717085	-0.162308519	-0.499899044	JP	1	3
1	2	2	4	5	5	5	2	2	2	1	1	1	1	5	6	6	2	6	6	7	5	5	5	5	5	6	5	5	5	6	6	4	5	-0.108335775	-0.334918842	-0.420401058	-0.392638371	-0.280306617	-0.56046191	-0.242070024	-0.448672048	-0.53016114	-0.650573859	JP	2	4
1	2	1	4	5	5	5	1	2	2	2	1	1	2	5	4	5	5	4	5	5	5	3	4	4	4	4	4	5	4	4	5	5	4	-0.302079894	-0.56524717	-0.469474936	-0.271021543	-0.086665889	-0.486122394	0.06318284	0.003374842	-0.581527267	-0.692097429	JP	1	1
1	2	3	4	5	7	NA	1	2	2	2	1	1	1	7	5	7	3	6	7	6	5	7	7	5	6	6	6	6	6	6	6	6	6	0.029175134	-0.272221758	-0.182733908	0.162061793	0.832289046	0.316234685	0.385265474	0.394194951	0.076790572	-0.153646285	JP	1	1
1	1	2	5	3	3	4	1	1	2	1	1	1	1	3	3	3	3	3	3	3	4	4	5	4	4	4	4	5	5	5	5	5	5	-0.378736172	-0.715675266	-0.555543548	-0.267150295	-0.056945532	-0.506575297	0.041787453	0.011181032	-0.621330988	-0.746939571	JP	1	2
3	2	2	4	5	5	5	1	2	2	1	1	1	2	4	6	6	2	5	5	6	6	6	6	6	6	4	4	4	2	6	6	5	5	-0.366714104	-0.617433803	-0.483877051	-0.265502665	-0.093679462	-0.475748839	0.048880887	-0.003557907	-0.607078106	-0.712802052	JP	2	5
3	2	2	4	6	5	7	1	2	2	2	2	1	1	NA	2	7	7	5	6	6	4	3	6	5	6	6	6	3	4	4	6	6	7	-0.08599759	0.079817384	0.017947209	0.405106202	0.513033464	1.026314325	-0.950656677	-1.000303548	1.007574817	0.902467116	JP	2	5
1	1	3	4	2	2	1	1	1	2	1	1	2	1	5	6	7	1	5	5	5	4	4	4	4	5	5	5	5	5	5	5	5	5	-0.613553889	-0.984757583	-1.16796615	-0.90925397	-1.123994063	-1.478287102	-0.72703NA8	-1.019139784	-1.441366224	-1.380950825	JP	1	4
2	2	2	4	5	5	6	1	2	2	2	1	1	1	6	4	6	5	6	6	6	4	6	7	6	7	7	6	6	6	7	7	7	3	0.046762626	0.097223622	0.198059224	0.325181827	0.106329054	0.392294335	0.237808221	0.538410466	0.30805366	0.551461504	JP	2	5
1	1	1	4	4	5	5	1	2	2	1	1	1	1	1	1	7	1	2	7	7	NA	7	7	NA	7	7	7	7	7	7	7	7	7	1.660899673	2.462565913	2.224677188	1.32040931	1.554789107	1.981611532	1.702433677	2.122130899	2.26258386	2.245502779	JP	1	5
1	2	2	4	3	3	5	1	2	2	1	1	1	2	5	2	5	3	5	5	6	5	6	7	6	6	3	5	1	1	7	6	4	5	0.218524655	0.264850618	0.407008002	0.305056365	0.490575257	0.513598991	0.465558119	0.526488137	0.261226043	0.305253328	JP	2	3
2	2	4	4	4	4	4	1	2	2	2	1	1	1	4	4	4	4	4	4	4	4	4	4	4	4	4	4	4	4	4	4	4	4	0.38031761	0.385306743	0.456011908	0.368611697	0.81792262	0.52170215	0.894138783	1.011767609	0.404987036	0.269367324	JP	2	2
1	2	3	4	1	1	2	1	2	2	1	1	1	1	5	4	7	3	7	6	7	6	6	6	6	7	6	5	3	3	6	6	5	6	0.447785674	0.965293265	0.967858445	0.220097506	-0.043387107	0.563928328	-0.957526335	-1.114668754	1.06175845	0.818646722	JP	1	5
1	4	4	4	4	3	5	1	2	2	1	1	1	1	2	4	5	3	4	2	3	5	5	4	6	7	4	5	6	5	5	5	4	4	0.178418948	0.092829827	-0.178677952	0.138622462	0.503367265	0.27924642	0.429930721	0.414248062	0.157596725	0.137579246	JP	2	2
1	2	2	4	3	5	7	1	2	2	1	1	1	1	3	4	7	1	6	7	7	4	7	7	7	7	7	7	6	6	7	7	7	6	0.67868965	0.855283728	0.91899086	0.622904074	0.581869028	0.875987018	1.022629177	1.343352824	0.804078142	1.020630621	JP	2	5
1	2	4	4	2	1	1	1	2	2	2	1	1	1	6	4	5	4	4	5	6	5	4	5	5	6	5	6	2	5	7	6	6	7	-0.52928807	-0.878303771	-0.762402482	-0.159004073	0.377535808	-0.185675321	-0.803270548	-1.112604272	-0.599435274	-0.817610762	JP	1	5
1	2	4	4	4	3	3	2	2	2	1	1	1	1	4	4	5	4	5	5	6	4	5	4	5	6	6	5	4	4	5	6	5	5	0.038084273	0.067946898	-0.0892967	-0.256803507	-0.182149943	-0.284551464	-0.498511115	-0.73520358	-0.069949688	-0.272546474	JP	1	5
1	2	3	4	6	7	6	1	2	2	1	1	1	2	2	6	6	2	5	4	7	7	7	7	7	7	6	4	3	4	3	7	7	6	-0.10001355	-0.315444375	-0.42590174	-0.206548933	-0.231750828	-0.14NA872	-0.348842935	-0.450196635	-0.067330238	-0.063569152	JP	2	3
1	1	2	1	4	4	4	1	1	1	1	1	1	1	4	4	4	4	4	4	4	4	4	4	4	4	4	4	4	4	4	4	4	4	-0.103574778	-0.468604602	-0.644072823	-0.319358837	-0.088267939	-0.490903258	0.429152055	0.376677233	-0.635462637	-0.559418797	JP	2	2
2	2	4	4	5	4	6	1	2	2	1	1	1	1	3	6	5	1	4	5	6	4	2	5	4	5	3	4	4	5	5	4	4	4	-0.28563441	-0.176886079	0.019293817	0.161645439	-0.07194511	-0.020887171	0.072431173	0.13680228	-0.437567867	-0.134873646	JP	2	3
1	1	4	4	2	2	3	1	2	2	2	1	1	1	4	6	5	4	6	5	5	5	4	5	5	5	5	5	3	1	3	5	4	4	-0.113911127	0.061374724	0.070101794	0.154732473	-0.461695332	0.3054601	-0.768076429	-0.678155048	0.38060948	0.673075479	JP	1	4
1	2	2	5	3	3	3	2	1	1	1	2	1	1	3	3	3	3	3	3	3	4	4	4	4	4	4	4	4	4	4	4	4	4	-0.141783908	-0.24214437	-0.293515257	-0.167064617	-0.046254686	-0.252131428	0.058382449	0.010349347	-0.286472064	-0.336199419	JP	1	2
1	2	2	4	3	4	5	1	2	2	2	1	1	1	4	4	6	1	5	7	7	3	6	5	4	7	4	5	3	4	6	7	6	5	-0.463098187	-0.411952706	-0.332073136	-0.424526695	-1.164258633	-0.811487132	-0.648857118	-0.636504509	-0.731253195	-0.467555352	JP	1	5
1	1	3	4	4	2	2	2	2	2	1	1	1	1	4	6	6	2	6	6	7	4	6	7	7	7	6	7	3	3	6	6	3	5	-0.302562403	-0.367749971	-0.6710NA71	-0.161051998	0.27761881	-0.075847947	-0.82799221	-0.985770395	0.13743492	-0.226134135	JP	1	5
1	3	3	4	7	7	7	1	2	2	1	1	1	1	1	6	6	3	NA	NA	7	3	6	7	7	7	7	5	6	4	7	7	4	7	-0.122559845	0.166804633	0.234793979	-0.272224938	-0.892102635	-0.541570405	-0.578249894	-0.616389837	-0.284380686	-0.151166187	JP	1	5
1	2	2	4	5	4	5	1	2	2	1	1	1	1	3	2	5	2	4	5	2	4	5	5	5	5	5	5	5	4	5	5	3	3	-0.184615255	-0.089176534	0.010973501	-0.308717936	-0.821994542	-0.781137042	0.411525028	0.618409045	-0.70024626	-0.436613679	JP	1	3
1	3	1	4	7	5	5	1	2	2	1	1	1	1	2	6	7	2	6	7	5	5	5	6	5	6	6	6	6	6	6	6	6	6	-0.302079894	-0.56524717	-0.469474936	-0.271021543	-0.086665889	-0.486122394	0.06318284	0.003374842	-0.581527267	-0.692097429	JP	1	2
1	1	1	5	2	2	2	2	2	2	2	1	2	1	4	4	4	4	4	4	4	2	2	2	2	4	4	3	3	3	4	4	3	4	-0.909880683	-1.471251288	-1.340836648	-0.894739299	-0.95611877	-1.484940631	-0.601397982	-0.81339538	-1.555441197	-1.623216789	JP	1	2
1	2	2	4	6	4	4	1	2	2	2	1	1	1	5	5	4	4	4	4	5	7	3	5	7	7	6	5	1	1	7	7	5	6	0.154863985	0.308534325	-0.107107794	-0.023156548	-0.41362354	0.348836NA	-1.013586579	-1.056576847	0.814038802	0.872816289	JP	1	3
1	2	3	4	3	5	6	1	1	2	1	1	1	2	1	1	7	1	7	7	7	4	4	6	6	7	7	7	3	2	7	7	1	7	0.581879833	0.574910157	0.095847308	0.023396332	-0.126605914	0.504138153	-0.553113838	-0.641708772	0.96188748	0.998334406	JP	1	5
1	2	2	4	1	NA	NA	2	2	2	2	2	1	2	NA	3	NA	NA	NA	NA	NA	NA	NA	NA	NA	7	7	4	3	6	4	NA	7	6	0.204219231	-0.217582519	-0.41499611	1.109985536	2.327375147	1.712983465	0.626463985	0.833976656	0.927664081	0.984871272	JP	1	1
2	2	2	4	1	1	5	1	2	2	2	2	1	1	5	5	4	5	4	3	4	5	3	5	5	5	4	4	3	3	4	4	4	4	0.013224713	-0.109035877	0.232792206	0.787040664	1.358084003	0.936643865	1.485458099	1.915252425	0.281143897	0.382684542	JP	2	3
1	2	1	4	5	5	4	1	1	1	1	1	1	2	4	5	5	4	5	5	5	4	5	5	4	NA	7	6	7	7	7	6	6	7	-0.246315903	-0.532270806	-0.288587677	0.000409583	0.426262331	-0.146354669	0.266017975	0.311698621	-0.259445606	-0.478477266	JP	2	4
1	2	4	4	5	6	6	1	2	2	1	1	1	1	3	7	6	4	7	6	7	4	5	5	4	6	5	5	4	4	6	6	6	6	-0.335918131	-0.533865717	-0.576588393	-0.227399318	0.136790462	-0.240266871	-1.01701512	-1.258259731	-0.094089389	-0.482063758	JP	1	5
1	1	1	4	7	6	6	1	2	2	2	1	1	2	7	5	5	1	7	7	6	5	5	5	4	4	6	3	6	4	6	5	5	5	0.24367	0.245374802	0.362486088	-0.101123837	-0.085237053	-0.261197972	0.427849138	0.454531151	-0.101385948	-0.272527054	JP	1	2
2	2	2	4	4	4	6	1	2	2	1	2	1	2	1	4	6	5	5	6	6	2	7	5	7	7	7	5	4	4	7	7	4	7	0.529159235	0.778618196	0.475824762	0.44266458	0.393054292	0.698706586	0.07475214	0.216262855	0.802126729	1.006725066	JP	2	5
1	2	2	4	NA	NA	4	1	2	2	1	1	1	2	7	7	1	1	7	7	7	6	6	6	6	6	6	6	6	6	6	7	7	6	-0.667405209	-1.615937217	-1.557245819	-0.313968619	1.303884215	-0.175570747	-0.021257169	-0.393727345	-0.81581896	-1.493166995	JP	1	5
1	2	2	4	4	4	5	1	1	2	2	1	1	1	3	5	6	3	6	6	7	4	4	4	4	4	4	4	4	4	5	5	5	4	-0.339491921	-0.403718451	-0.289590907	-0.382867522	-0.703429989	-0.739607276	-0.37661288	-0.423704139	-0.610609469	-0.600076996	JP	1	4
1	1	2	4	5	4	6	2	2	2	1	1	1	1	5	5	7	3	4	6	7	6	5	5	6	7	5	6	6	4	7	6	5	6	-0.024773177	-0.22600335	0.247654177	0.118690533	0.370625839	0.081052392	0.118568639	0.144133NA	0.047023913	-0.202187593	JP	2	5
2	1	2	4	5	5	5	1	2	2	1	1	1	2	3	3	3	3	3	3	3	3	6	5	3	6	6	4	4	4	6	6	6	6	-0.440454922	-0.706148471	-0.768292405	-0.466391013	-0.512333709	-0.827647154	-0.285913696	-0.398494917	-0.875612955	-0.835604219	JP	2	2
1	3	3	4	4	4	4	1	1	1	1	1	1	2	4	4	4	4	4	4	4	4	4	4	4	4	4	4	4	4	4	4	4	4	-0.109535003	-0.257380487	-0.060504471	-0.025627324	0.109244595	-0.038084622	0.220316733	0.248025892	-0.100118866	-0.243156421	JP	1	3
1	1	2	4	1	1	1	1	2	2	1	1	1	1	3	3	3	3	3	3	3	1	1	1	1	6	6	7	7	6	6	7	7	6	-0.470863723	-0.830387307	-0.817465853	-0.330338311	-0.05918609	-0.472379916	0.017529015	-0.086334346	-0.698363577	-0.77189747	JP	2	2
1	3	3	4	4	5	5	1	2	2	1	1	1	1	4	5	6	4	5	7	7	5	7	7	6	7	7	7	7	7	7	7	7	6	0.253309652	0.311557311	0.330991482	0.297248031	0.658257015	0.500009888	0.281407542	0.281453629	0.418890158	0.261191821	JP	1	5
1	1	1	4	2	2	2	2	1	2	2	2	2	2	1	2	2	2	2	2	2	2	2	2	2	2	3	3	3	3	2	2	1	2	-1.046360483	-1.468104216	-1.009526716	-0.725434033	-0.726252003	-1.170141044	-0.597542074	-0.754761089	-1.325149967	-1.554225507	JP	2	2
2	2	2	5	2	2	2	2	1	2	1	2	2	1	4	4	4	4	3	5	4	2	2	2	1	2	2	2	2	3	2	2	2	2	-1.186212618	-1.834898882	-1.740785195	-1.083578317	-1.190233183	-1.82416519	-0.973479435	-1.263110529	-1.871510234	-1.968658147	JP	1	1
1	2	3	4	4	3	7	1	2	2	2	1	1	1	4	3	5	1	4	6	7	7	4	4	4	4	3	4	6	3	3	7	6	4	-0.4823076	-0.228288358	-0.06563524	0.134062929	-0.460752467	-0.073724846	-0.502002165	-0.455148574	-0.501362693	-0.033091647	JP	2	2
1	2	2	4	5	2	6	1	2	2	2	1	1	1	2	2	6	5	6	6	6	6	5	7	5	7	7	5	2	2	2	5	2	5	0.097653197	-0.065336416	-0.207264348	0.8265609	1.545042029	1.703447037	-0.688317287	-0.736914456	1.332276931	1.215396446	JP	2	4
1	2	2	4	6	6	6	1	2	2	1	1	1	1	6	6	7	3	7	6	5	6	6	6	6	5	3	7	3	3	7	7	5	3	0.887272785	1.028026132	0.830596329	0.695549141	1.290492465	1.226461044	1.103173377	1.273646985	1.239864598	1.119880428	JP	1	5
1	3	3	4	6	5	5	1	2	2	1	1	1	1	6	6	7	4	6	6	7	6	6	6	7	7	7	7	4	4	7	7	7	6	0.610007045	0.963878123	0.798445049	0.255199148	0.054905437	0.530805052	0.044064141	0.065004876	0.826189826	0.835537236	JP	1	5
1	2	3	4	5	6	7	1	2	2	2	1	1	1	3	4	7	2	5	6	7	5	6	7	5	6	5	5	2	2	5	7	4	6	0.057358653	0.034746007	0.089744565	-0.15081826	-0.641515725	-0.204238121	-0.17889604	-0.069631092	-0.103707362	0.149038535	JP	2	4
1	2	3	4	5	5	5	2	2	2	1	1	1	1	5	6	6	5	5	4	6	4	5	5	6	3	5	6	5	6	4	5	3	3	0.562169639	0.280363155	0.429105981	0.635194183	1.828880158	1.262613295	0.208120393	0.076627738	1.070892012	0.488790159	JP	1	4
1	2	2	4	4	4	5	1	2	2	1	1	1	1	2	2	6	4	4	6	6	6	6	6	6	7	5	5	2	2	6	6	6	6	-0.280471932	-0.231488192	-0.009049688	-0.073926645	0.077583086	-0.27700469	-0.064752023	-0.095949364	-0.237080737	-0.450565179	JP	1	5
1	1	2	4	6	7	7	1	2	2	2	1	1	2	3	7	6	2	7	7	7	5	6	7	7	7	7	5	5	6	7	6	4	5	0.348281328	0.628536105	0.442050629	0.242412857	0.296536541	0.547784336	-0.049110379	-0.080150016	0.628997581	0.577513598	JP	2	5
1	1	4	4	5	4	5	1	2	2	2	1	1	1	1	7	7	1	6	6	7	4	7	7	6	7	7	6	1	1	6	7	5	6	-0.265032705	-0.509444105	-0.539851747	-0.043141575	0.149128517	0.267791953	-0.686842844	-0.875258599	0.038779591	-0.013581399	JP	1	5
1	2	2	4	5	5	6	1	2	2	1	1	1	1	1	7	7	1	6	5	7	5	6	6	6	6	5	5	6	5	6	6	4	5	-0.285640292	-0.495398869	-0.807574459	-0.712495821	-0.870177462	-1.033512364	-0.650661636	-0.867163079	-0.723390315	-0.828386932	JP	1	5
1	2	2	4	2	3	3	1	2	2	1	2	1	1	2	6	7	2	2	2	6	5	6	6	6	6	6	6	2	2	6	6	6	5	0.336925052	0.76847502	0.612009522	0.22NA9636	-0.288455066	0.252474004	-0.358081442	-0.350099247	0.519124878	0.750276077	JP	2	5
1	2	3	4	6	4	7	1	2	2	1	1	1	1	3	6	6	1	7	7	7	5	6	5	5	7	7	7	7	5	7	7	4	5	-0.511867653	-0.297331005	0.081196273	0.764016505	0.783654297	1.063923518	-0.140163818	0.144389563	0.53332185	0.74787479	JP	2	2
1	3	2	4	4	4	6	1	2	2	2	1	1	1	3	2	7	NA	6	5	7	5	7	7	4	6	6	5	2	5	7	6	5	5	-0.013115713	-0.031932401	-0.033786629	0.165580635	0.672345807	0.612090767	-0.579662096	-0.785538387	0.636150501	0.244932665	JP	1	5
2	2	2	4	6	6	6	1	1	1	1	1	1	1	7	7	7	7	7	7	7	7	7	7	7	NA	NA	NA	NA	NA	NA	NA	NA	NA	1.062715113	1.335860656	1.381498752	1.008244937	1.722511129	1.529526694	1.725094726	2.020160376	1.391501338	1.230832077	JP	2	3
1	2	3	4	1	1	1	1	2	2	1	2	2	2	6	6	7	6	6	6	7	NA	NA	NA	NA	7	7	7	7	7	7	7	7	7	1.125268184	1.434221563	1.646094866	1.090642638	1.700927255	1.605854986	1.764854185	2.095884032	1.451564763	1.342486693	JP	1	5
1	2	3	4	5	4	4	2	2	2	1	1	1	2	6	4	6	1	4	5	6	5	5	5	6	5	4	5	5	4	6	5	5	4	0.201936728	0.175658453	0.350134143	0.36636127	0.89729147	0.721147847	1.010713253	1.146737744	0.499671775	0.314150523	JP	1	1
1	4	2	4	6	5	NA	2	2	2	1	1	1	2	7	2	NA	5	5	5	NA	6	7	7	7	7	7	6	6	6	7	7	7	6	0.154887059	0.053333273	0.057434825	0.637641096	1.617144238	1.234149097	0.574395261	0.585831687	0.836336963	0.46993843	JP	1	4
2	2	3	4	5	5	5	1	2	2	1	1	1	1	4	5	5	3	5	5	4	5	6	6	6	7	7	7	7	7	6	NA	6	7	-0.302079894	-0.56524717	-0.469474936	-0.271021543	-0.086665889	-0.486122394	0.06318284	0.003374842	-0.581527267	-0.692097429	JP	2	3
1	3	2	4	5	5	5	1	2	2	2	1	1	1	3	4	7	2	6	5	7	4	7	7	4	5	6	5	3	3	1	7	1	5	0.009005317	0.435662857	0.128866875	-0.399984856	-1.531563273	-0.588037596	-1.220686109	-1.304916502	-0.081232771	0.261441346	JP	1	5
1	2	4	4	3	3	3	2	2	2	1	2	1	1	4	4	6	3	6	6	5	5	5	5	5	5	5	5	5	5	5	5	5	5	-0.264510381	-0.456732832	-0.204675156	-0.115658208	0.004389313	-0.293195859	0.095195667	0.072261557	-0.434578551	-0.54003818	JP	1	5
1	1	4	4	6	6	6	1	2	2	2	1	1	1	1	7	7	1	7	5	7	4	6	5	5	7	7	7	7	7	7	7	7	7	0.690854125	1.177785323	0.774539591	0.116748275	-0.32984993	0.257661383	-0.408095789	-0.448807827	0.902604132	0.890455104	JP	1	5
1	1	2	4	5	5	5	1	2	2	1	1	1	2	4	4	4	4	5	4	5	4	4	4	4	4	4	4	4	4	4	4	4	4	-0.470586712	-1.050510477	-0.888124224	-0.34381106	0.126421742	-0.526673295	0.056636948	-0.014871999	-0.739322489	-0.96181972	JP	1	2
1	2	4	4	7	7	NA	1	2	2	1	1	1	1	1	5	7	1	7	7	7	4	7	7	4	7	5	7	3	7	7	7	7	6	-0.943232455	-0.792829855	-0.467157837	-0.550495101	-1.709811181	-1.129270884	-1.535213692	-1.58423951	-1.097153284	-0.727738045	JP	1	5
1	3	2	4	3	3	3	2	2	2	2	2	2	2	3	3	3	3	3	3	3	4	4	4	4	4	4	4	4	4	4	4	4	4	-0.402456368	-0.751697006	-0.846243081	-0.507642308	-0.19189397	-0.813779109	-0.152753929	-0.330714442	-0.824701042	-1.033153048	JP	1	2
1	3	2	4	6	5	6	1	2	2	1	1	1	1	1	3	7	2	6	6	5	5	6	7	7	7	NA	NA	6	NA	NA	7	NA	NA	0.160705069	0.352916699	0.36822875	0.031694162	-0.129061142	0.32690772	-0.365880639	-0.442795294	0.451357319	0.424234627	JP	1	4
1	2	2	4	6	6	1	1	2	2	1	1	1	1	5	2	6	2	5	6	6	5	6	7	7	7	7	7	7	6	7	7	7	7	-0.835628415	-0.550926644	0.437994798	0.602655788	0.776595521	-0.131263119	0.144916734	0.382669311	-0.752857686	-0.805658688	JP	2	2
1	2	2	4	3	4	5	1	2	2	2	1	1	1	2	7	7	1	7	7	7	5	7	7	7	7	7	7	7	7	7	7	6	6	0.579600713	0.998357834	0.782236131	-0.085937235	-0.564986508	0.027707543	-0.425446606	-0.507392549	0.555377857	0.52364515	JP	1	4
1	2	1	4	4	4	NA	1	2	2	1	1	1	1	4	2	4	1	4	NA	NA	1	7	7	7	7	6	6	5	5	7	7	4	5	0.645200271	0.958035432	0.101886002	0.010456429	-0.014549632	0.79442469	-0.6886039	-0.79040606	1.424448458	1.309090566	JP	1	4
1	2	2	4	3	3	3	1	2	2	1	1	1	1	NA	4	7	2	6	7	6	4	4	4	4	6	5	5	3	3	5	5	6	5	-0.048195743	-0.239654709	-0.174945917	0.100390783	0.13738641	0.354830942	-0.206734339	-0.227387074	0.142723727	0.22857588	JP	1	5
1	2	2	4	4	4	4	2	2	2	2	2	1	1	3	5	6	3	6	5	6	5	5	5	4	5	5	5	3	3	6	5	4	4	-0.338433797	-0.524745657	-0.626228886	-0.247493933	-0.254889922	-0.414340353	-0.213247112	-0.228997467	-0.424570563	-0.355115068	JP	1	5
1	2	5	4	2	5	5	1	2	2	1	1	1	1	2	7	7	1	7	7	7	2	7	7	NA	6	7	6	7	7	7	7	6	1	0.154046159	0.041703377	-0.107299998	0.181458187	0.297352994	0.244947147	0.181448634	0.285548965	0.24509342	0.35062326	JP	1	4
4	2	2	4	5	6	6	1	2	2	2	1	1	1	2	2	6	3	6	6	5	2	6	7	3	6	4	5	2	4	6	6	6	5	-0.15698797	-0.004255586	0.080758878	0.089965033	0.020381354	-0.057021494	0.062282753	0.195305556	-0.060927463	-0.023860944	JP	2	5
2	2	2	4	NA	NA	NA	2	2	2	2	1	1	2	4	4	4	4	4	4	4	4	4	4	4	4	4	4	4	4	4	4	4	4	-0.52012325	-1.030816529	-1.067201793	-0.642344708	-0.257814584	-1.031949101	-0.178179389	-0.487884908	-1.213248193	-1.438691654	JP	1	2
1	2	5	4	7	7	7	1	2	2	1	1	1	1	4	6	6	1	5	6	7	2	7	7	NA	7	5	6	3	3	7	7	7	7	-0.327790698	-0.399316335	0.215023177	0.342661019	0.704996616	0.269071066	-0.02768616	0.015360523	-0.151368293	-0.363459068	JP	1	4
1	4	4	4	2	3	7	1	2	2	2	1	1	1	7	6	6	7	4	2	7	4	3	4	4	2	3	3	2	3	3	1	2	2	-0.47436398	-0.625080349	-0.569877595	-0.565545168	-0.843090645	-0.928642381	-0.627189046	-0.807801496	-0.820724969	-0.873886858	JP	1	2
3	3	4	4	5	6	4	1	2	2	1	2	1	1	1	1	7	1	4	6	7	6	5	7	7	7	4	6	4	4	7	6	4	6	-0.061329019	-0.018346679	-0.137526189	-0.390164154	-0.850629968	-0.784927355	-0.007983007	0.074837183	-0.426967146	-0.310277745	JP	2	4
1	2	3	4	4	4	4	1	2	1	2	2	2	1	4	4	4	4	4	4	4	4	4	4	4	4	4	4	4	4	4	4	4	4	-0.245201923	-0.508971807	-0.256674015	-0.110969547	0.394091323	-0.312941408	0.462517351	0.456948982	-0.434966489	-0.748316506	JP	2	4
1	2	2	4	4	5	5	1	2	2	1	1	1	1	5	5	6	2	6	6	6	5	5	5	5	7	6	5	6	6	6	6	5	5	-0.148244534	-0.148667543	-0.574092701	-0.628240833	-0.NA853816	-0.865241296	-0.69702114	-0.925952454	-0.583051798	-0.481651543	JP	1	5
1	2	2	4	6	6	7	1	2	2	1	1	1	2	3	6	6	3	7	6	6	6	6	7	7	7	NA	6	1	1	7	6	7	6	-0.799231795	-0.612424138	-0.074171572	-0.062589593	-0.643356273	-0.995045643	0.605037234	1.016419993	-1.201776698	-0.769407387	JP	2	1
1	1	4	4	4	5	6	1	2	2	2	1	1	1	4	6	6	1	6	6	6	5	7	7	7	7	7	5	5	5	7	7	7	6	-0.540496915	-0.7383959	-0.648613726	-0.432342593	-0.677660194	-0.787223728	-0.21089614	-0.253592847	-0.876253881	-0.751312692	JP	1	2
1	2	2	4	4	4	4	1	2	2	1	1	1	1	4	5	6	2	5	5	5	5	6	6	6	6	4	5	6	3	7	6	5	5	-0.298008469	-0.31240163	-0.15741132	-0.249275325	-0.403716067	-0.426225894	-0.277608243	-0.3396NA05	-0.376667614	-0.411839743	JP	2	5
1	3	2	4	4	5	5	1	2	2	1	1	1	1	3	5	7	2	7	7	7	6	6	6	6	6	5	5	4	7	7	7	6	4	-1.183889749	-1.774439641	-1.628653687	-0.892445995	-1.021644876	-1.248845353	-1.11043538	-1.250531057	-1.276449806	-1.392512911	JP	1	5
1	2	2	4	5	5	5	1	2	2	1	1	1	2	2	6	6	2	6	6	6	3	5	5	5	6	6	6	6	5	6	6	5	4	-0.197521162	-0.41772826	-0.272681947	-0.033762795	0.207046644	-0.193913003	0.262349248	0.265508046	-0.335149579	-0.444143487	JP	2	2
2	2	2	4	7	7	7	1	2	2	2	1	1	1	3	NA	7	6	5	NA	6	2	7	7	7	7	7	NA	NA	NA	NA	NA	5	5	0.232365316	0.361036167	0.703323018	0.574040318	1.064999675	0.885082528	0.637643558	0.868179062	0.903566018	0.600700354	JP	1	2
1	2	3	4	4	4	5	1	2	2	1	1	1	1	2	4	7	2	4	5	6	6	7	7	7	7	5	6	6	6	7	7	5	5	0.1508774	0.324309809	0.235077621	0.00690301	-0.150266086	0.041336415	-0.393096641	-0.479988364	0.171605325	0.158899811	JP	1	4
1	2	3	4	1	3	5	1	2	2	1	1	1	1	1	5	6	1	5	6	1	4	7	7	6	7	6	7	7	7	7	7	5	6	-0.191536307	-0.246220591	0.153898619	0.064451698	0.080623748	0.006284927	0.091920778	0.18836948	-0.170627796	-0.212577081	JP	1	1
1	2	2	4	3	3	3	1	2	2	2	1	2	1	4	4	4	3	4	4	4	4	4	5	5	4	4	3	4	4	4	4	3	4	-0.33525955	-0.661406237	-0.439185828	-0.129593546	0.111847029	-0.326173469	0.223489382	0.232049146	-0.51312385	-0.637370973	JP	2	5
2	2	1	4	4	4	4	1	1	1	1	1	1	1	5	5	5	5	5	5	5	5	5	5	5	NA	7	2	2	2	6	6	7	6	-0.090763496	-0.093335069	0.061760804	0.012434405	0.20282495	-0.245104575	0.456792655	0.446655962	-0.36446813	-0.450545379	JP	2	4
1	2	2	4	6	5	7	1	2	2	1	1	1	1	3	4	6	3	5	5	6	6	7	7	7	6	4	4	5	5	7	7	3	3	0.165392656	0.11575378	0.282260929	0.401025245	0.695821743	0.495337048	0.672227762	0.864265042	0.244150712	0.27393191	JP	1	1
2	2	3	4	3	3	4	2	2	2	1	2	1	2	7	5	7	3	5	6	7	6	7	7	6	5	3	4	5	5	6	5	6	6	-0.57964082	-0.738599919	-0.571444259	-0.197343625	-0.311834298	-0.559098573	-0.534656855	-0.456228915	-0.530667792	-0.552483386	JP	2	4
1	2	2	4	7	5	6	2	2	2	1	2	1	2	1	5	7	1	4	6	5	6	7	7	7	5	5	5	5	3	6	7	4	5	1.013391092	1.315275843	1.363331408	1.032910344	1.679335644	1.591279083	1.37785902	1.606484704	1.427001382	1.287083425	JP	2	3
1	2	2	4	6	7	7	1	2	2	1	1	1	1	6	4	6	5	7	7	4	7	7	7	7	7	6	7	4	7	7	7	7	7	0.140606959	0.635976757	0.617573863	0.105370808	-0.879494895	0.11087259	0.047667964	0.320604198	0.150970456	0.721402827	JP	1	5
1	2	3	4	5	4	5	1	1	1	1	1	1	1	6	6	6	6	6	6	6	6	6	6	6	6	6	6	6	6	6	6	6	6	-0.302079894	-0.56524717	-0.469474936	-0.271021543	-0.086665889	-0.486122394	0.06318284	0.003374842	-0.581527267	-0.692097429	JP	1	2
1	2	2	4	6	6	6	2	1	2	2	1	1	1	4	4	6	4	5	5	6	5	5	5	5	5	5	5	5	5	6	5	5	5	0.38031761	0.385306743	0.456011908	0.368611697	0.81792262	0.52170215	0.894138783	1.011767609	0.404987036	0.269367324	JP	2	4
1	2	2	4	5	2	7	1	2	2	2	1	1	1	5	5	5	4	5	5	4	5	6	5	5	6	7	5	5	6	7	7	7	7	-0.441355822	-0.715926095	-0.740476279	-0.348362895	-0.560424653	-0.519356121	-0.448796252	-0.485623175	-0.653617597	-0.481678438	JP	1	1
1	1	1	4	4	4	4	1	2	2	1	1	1	1	4	4	7	1	4	5	7	4	4	4	4	4	4	4	4	4	7	4	4	4	0.38031761	0.385306743	0.456011908	0.368611697	0.81792262	0.52170215	0.894138783	1.011767609	0.404987036	0.269367324	JP	1	4
1	2	4	4	4	4	4	1	2	2	1	1	1	1	1	5	7	2	6	6	7	4	7	7	7	7	7	5	3	3	7	7	4	4	0.164780249	0.613283771	0.468248935	-0.1235292	-0.843608487	-0.091769217	-0.608483347	-0.741132676	0.099788553	0.334202161	JP	1	5
1	2	3	4	3	4	4	1	2	2	2	1	1	1	6	6	6	5	6	5	6	3	3	5	4	NA	7	7	7	6	NA	NA	6	7	0.08827511	0.1148158	0.33443928	-0.018413937	-0.350787855	-0.331438607	0.5976939	0.784354656	-0.251626614	-0.087698568	JP	1	3
1	2	2	4	6	7	5	1	2	2	1	1	1	1	3	2	7	3	6	7	7	2	7	7	7	7	7	7	7	6	7	7	5	5	0.646154279	1.037617523	1.272336028	1.206726202	1.603095079	1.719659218	1.29004367	1.718055352	1.432170932	1.476914882	JP	1	5
1	1	3	4	2	2	2	1	2	1	1	2	1	1	7	5	3	3	3	3	7	2	2	2	2	2	4	4	4	4	4	2	3	3	-0.773690724	-1.333416032	-1.137922145	-0.464126709	-0.063334342	-0.616074479	-0.546289729	-0.836786955	-1.025871112	-1.232123929	JP	1	2
1	1	3	4	6	7	7	2	2	2	1	1	1	1	3	5	5	1	5	5	7	5	5	7	4	5	5	5	3	3	7	7	6	6	0.421019944	0.385765992	-0.006721815	-0.474847502	-0.918742365	-0.6527782	0.079510533	-0.035342889	-0.351571681	-0.110491656	JP	1	5
1	2	3	4	5	4	5	1	2	2	2	1	1	2	3	4	5	3	4	4	5	4	5	5	4	5	5	6	5	6	6	5	5	5	-0.476735201	-0.761929634	-1.00951362	-0.58NA1298	-0.903774944	-0.82303422	-0.661088552	-0.755336104	-0.769408971	-0.5NA09946	JP	1	2
1	2	2	4	4	4	4	1	2	2	1	1	1	1	4	4	4	4	4	4	4	4	4	4	4	4	4	4	4	4	4	4	4	4	-0.302079894	-0.56524717	-0.469474936	-0.271021543	-0.086665889	-0.486122394	0.06318284	0.003374842	-0.581527267	-0.692097429	JP	1	5
1	2	2	4	4	6	6	2	2	2	1	1	1	1	2	4	6	3	6	6	6	6	6	6	6	6	6	6	6	6	6	6	6	6	0.619840607	1.285006921	1.206907749	0.354601199	-0.472586482	0.667083857	-0.431654857	-0.388865869	1.021441443	1.29104873	JP	1	5
1	1	1	4	1	1	1	1	2	2	1	1	1	2	7	6	7	1	7	7	7	5	5	5	5	5	5	5	5	5	5	5	5	5	1.047344899	1.43925898	0.821102314	0.616638008	0.657592296	1.229590281	1.138188377	1.280552244	1.268759126	1.586695082	JP	1	3
1	1	2	4	4	4	4	1	1	2	1	2	1	1	4	4	6	1	6	5	5	5	4	3	4	5	4	5	3	4	5	4	4	4	-0.326828516	-0.836532851	-0.890015326	-0.768250119	-0.836414754	-1.217078934	-0.86480207	-1.079039976	-0.807913132	-1.027205146	JP	2	3
1	2	2	4	5	5	7	1	2	2	1	1	1	1	1	5	7	1	7	7	7	7	5	7	5	7	7	NA	7	2	7	7	7	7	0.244483236	0.576335751	0.563681881	0.042221334	-0.450668168	-0.00953435	-0.351148985	-0.386040821	0.149527418	0.326533318	JP	1	4
1	4	1	4	3	2	2	1	2	2	2	1	1	1	5	1	6	4	7	5	4	7	3	7	7	7	5	7	6	5	7	6	4	5	-0.907209239	-1.197226423	-0.68627146	0.542693291	1.15965153	0.517242852	0.441893183	0.678990037	-0.212371817	-0.260034426	JP	1	5
1	1	2	4	6	6	6	2	2	2	1	1	1	1	3	4	6	2	6	6	7	7	7	7	7	6	6	5	4	4	6	6	6	6	0.015722677	0.233125266	0.153581895	-0.132710493	-0.473055968	-0.174154342	-0.331942111	-0.357361694	0.021914975	0.076440326	JP	2	5
1	2	3	4	6	6	6	1	2	2	1	1	1	1	4	5	6	4	4	5	5	NA	7	NA	5	NA	4	4	3	NA	7	3	4	3	-0.766534606	-0.985259632	-0.795096489	-0.411397365	-0.440927557	-0.6915337	-0.646213019	-0.843218376	-0.919089523	-0.971065443	JP	2	3
2	2	3	4	6	6	6	1	2	2	2	1	1	1	3	3	7	2	5	6	7	4	4	5	4	5	7	6	6	5	6	6	5	6	-0.685218235	-1.005673909	-0.675957664	-0.389532404	-0.403362025	-0.756436907	-0.302588363	-0.365892477	-0.925685865	-0.974858469	JP	1	4
1	1	3	4	5	3	5	1	2	2	1	1	1	1	5	4	5	4	5	5	5	2	5	5	2	5	4	5	4	5	6	5	5	5	-0.501545234	-0.720121704	-0.702700167	-0.540644947	-0.84595801	-0.86696774	-0.555013163	-0.705257241	-0.89205096	-0.786138513	JP	1	2
1	2	2	1	2	2	2	1	1	1	1	1	1	1	2	2	2	2	2	2	2	3	3	3	3	3	3	3	3	3	3	3	3	3	-0.302079894	-0.56524717	-0.469474936	-0.271021543	-0.086665889	-0.486122394	0.06318284	0.003374842	-0.581527267	-0.692097429	JP	2	2
1	2	2	4	2	2	5	1	2	2	1	1	1	1	5	2	5	7	5	5	5	5	5	5	5	7	3	5	3	3	6	6	6	5	-0.454266926	-0.477039113	-0.456885785	-0.569785005	-1.428398346	-0.922463551	-0.823643227	-0.888503336	-0.758536321	-0.43390817	JP	1	4
1	2	4	4	4	7	7	2	2	2	1	1	1	1	5	6	6	3	6	7	6	4	7	6	6	6	7	7	7	6	7	6	7	6	0.892173005	1.331496254	1.12315077	0.535863338	0.676612127	1.108427684	0.527895021	0.559075056	1.237568481	1.222527107	JP	2	1
1	2	3	4	5	7	6	1	2	2	1	1	1	1	4	7	7	2	5	5	7	5	5	5	5	7	7	6	7	6	6	6	5	5	-0.06931113	0.141726073	0.459162499	0.413523737	0.80824319	0.653738747	0.275353499	0.239351915	0.346350916	0.123970011	JP	1	5
1	2	2	4	5	5	5	1	2	2	2	2	1	2	5	3	6	3	3	6	6	4	4	4	3	5	2	3	3	2	1	3	5	3	-0.567861482	-0.855036502	-0.603422207	-0.310684897	-0.450152316	-0.660728495	-0.172408182	-0.099411845	-0.654683805	-0.66248639	JP	1	3
2	1	2	4	4	4	4	1	2	2	1	1	1	1	5	2	6	1	6	5	5	4	7	6	6	6	5	2	1	3	6	6	6	5	0.334781028	0.453711382	-0.21757477	-0.034954548	-0.263699602	0.208020155	-0.033304264	-0.022650754	0.350800445	0.677528569	JP	2	4
1	2	2	4	7	7	7	1	2	2	1	1	1	1	3	5	7	1	7	7	7	7	7	7	7	7	6	6	7	6	7	7	2	2	0.151560316	0.634592787	1.039518648	0.204681034	-0.617555804	0.107487525	-0.152955539	0.071139152	0.343719227	0.483366122	JP	1	3
1	2	2	4	6	6	6	1	2	2	2	2	1	1	2	4	4	2	4	5	4	5	4	5	4	5	4	5	4	5	5	5	5	5	0.205874296	0.030073572	0.019741056	-0.095291041	0.373514258	-0.074453709	0.620540723	0.538619941	-0.180825703	-0.397823084	JP	1	3
1	1	2	4	5	5	5	1	2	2	1	1	1	1	7	4	5	1	5	5	5	4	7	6	7	7	6	7	7	7	7	7	7	6	-0.648398535	-0.884893908	-0.511362405	-0.633591249	-1.405044733	-1.23626725	-0.450855536	-0.515521426	-1.317466084	-1.024354048	JP	1	1
1	2	3	4	4	7	7	1	2	2	2	1	1	1	2	7	7	2	7	7	7	3	7	7	7	7	7	4	7	7	7	7	7	7	0.588756664	0.985223065	1.130281814	0.107573404	-0.837120794	0.016409108	0.509899785	0.826516484	0.283037181	0.740496318	JP	1	2
1	2	3	4	3	2	4	1	2	2	2	2	1	1	6	6	5	2	5	6	7	7	3	5	5	NA	5	7	4	4	NA	NA	4	4	-0.215870226	-0.617021813	-0.385501832	0.024518553	0.677891635	-0.02667633	0.426061497	0.385833032	-0.339959513	-0.585809051	JP	2	2
1	2	2	4	5	6	7	1	2	2	2	1	1	1	4	4	5	2	5	5	6	6	5	5	4	6	3	4	5	4	5	5	6	6	-0.238058815	-0.608116735	-0.752716978	-0.055142017	0.44509331	-0.004929027	-0.135005169	-0.156930833	-0.174792864	-0.26102372	JP	1	1
1	3	3	4	3	2	1	1	2	2	2	1	1	2	2	3	3	2	3	2	1	3	1	2	3	2	3	1	3	3	3	2	2	2	-0.654925732	-1.140522456	-1.163123785	-0.873762889	-0.983055409	-1.337133052	-0.700982621	-0.997508605	-1.320429202	-1.354148454	JP	1	2
1	2	2	4	5	5	5	1	2	2	1	1	1	1	5	6	6	2	4	5	6	5	5	5	5	5	5	5	4	4	5	5	4	5	-1.132173165	-1.606393582	-1.396701876	-0.938941436	-1.171041305	-1.60794567	-0.949811262	-1.213229262	-1.693578269	-1.761428091	JP	1	2
1	1	1	4	1	1	1	2	2	2	1	1	1	2	4	3	3	2	NA	NA	7	6	6	7	6	5	5	5	2	2	5	2	6	5	0.111296861	0.07142006	-0.005750261	0.124732815	0.214043279	0.170101379	0.655548256	0.833658NA	0.109823063	0.209892362	JP	1	4
1	2	2	4	4	5	5	1	2	2	2	1	1	1	1	7	7	7	7	7	7	7	7	7	7	7	7	7	7	7	7	7	7	7	-0.373692946	-0.541459854	-0.487953332	-0.49983203	-0.820643382	-0.789277207	-0.537754245	-0.675731537	-0.710659981	-0.667900928	JP	1	2
1	4	2	4	5	5	6	1	2	2	1	1	1	1	3	3	6	5	5	6	6	6	4	6	6	7	7	7	7	6	7	7	6	6	-0.29388336	-0.163991854	0.458440476	0.603478514	0.4882922	0.837318976	0.608896394	0.973702659	0.395125763	0.574923178	JP	1	1
1	1	2	1	1	1	1	1	2	2	2	1	1	1	4	4	4	4	4	4	4	4	4	4	4	4	4	4	4	4	4	4	4	4	-0.961733477	-1.423268346	-1.211247204	-0.870160765	-1.015144589	-1.489915276	-0.757959667	-0.961364503	-1.530206627	-1.631465557	JP	1	2
1	2	3	4	4	4	5	1	2	2	1	1	1	1	5	5	5	5	5	6	6	5	6	7	6	6	6	6	6	5	7	7	6	6	-0.718457528	-1.27358664	-1.114695766	-0.673824214	-0.085840263	-1.056190123	0.037594892	-0.134514467	-1.196975687	-1.59506067	JP	2	5
1	3	3	4	4	3	5	2	2	2	2	1	1	1	3	2	4	2	3	4	5	3	5	5	5	7	5	3	4	4	7	7	4	7	0.137149718	0.64845699	0.674322907	-0.129513224	-0.54525435	-0.226350583	-0.162233741	-0.22140358	0.04417742	-0.041248439	JP	1	4
1	2	3	4	3	3	3	1	1	2	2	1	1	1	4	4	4	4	4	4	4	4	4	4	4	3	4	4	3	3	3	4	4	3	0.651085857	0.685257713	0.766978733	0.49993112	0.857621277	0.652010043	1.142358345	1.35029266	0.589923393	0.549341413	JP	2	1
5	2	2	4	6	7	7	1	2	2	1	1	1	2	6	7	7	1	NA	7	7	3	7	7	7	7	5	7	6	7	7	7	6	3	0.652929421	0.724696107	0.126465556	0.291849833	0.656937614	0.984910002	-0.277367268	-0.344499003	1.295166471	1.173133897	JP	1	5
1	2	3	4	7	7	7	1	2	2	1	1	1	1	3	3	5	1	5	6	6	3	7	7	5	7	7	7	7	7	7	7	7	7	-0.490531602	-0.564204454	-0.658340193	-0.486104224	-0.859078067	-0.691964438	-0.531647009	-0.747269068	-0.865029911	-0.63557814	JP	1	2
1	2	4	4	4	4	4	1	2	2	1	1	1	1	5	3	6	3	4	6	7	5	5	6	5	7	5	5	2	1	7	7	5	4	0.301439754	0.570640245	0.557061365	0.215392089	-0.150014769	0.252418817	0.381134106	0.53161643	0.276888817	0.561416919	JP	1	5
1	2	2	4	5	5	5	1	2	2	2	2	1	1	2	6	5	2	6	6	5	4	4	4	4	6	6	6	6	4	6	6	6	6	0.840179525	1.2095NA29	0.366021148	-0.302343745	-0.768358308	0.034476665	-0.518746184	-0.687306267	0.846625979	0.889976285	JP	1	1
1	2	3	4	6	6	6	1	2	2	1	1	1	1	4	4	7	1	6	6	7	2	7	7	4	4	6	5	5	6	7	7	4	5	0.169281627	0.18606691	-0.134374422	-0.094812602	-0.459192579	-0.021720169	-0.31536543	-0.292564951	0.107525403	0.414901032	JP	1	2
1	1	3	4	5	5	6	1	2	2	1	1	1	1	5	6	6	2	6	6	6	4	4	4	4	4	4	4	4	4	4	4	4	4	0.489213031	0.682409175	0.225220112	0.234153514	0.465410701	0.533359396	-0.170561282	-0.346286652	0.637731164	0.631159974	JP	1	2
1	2	4	4	3	4	3	2	2	2	2	1	1	1	4	4	5	2	6	5	6	4	5	6	5	6	4	6	3	3	5	6	5	6	0.188080364	0.253327803	-0.160657545	-0.19948635	-0.300549281	-0.163451909	-0.311041012	-0.413017917	0.131947474	0.154529595	JP	2	5
1	2	2	4	4	4	1	2	2	2	1	2	1	2	1	3	7	1	5	5	5	4	4	4	4	4	4	4	4	4	4	4	4	4	-0.819256668	-1.24761848	-0.679763577	0.031773875	0.477392526	-0.240488535	0.081053992	0.133693163	-0.760896526	-0.890742919	JP	1	3
1	2	3	4	3	3	3	2	2	2	1	1	1	1	4	4	4	4	5	4	4	4	4	4	4	7	7	7	7	7	7	7	7	7	-0.302079894	-0.56524717	-0.469474936	-0.271021543	-0.086665889	-0.486122394	0.06318284	0.003374842	-0.581527267	-0.692097429	JP	1	2
1	2	2	4	4	3	4	1	2	2	2	1	1	1	4	4	3	3	4	4	3	4	4	4	5	5	3	4	4	5	4	4	3	4	0.110780791	-0.063765624	0.296782908	0.067892997	0.508214232	-0.013959536	0.872513762	0.904818098	-0.104878881	-0.421201482	JP	1	2
1	2	1	4	3	3	4	1	2	2	1	1	1	1	4	3	6	4	5	6	6	3	4	3	4	4	3	4	3	4	4	3	4	4	-0.587963464	-1.186931453	-1.163487806	-0.776840589	-0.533523803	-1.24936718	-0.111370069	-0.320313927	-1.331458657	-1.485541217	JP	1	3
1	2	2	4	4	4	3	1	2	2	2	1	1	1	2	5	5	4	4	4	5	4	5	5	5	6	6	5	NA	NA	6	6	5	5	0.183951089	0.407328451	0.007047405	-0.265677716	-0.673370707	-0.309009043	-0.479858372	-0.568393975	-0.028003092	0.16270289	JP	1	5
1	1	2	4	5	5	6	1	2	2	2	1	1	1	2	6	6	2	5	6	6	4	7	7	5	7	6	6	7	4	7	7	6	7	-0.646758968	-0.689222012	-0.363285065	-0.083851321	-0.404417167	-0.424010609	-0.225077727	-0.164678442	-0.671187903	-0.46915807	JP	1	2
1	2	3	4	3	3	3	1	2	2	2	1	1	2	2	3	3	2	3	3	3	3	2	2	3	3	3	2	2	2	3	3	2	2	-0.634092913	-0.94266297	-0.84040022	-0.449880249	-0.367824777	-0.741130747	-0.293036065	-0.433596922	-1.006423287	-1.02095676	JP	2	2
1	3	4	4	4	3	3	2	2	2	1	1	1	1	5	3	6	4	5	6	6	6	4	6	6	6	5	6	5	5	6	6	6	6	0.291154986	0.389052659	0.309370926	0.315618759	0.577381173	0.820999016	-0.261348464	-0.372493928	0.883703918	0.697487086	JP	1	5
1	2	3	4	3	3	2	1	2	2	1	1	1	1	3	5	5	5	5	5	5	5	5	7	6	7	5	5	2	2	5	5	5	6	0.083656496	0.001642437	-0.38055622	-0.010234745	-0.294014004	-0.094937996	-0.49246112	-0.447730489	0.142513031	0.427866463	JP	2	5
1	2	2	4	2	6	2	1	1	2	1	1	1	1	4	2	7	5	6	7	7	6	7	7	5	6	6	4	4	4	7	7	6	6	0.566787605	0.630680286	0.123428001	-0.005121666	-0.338375319	0.334849639	0.256240935	0.273258304	0.538303544	0.927626507	JP	2	2
1	2	1	4	7	6	7	1	2	2	1	1	1	1	2	7	7	1	7	7	7	3	7	7	4	7	7	5	7	7	7	7	5	6	0.13815743	0.354658074	-0.073356782	-0.72377686	-1.916212304	-1.112865789	-1.058910958	-1.245131897	-0.638749638	-0.168705196	JP	1	2
1	2	3	4	6	5	7	1	2	2	1	1	1	1	4	5	7	6	5	6	7	6	5	7	7	7	6	6	6	6	5	6	6	6	0.443420158	0.654082676	0.606532793	0.688656055	0.766919717	1.025983396	-0.139857224	-0.00345782	0.98357944	1.074656706	JP	1	2
1	2	2	4	4	4	5	2	2	2	1	1	1	1	2	6	6	2	6	5	6	7	7	6	6	7	4	5	2	2	7	7	5	6	-0.336037051	-0.495970387	-0.350644838	-0.302922568	-0.614025433	-0.695946461	-0.165580941	-0.190007218	-0.744718431	-0.590425509	JP	2	3
1	1	2	4	5	5	6	1	1	2	1	1	1	1	1	6	6	1	1	1	7	3	3	3	3	6	6	7	6	6	6	6	6	6	-0.303512518	-0.466174857	-0.260759477	-0.030362293	0.128581347	-0.057687177	0.202182486	0.177157148	-0.434652137	-0.392659256	JP	1	1
1	1	2	4	4	4	4	2	2	2	1	2	1	2	4	4	4	4	4	4	4	4	4	4	4	4	4	4	4	4	4	4	4	4	-0.302079894	-0.56524717	-0.469474936	-0.271021543	-0.086665889	-0.486122394	0.06318284	0.003374842	-0.581527267	-0.692097429	JP	1	3
1	1	2	4	5	3	4	1	2	2	2	1	1	1	4	3	6	4	4	5	4	4	6	6	4	6	4	4	2	5	5	6	5	4	-0.033521361	-0.334408193	-0.68741096	-0.653425324	-0.718204277	-0.992250656	-0.609910178	-0.880411583	-0.597170182	-0.699562812	JP	1	2
1	2	2	4	2	2	2	1	2	2	2	1	1	1	5	5	5	5	5	5	5	4	4	2	3	2	4	3	3	4	5	5	3	4	-0.625577169	-1.06822128	-0.688797023	-0.283512283	-0.131154431	-0.522167511	-0.118231187	-0.137853691	-0.79137786	-0.893062428	JP	2	2
1	2	1	4	5	5	5	1	2	2	2	1	1	2	4	6	4	4	4	3	3	6	5	6	6	6	6	6	6	7	6	6	6	6	-0.43633598	-0.514819253	-0.320058408	-0.416069473	-0.969263075	-0.540678351	-0.861257175	-0.947982931	-0.498672838	-0.384323572	JP	1	4
1	2	2	4	3	3	3	1	2	2	2	1	1	1	2	5	5	1	5	5	5	3	2	3	3	4	4	4	4	4	3	2	3	5	-0.559553289	-0.900329932	-0.866694403	-0.587906614	-0.810704843	-0.982439038	-0.452746153	-0.569011216	-1.013058338	-0.979511558	JP	1	3
1	2	2	4	4	4	4	1	2	2	1	1	1	1	3	5	5	3	5	5	6	4	5	5	5	6	5	5	3	4	5	5	5	4	-0.246597453	-0.420913924	-0.357057063	-0.258219379	-0.084345292	-0.370734163	0.064708279	-0.026692987	-0.444301561	-0.579622346	JP	2	5
1	2	3	4	7	6	6	1	2	2	2	1	1	1	1	7	7	1	6	6	7	4	4	4	4	7	7	7	7	7	7	7	7	4	-0.064411668	-0.030741995	0.915861305	-0.124848582	-0.840432261	-0.882026261	0.868099307	1.109715925	-0.789006079	-0.611131334	JP	1	3
1	1	3	4	5	4	6	1	2	2	1	1	1	1	4	6	5	2	6	5	5	4	6	6	5	6	4	5	4	4	6	6	5	5	-0.054680156	-0.092706526	-0.084997409	-0.12726429	-0.221205347	-0.215776554	-0.020744328	-0.008877577	-0.224193188	-0.124544858	JP	1	1
1	2	3	4	6	7	7	1	2	2	2	1	2	2	4	6	6	4	4	6	6	5	5	5	6	7	7	7	5	5	7	7	5	5	-0.142027603	-0.241918232	-0.408305262	-0.251315589	-0.447343647	-0.152066414	-0.617934113	-0.674369869	0.008621839	0.023432467	JP	1	4
2	1	2	4	3	3	3	2	2	2	1	1	1	1	4	5	5	5	5	5	5	5	4	5	5	6	3	5	3	3	6	6	4	4	-0.542369472	-1.010708022	-0.984499338	-0.406505633	-0.131876214	-0.622017334	-0.48565791	-0.617005713	-0.684813934	-0.874449315	JP	2	4
1	2	2	4	7	7	7	1	2	1	1	1	1	1	3	3	3	3	3	3	3	1	5	4	2	1	7	5	4	6	3	7	NA	2	-0.419323625	-0.756954262	-0.813351166	0.016814454	0.37424676	-0.123367414	-0.593462367	-0.738146268	-0.445603654	-0.466117307	JP	1	1
1	2	5	4	1	1	1	1	2	2	1	1	1	1	1	7	7	1	7	7	7	4	4	4	4	4	4	4	4	4	4	4	4	4	-0.404023441	-0.373146069	0.461734389	0.766049951	0.996487546	0.497049585	1.456643587	2.076440314	-0.151595888	-0.008798253	JP	2	5
2	1	1	1	7	7	7	1	2	1	2	1	2	1	7	7	7	7	7	6	6	7	6	6	7	7	6	7	7	6	5	6	6	7	0.86294874	1.016440386	1.060488225	0.715359969	1.523370321	1.093885364	1.484724864	1.690843252	1.054854024	0.719967167	JP	1	2
5	3	4	4	3	2	3	2	2	1	1	2	1	1	6	5	7	NA	NA	6	6	5	7	7	4	7	6	7	6	6	NA	7	5	6	0.831491541	1.159787598	1.349963262	1.022483835	1.898225562	1.514380773	2.23957379	2.616559438	1.108686209	0.957273063	JP	2	5
1	2	2	4	6	NA	NA	1	2	2	1	1	1	1	3	2	5	3	4	6	6	7	7	7	7	7	7	6	5	5	7	7	7	7	-0.33105981	-0.392925017	-0.371654651	-0.491841196	-0.857743281	-0.744269883	-0.468428785	-0.626805173	-0.687029849	-0.610959528	JP	1	3
1	2	2	4	4	3	3	2	2	2	1	2	2	1	4	4	2	4	4	4	5	6	7	7	4	6	4	4	6	7	4	5	4	6	0.346958653	0.300018406	0.159230832	0.288055955	0.830056083	0.333143528	0.786356187	0.859579196	0.251521245	0.129544291	JP	1	2
2	3	3	4	3	4	5	2	2	2	1	2	2	2	4	3	4	2	4	5	5	3	3	4	5	6	4	4	5	3	5	5	6	6	0.12312585	0.040316096	-0.180098641	-0.321087844	-0.162131692	-0.494222693	0.170395817	0.089016302	-0.275495638	-0.504851486	JP	2	2
2	2	2	4	5	5	5	1	2	2	1	1	1	2	2	5	7	2	6	NA	NA	2	6	6	6	7	7	7	7	6	7	7	7	7	1.04420564	1.320325953	1.12902059	0.635803539	0.950338653	1.002086411	1.285024824	1.49414102	1.109208844	1.095947418	JP	2	3
2	1	2	4	6	6	6	1	2	2	1	1	1	2	1	3	4	1	7	7	7	1	1	1	1	7	7	7	7	7	7	7	7	7	0.684669426	0.772289501	0.993633131	0.966609527	1.614768792	1.096731016	1.700089371	2.108257517	0.738446099	0.745446983	JP	2	1
4	4	4	1	7	6	6	1	2	2	1	1	1	1	7	6	7	6	6	6	7	6	6	7	7	7	7	6	7	7	7	6	6	7	0.657239833	0.766431718	0.862414017	0.664980009	0.978892319	0.840827485	1.403664911	1.757184406	0.721778583	0.784410311	JP	1	2
1	2	2	4	7	7	7	1	1	2	1	1	1	1	7	7	7	7	7	7	7	7	7	7	7	7	6	6	7	7	7	7	7	7	1.062715113	1.335860656	1.381498752	1.008244937	1.722511129	1.529526694	1.725094726	2.020160376	1.391501338	1.230832077	JP	1	2
1	2	2	4	3	3	5	1	2	2	2	2	1	1	3	6	6	2	5	6	6	4	6	7	5	7	7	6	5	5	6	6	5	5	0.047101523	0.217063641	-0.07518941	-0.181275116	-0.72322771	-0.129648773	-0.567787687	-0.621959933	0.062255863	0.33731201	JP	1	5
1	2	2	4	6	3	6	2	2	2	1	1	1	1	3	5	6	1	6	4	7	5	6	6	5	6	5	5	3	3	7	7	6	6	0.178379939	0.41468145	0.226726782	0.48882158	0.752245659	0.761694713	-0.092106126	-0.10258288	0.585444802	0.593035493	JP	1	2
1	2	2	4	5	4	5	1	2	2	2	1	1	1	6	5	5	3	5	6	4	1	7	7	1	7	7	6	7	7	7	7	5	7	-0.469476853	-0.518970289	-0.173048588	-0.183656774	-0.243971017	-0.758163323	0.07759979	0.166694853	-0.886902674	-0.893648662	JP	2	3
2	2	2	2	3	3	4	1	1	1	1	1	1	2	3	4	4	3	3	3	3	4	4	4	4	5	5	5	5	4	5	5	5	5	-0.047711431	-0.110186511	0.127044624	0.101725199	0.334669735	-0.030735894	0.565966244	0.643861386	-0.215669231	-0.352223962	JP	1	3
1	2	2	5	1	1	1	1	2	2	2	1	1	1	5	4	5	1	5	5	2	4	4	4	4	6	6	5	6	5	5	6	6	6	0.092449781	-0.052513251	-0.376590547	-0.050665762	0.6698075	-0.065891499	0.123806187	0.111847852	0.179057441	-0.227110122	JP	1	4
1	1	4	4	1	6	6	1	2	2	2	1	1	1	6	7	7	2	7	4	7	3	7	6	4	7	6	5	1	7	6	7	5	6	-0.355152641	-0.264166321	-0.166915228	0.385484352	0.366703885	0.306028121	-0.74865311	-0.801950725	-0.124260643	0.054789183	JP	1	5
1	2	3	5	2	2	2	1	2	2	1	1	1	1	4	4	4	4	4	4	4	4	4	4	4	4	4	4	4	4	4	4	4	4	-0.168490628	-0.417544235	0.12771863	0.562772606	0.844563371	0.387626163	1.227897571	1.721600606	-0.054129695	0.075030694	JP	1	5
1	2	2	4	7	6	7	1	2	2	2	1	1	1	3	6	7	1	5	7	7	6	5	6	5	7	7	5	6	6	7	7	7	7	0.569147158	1.042149976	0.772796907	-0.1685417	-1.216324495	-0.285562356	-0.352226881	-0.216343599	0.470208416	0.705243643	JP	1	2
1	2	2	4	6	6	6	1	2	2	1	1	1	1	3	5	2	2	6	3	6	5	6	6	6	7	6	7	3	6	7	7	6	4	0.733446272	1.271253848	0.907323184	0.112315635	-0.490330325	0.268NA576	-0.38662114	-0.445067642	0.820688127	0.944845653	JP	1	5
3	3	5	4	5	3	6	1	2	2	1	1	1	1	6	3	5	6	6	6	6	6	6	5	6	6	6	6	6	6	6	6	6	6	-0.060057861	-0.162492412	-0.053220653	0.438402966	0.656983453	0.674956498	0.267987368	0.389113014	0.296660264	0.389578678	JP	2	5
1	2	4	4	4	4	5	2	2	2	2	1	1	1	3	5	7	2	4	6	6	5	6	6	6	7	6	6	6	7	7	7	6	5	0.169188574	0.192717727	-0.112520909	-0.105035116	-0.502756617	0.184059797	-0.897523153	-0.985590114	0.558992352	0.624534595	JP	1	5
3	2	5	4	4	4	7	1	2	2	2	1	1	1	4	5	6	4	4	7	7	7	6	7	7	7	6	7	7	7	7	7	7	7	0.335086386	0.758784311	0.587706744	0.392237615	0.29664155	0.985988969	-0.298871592	-0.304518818	1.078945417	1.083145289	JP	2	5
1	2	2	4	5	4	6	2	2	2	1	1	1	1	6	3	3	5	4	6	6	6	4	6	6	7	4	4	2	2	7	7	7	6	0.245947803	0.174399185	-0.161719272	0.212105748	0.214706051	0.471300995	-0.095206705	-0.072833471	0.437632611	0.630610515	JP	2	4
1	1	5	4	4	4	4	1	2	2	1	2	1	1	5	6	7	3	5	5	5	4	6	6	4	6	6	6	2	2	6	6	5	6	0.549092629	1.061223111	0.869548138	0.201428853	-0.054843025	0.280883674	0.131046913	0.208416126	0.627585763	0.665231166	JP	1	5
1	2	2	4	5	3	7	1	2	2	2	1	1	2	3	7	6	1	6	6	5	7	5	5	6	7	3	6	4	2	7	7	6	6	0.402362368	0.773239732	0.652081972	0.311026379	0.116107222	0.616544637	0.104207247	0.252014717	0.711084454	0.897671303	JP	1	2
1	2	2	4	1	1	6	1	2	2	1	1	1	1	1	7	7	1	4	7	7	1	7	7	1	4	4	NA	4	4	4	4	4	4	-1.41279535	-1.945747005	-1.258507931	-0.581480086	-0.970981688	-1.699437405	0.041680398	0.202185858	-2.142601762	-1.942601595	JP	1	2
1	2	2	4	7	7	7	1	2	2	2	1	1	1	1	5	7	2	5	6	6	5	7	7	7	7	6	5	7	7	5	6	5	4	-0.404106165	-0.517838061	-0.376098738	-0.370744377	-0.672340891	-0.641533563	-0.506600799	-0.585766451	-0.673831505	-0.601119118	JP	1	5
1	1	3	4	5	1	7	1	2	2	1	2	1	2	5	7	7	1	4	7	7	7	7	7	5	7	6	6	1	1	5	5	7	7	0.665369342	0.377140795	0.542884098	1.282029344	2.459961378	1.687989151	1.442292741	1.95088959	1.291861717	1.125584263	JP	2	2
1	2	2	4	3	4	4	1	2	2	1	1	1	1	5	6	7	1	7	7	7	7	7	7	6	6	6	6	6	6	7	7	6	6	0.095646398	-0.16708454	-0.066734817	0.159562029	0.782126952	0.396091231	0.675096743	0.680200755	0.177681143	-0.050709855	JP	1	3
2	3	2	4	6	4	7	1	2	2	2	2	1	2	6	5	4	7	4	6	4	5	6	6	5	6	6	5	7	6	5	7	5	5	-0.396609724	-0.536570784	-0.018680805	0.376883511	0.717805692	0.458662658	0.259396919	0.435950132	0.018258394	-0.077510001	JP	2	2
1	2	2	4	4	4	4	1	2	2	1	1	1	1	1	5	7	2	7	7	7	7	7	7	7	6	6	7	5	7	7	7	7	3	-0.122472188	0.100477673	0.207358204	-0.246752319	-0.660891463	-0.488942843	-0.290582612	-0.318925776	-0.343297461	-0.302529802	JP	1	5
1	1	2	4	6	6	6	1	2	2	1	2	1	1	6	6	6	2	6	5	6	2	3	2	7	7	1	7	1	1	7	5	4	6	-0.570844757	-0.907801103	-0.301112931	0.935535086	1.670610188	1.505704253	0.738647227	1.26165935	0.661259347	0.766792737	JP	2	1
2	2	3	4	5	5	7	1	2	2	1	1	1	1	4	3	5	2	6	6	7	6	7	7	7	7	6	7	1	1	NA	7	4	6	0.627769238	1.027205856	1.039315414	0.637735749	0.013286835	1.06351588	0.313733893	0.708687896	1.344463556	1.707946181	JP	2	5
1	2	4	4	6	6	7	1	2	2	1	2	1	1	5	5	6	1	7	7	7	4	7	7	5	7	7	7	7	7	7	7	5	4	-0.421618973	-0.627880756	-0.123236698	0.719526667	1.446158531	1.182413477	0.223925133	0.471255777	0.694936253	0.449351561	JP	1	3
1	2	2	4	5	4	7	2	2	2	1	1	1	1	1	4	7	2	4	4	6	7	6	6	7	7	6	4	3	3	6	7	5	5	0.340101169	0.632669453	0.195165073	0.081474403	-0.299379472	0.741137982	-0.677539926	-0.776519065	0.858436106	1.066564884	JP	1	3
1	1	2	4	6	4	5	1	2	2	1	1	2	1	1	3	6	1	NA	4	5	4	7	6	5	7	6	4	5	3	7	7	6	6	-0.266028939	-0.260438747	-0.296990255	-0.335397239	-0.623420134	-0.562350576	-0.261700568	-0.365414843	-0.629566471	-0.453066772	JP	1	2
1	2	2	4	3	3	5	2	2	2	2	1	1	1	1	1	5	1	5	2	2	7	6	6	6	5	3	5	2	2	5	5	5	6	-0.096351229	-0.262028466	-0.287608227	-0.330579489	-0.692944132	-0.569571269	0.102502619	0.188190344	-0.466718674	-0.228378616	JP	2	5
1	2	1	4	5	4	5	1	2	2	2	2	1	1	2	3	4	4	5	5	4	6	5	6	6	6	6	6	6	6	6	6	4	5	0.530702546	0.662378834	0.765091343	0.665314692	1.494973274	1.011286887	1.014410983	1.106573146	0.83601502	0.508205544	JP	2	5
1	1	3	4	5	3	5	2	2	2	1	1	1	1	3	6	6	1	5	6	7	6	6	7	6	7	6	6	2	4	6	6	5	5	0.118646376	0.098579111	-0.119037523	-0.19453561	-0.094955857	-0.21376089	-0.386030346	-0.542309211	0.046909626	-0.148152956	JP	2	4
1	2	2	4	4	4	5	1	2	2	1	1	1	2	5	4	5	3	5	6	6	6	5	6	7	6	5	6	6	5	7	7	6	7	-0.177393703	-0.14668539	-0.174907113	-0.123261823	-0.073542614	-0.130129066	-0.286407212	-0.342405794	-0.054050498	-0.160639632	JP	2	5
1	2	2	4	7	7	7	1	2	2	1	1	1	1	3	6	7	1	7	5	7	7	5	7	6	7	6	6	4	4	7	7	7	6	0.312285804	0.742503828	1.009331656	0.403638423	-0.281542038	-0.063471643	0.479946235	0.736533876	-0.086634203	0.435502817	JP	1	2
1	2	2	4	3	3	6	1	2	2	1	2	1	1	5	4	7	5	4	5	6	7	5	6	5	7	2	5	1	1	6	7	4	3	0.321161118	0.148092048	-0.266004002	-0.190928371	0.258059886	0.327347574	-0.165282041	-0.503028543	0.414984615	0.170715893	JP	1	2
1	2	2	4	6	3	6	1	2	2	1	1	1	2	1	3	6	1	6	7	6	6	3	6	6	7	2	2	1	1	6	6	4	6	0.552045117	0.311649569	0.379024159	0.832826859	1.703904267	1.537236279	0.687228132	0.913497335	1.362387711	1.074095128	JP	1	1
2	3	2	4	1	1	5	1	2	2	1	1	1	1	6	2	5	7	4	6	3	6	6	5	5	6	6	6	6	6	6	6	6	6	0.150927841	-0.222376853	-0.250014914	0.326645608	1.475377422	0.971946855	0.129395657	-0.048110324	0.672833683	0.139676194	JP	1	1
1	2	2	4	5	4	5	2	2	2	1	1	1	2	1	3	7	1	6	6	7	3	7	7	4	7	7	7	2	2	3	3	2	3	0.038266775	0.046045794	-0.062615771	0.109318496	0.435114635	0.342855245	0.364963682	0.410955165	0.28701554	0.212706348	JP	2	5
1	2	3	4	3	3	3	1	2	2	2	1	1	2	4	4	4	4	4	4	4	4	4	4	4	4	4	4	4	4	4	4	4	4	-0.162921257	-0.367554953	-0.350252393	-0.127170549	0.158568255	-0.230905335	0.247383895	0.201082082	-0.417856116	-0.503107708	JP	1	2
1	1	2	4	4	3	3	1	2	2	1	1	1	1	1	6	6	1	6	6	6	3	2	3	3	2	2	3	2	2	2	2	2	2	-0.240654316	-0.275989832	-0.130426673	-0.288875252	-0.50486759	-0.526378863	-0.232917842	-0.32404088	-0.524589058	-0.496338597	JP	1	2
1	1	2	4	3	3	3	1	2	2	2	1	1	1	6	6	6	6	6	6	6	4	4	4	4	5	5	5	4	5	4	6	6	5	-0.435942039	-0.705995201	-0.671547682	-0.467646026	-0.550931507	-0.669666497	-0.411658258	-0.573657879	-0.734801969	-0.739653788	JP	1	5
1	2	1	4	3	3	4	1	2	2	2	2	1	1	1	1	1	1	1	1	1	2	2	2	2	4	4	4	4	4	4	4	4	4	-0.110826754	-0.172628332	-0.107639701	-0.178359975	0.086723996	-0.231606519	0.157990495	0.035069545	-0.317236318	-0.515911321	JP	2	1
1	1	1	4	1	1	1	1	2	2	1	2	1	1	1	1	NA	1	5	1	NA	7	7	7	7	7	7	7	1	1	7	7	7	7	0.215035695	0.235195634	0.330401124	-0.035369614	0.473628169	-0.047250592	0.1659NA71	0.030009898	0.152700785	-0.320607785	JP	2	1
1	1	2	4	2	2	4	1	2	2	2	1	1	1	4	4	4	3	5	5	6	4	4	4	4	4	4	4	4	4	4	4	4	4	-0.384647337	-0.622915204	-0.516404653	-0.312398131	-0.311966746	-0.487872824	-0.549135488	-0.745329021	-0.625881458	-0.682342219	JP	1	3
1	1	2	4	2	2	2	1	2	2	2	2	1	1	4	6	6	3	5	5	6	5	4	2	3	4	5	4	3	6	5	4	3	5	-0.00577644	-0.004074401	0.261039467	0.114451093	0.209919908	0.135760898	0.295609642	0.277559411	-0.124678334	-0.133603736	JP	2	5
1	2	3	4	5	3	7	1	2	2	1	1	1	1	5	4	5	2	7	6	6	5	7	7	6	7	3	7	2	3	7	7	5	6	-0.561874442	-0.753408137	-0.665377516	-0.581610573	-1.348289257	-0.859706992	-0.917741627	-1.116334071	-0.91783378	-0.571439988	JP	1	1
1	2	1	4	7	7	7	1	2	2	1	1	1	1	4	5	4	4	4	3	4	4	4	4	4	4	4	4	4	4	4	4	4	5	-0.124138285	-0.276584357	-0.18674408	-0.16591255	0.041141077	-0.277985811	0.076741571	0.03482946	-0.217743577	-0.422854178	JP	2	5
1	2	3	5	6	5	5	1	2	2	1	1	2	1	5	5	6	5	5	5	5	3	4	3	2	4	3	4	5	4	3	5	3	4	-0.547523055	-1.053375572	-0.838223656	-0.445979353	0.119889675	-0.579818231	0.343285097	0.299688098	-0.708234061	-1.050969076	JP	2	3
1	2	4	4	1	1	1	1	2	2	1	1	1	1	4	2	3	2	3	3	3	5	2	2	3	4	2	2	1	1	3	3	2	3	0.125567307	-0.109074371	-0.270152488	-0.040272587	0.34181737	0.158827323	-0.329189598	-0.497179611	0.268675438	0.001704352	JP	1	4
1	2	2	4	6	6	6	1	2	2	1	1	1	1	3	2	6	4	4	4	5	5	5	7	6	6	5	5	1	1	6	6	5	5	0.108389796	0.123648774	0.211109406	-0.11835389	-0.403351478	-0.291387985	0.375950928	0.493240187	-0.20539485	-0.062027975	JP	2	5
1	2	3	4	6	7	7	1	2	2	1	2	1	2	3	2	1	1	2	2	1	7	7	6	7	7	7	6	6	6	7	7	7	6	0.285509576	0.615545826	0.893212012	0.319582178	-0.001150957	0.389916625	0.716810151	0.912724528	0.373042151	0.485647474	JP	2	5
1	2	1	5	4	5	5	1	2	2	2	1	1	1	4	6	6	5	6	NA	5	5	5	6	7	6	5	6	4	4	4	6	5	5	0.697936398	1.212242936	0.991265026	0.455853039	0.179863821	0.897427677	0.391885297	0.574364664	1.130771758	1.288479883	JP	1	3
1	2	1	4	7	7	7	1	2	2	2	1	1	1	5	4	7	5	4	5	7	6	5	7	7	7	6	7	7	7	6	7	7	7	0.216838054	0.611313597	0.820876115	0.107357402	-1.177299467	-0.087628646	0.454358957	0.856370534	-0.023173151	0.75297421	JP	1	4
1	2	4	4	5	5	5	1	2	2	1	2	1	1	2	3	7	1	4	5	6	7	7	7	7	7	7	6	4	4	7	7	6	7	0.21442027	0.422811119	0.636469409	0.480696358	0.279899112	0.527615891	0.026604793	0.202114555	0.382973212	0.583823084	JP	2	5
1	1	3	4	6	5	7	1	2	2	1	1	1	1	2	6	7	1	7	7	7	5	7	7	6	7	7	6	7	7	7	7	5	5	0.832611483	1.387527962	0.905791332	0.218227956	-0.35291352	0.372337572	-0.339408787	-0.249615927	0.997595857	1.177350842	JP	1	5
1	2	2	4	5	5	5	2	2	2	2	1	1	1	2	7	7	2	7	7	7	4	4	4	4	4	4	4	4	4	4	4	4	4	0.441761582	0.578377593	0.322655228	0.272783089	0.264243048	0.247445651	0.569405003	0.720243231	0.31246139	0.486244042	JP	2	4
1	2	2	4	6	6	7	1	2	2	2	1	1	1	4	4	6	1	4	4	6	4	4	4	4	4	4	5	7	4	7	7	5	4	-0.509950372	-0.789726822	-0.957860981	-0.543629434	-0.577769651	-0.688182155	-0.858082227	-1.121771659	-0.68322379	-0.712131734	JP	1	3
1	2	1	4	7	7	7	2	2	2	1	1	1	1	1	7	7	1	7	7	7	1	7	7	7	7	7	7	7	7	7	7	7	7	0.653377386	1.661136164	1.316214301	0.012621425	-1.170934952	0.19923222	-0.7902135	-0.692461707	1.090140909	1.311131484	JP	2	5
1	2	2	4	7	7	1	1	2	2	2	1	1	1	6	1	6	5	5	7	7	1	7	6	7	6	6	7	6	1	7	1	5	1	0.511141582	1.071303168	0.682802709	0.115604987	-0.610553848	0.474398108	-0.208855022	-0.135411319	0.937394306	1.220016616	JP	1	5
2	2	2	4	3	3	2	2	2	2	1	1	1	2	4	3	6	2	6	6	7	6	6	7	6	6	5	4	3	3	7	7	5	5	-0.710516024	-1.23565509	-1.215693387	-0.575485724	-0.464913804	-1.016860437	-0.219075565	-0.264225423	-1.146451633	-1.133814429	JP	2	5
1	2	2	4	3	4	6	2	2	2	1	1	1	1	5	3	7	5	6	6	7	6	4	6	6	7	7	7	2	2	7	7	6	6	0.506008946	0.68280903	0.318917659	0.092757484	-0.276152427	0.47144272	-0.238072532	-0.296751503	0.657970379	0.910730765	JP	2	5
1	2	2	4	7	7	7	1	2	2	2	1	1	1	2	7	7	1	5	5	7	3	7	7	7	7	7	7	5	7	7	7	5	5	0.166642004	0.2791152	0.01074002	-0.244840714	-0.38629358	-0.316491298	-0.581838244	-0.754734952	-0.066155949	-0.118728856	JP	1	4
1	1	2	4	4	4	4	1	2	2	1	2	1	1	4	4	7	1	5	7	5	2	7	7	NA	7	NA	NA	NA	NA	7	7	NA	NA	0.058828396	0.25993268	0.272581942	-0.055387694	-1.022028115	-0.225269025	-0.749565082	-0.650683515	0.1385878	0.486212784	JP	1	5
1	2	2	5	3	4	4	1	1	1	1	1	1	1	4	4	3	3	5	4	3	3	4	3	4	3	4	4	4	4	4	4	4	5	0.012142524	-0.099NA871	-0.196068529	-0.089897805	0.028596535	-0.14437051	0.099392683	0.052530842	-0.156983782	-0.176198478	JP	2	5
1	2	3	4	5	5	6	2	2	2	1	1	1	1	3	3	7	2	6	7	6	5	6	7	6	6	5	6	3	2	6	6	5	5	0.158971495	0.396651207	-0.128174929	0.01212861	-0.268691189	0.376746116	-0.672735473	-0.792459666	0.52278772	0.70340897	JP	1	5
1	2	5	4	4	4	5	1	1	2	1	1	1	1	3	6	7	3	6	7	7	4	6	6	5	5	6	6	6	6	7	5	5	4	-0.040407851	0.021536952	0.135737261	0.136090123	-0.098561486	-0.060800567	0.026403577	0.179803808	-0.020112911	0.083634807	JP	2	5
1	1	3	4	7	7	7	1	2	2	1	1	1	1	3	7	7	1	7	7	7	4	7	7	7	7	6	7	7	7	7	7	7	7	0.568752436	0.692942595	0.698008127	0.437468236	0.533393574	0.79838919	0.583164958	0.642919605	0.699628686	0.760615675	JP	1	4
1	2	3	4	6	7	7	2	2	2	2	1	1	1	5	2	6	2	4	4	7	NA	2	7	7	7	2	5	2	2	7	7	2	2	-0.130009873	-0.448488466	-0.307016375	0.389099422	0.369577433	0.593496476	-0.194082339	-0.051321649	0.246215618	0.532617895	JP	2	2
1	2	3	4	2	2	2	2	2	2	1	2	1	2	4	5	5	5	4	4	4	5	3	5	4	6	6	6	7	7	6	7	6	7	0.498447866	0.541250036	0.551498929	0.27703408	0.539905477	0.538953876	0.747517198	0.788788336	0.407165996	0.373364879	JP	2	5
1	2	3	4	5	3	5	1	2	2	1	1	1	1	3	5	7	3	5	7	7	4	4	4	4	5	6	5	6	6	6	5	6	6	-0.19400078	-0.490836126	-0.472880124	-0.434276882	-0.287118711	-0.934096528	0.436814088	0.452926529	-0.829171354	-0.903955489	JP	1	2
1	2	2	4	6	6	6	1	2	2	1	1	1	1	5	5	7	4	5	6	7	6	6	7	6	7	7	6	2	2	7	7	4	5	0.446902846	0.666025176	0.760874098	0.630959059	0.475440009	0.715218488	0.972045003	1.320289195	0.554280422	0.926312906	JP	2	5
1	2	2	4	6	6	6	1	2	2	1	1	1	1	1	7	7	1	7	7	7	1	NA	7	7	7	7	7	7	7	7	7	5	7	0.215189583	-0.085272468	-0.014548185	0.184985914	0.22665234	0.419084938	0.643744934	0.755281713	0.166195308	0.346921822	JP	2	1
1	2	3	4	6	4	6	1	2	2	1	1	1	1	2	5	7	2	7	7	7	5	7	7	6	7	7	7	4	7	7	7	7	7	-0.305852136	-0.423691974	0.273358525	0.238833015	-0.028383613	0.209928497	0.264460958	0.38041588	-0.354466149	-0.124605854	JP	1	4
1	2	4	4	6	7	7	1	2	2	1	1	1	2	4	5	6	4	5	6	5	3	7	7	7	6	6	6	6	6	6	6	6	6	0.307851466	0.689000319	0.583748354	0.330061654	-0.162859995	0.32786618	0.200218866	0.359719946	0.289294718	0.681512127	JP	1	5
1	1	1	4	5	2	3	1	2	2	1	1	1	1	5	5	7	3	2	6	NA	5	7	7	7	7	6	5	6	7	7	6	3	4	-0.NA495105	-1.577726886	-1.620809829	-0.216926566	0.407861391	-0.17454325	-1.070677487	-1.385090432	-0.787813134	-0.901195316	JP	1	4
1	2	2	4	6	6	6	1	2	2	1	1	1	1	5	4	7	3	6	7	7	4	7	7	6	7	6	7	2	2	7	7	7	6	-0.18832922	-0.278564547	-0.066502398	-0.182846781	-0.266552717	-0.304236257	-0.261826096	-0.308517853	-0.310648677	-0.405154286	JP	1	5
1	2	3	4	6	6	6	2	2	2	1	1	1	1	4	5	5	3	4	5	5	4	4	4	4	6	5	5	5	3	5	5	5	5	-0.134324938	-0.424383326	-0.426662424	-0.265783422	-0.014263549	-0.517949735	0.252837936	0.208518859	-0.531231237	-0.669876186	JP	2	2
1	5	4	4	3	4	6	1	2	2	1	1	1	1	4	5	NA	4	7	6	7	6	4	7	6	7	7	5	7	2	7	7	6	6	0.652036892	1.028694485	0.426667823	0.052505862	0.021573252	0.04077893	-0.2446586	-0.481498974	0.368416358	0.372533393	JP	2	5
1	1	1	4	3	3	2	1	2	2	1	1	1	1	1	4	7	2	5	5	7	7	5	6	7	7	3	4	5	3	7	7	7	7	-0.743033041	-1.306088793	-0.703098493	0.794612269	2.155789278	1.17822808	0.365439602	0.507435615	0.275387256	-0.098548101	JP	2	1
1	2	1	4	3	4	6	1	2	2	1	1	1	1	1	6	7	2	NA	NA	7	NA	7	7	7	7	6	7	5	5	6	7	5	6	-0.048391523	0.163723364	0.210488696	-0.208221372	-0.916752071	-0.373010867	-1.17866136	-1.282492073	0.095903921	0.110423539	JP	2	5
1	2	2	4	7	7	7	2	2	2	2	1	1	1	4	2	7	2	3	7	6	6	6	6	5	6	6	5	4	5	7	7	6	5	-0.418086849	-0.6418219	-0.45047168	-0.040795828	0.336864179	-0.140100164	0.072215475	0.030186789	-0.409923992	-0.59597514	JP	1	5
3	5	5	4	1	1	1	1	2	2	1	1	1	1	7	1	7	7	7	7	7	1	NA	NA	1	1	1	1	7	7	7	1	2	2	0.602766597	0.628880766	1.163784209	1.494092NA	2.685636487	2.310108114	2.219669613	2.878346508	1.775731797	1.483957246	JP	1	5
1	2	2	4	5	1	5	1	2	2	1	1	1	1	4	4	6	4	6	4	7	4	4	4	4	7	7	NA	7	4	7	7	4	4	1.354181017	1.805979171	1.747836886	0.845781037	1.021240353	1.590656188	0.966130191	1.090642141	1.709457098	1.698210644	JP	2	5
1	2	2	4	4	4	4	1	2	2	1	1	1	1	5	5	5	5	5	5	5	4	5	4	4	4	4	4	4	4	4	4	4	4	-0.158361346	-0.370839023	-0.252764604	-0.215352845	-0.013172591	-0.436519509	0.239911175	0.226259833	-0.433735944	-0.614817048	JP	2	5
5	5	5	4	6	6	7	2	2	2	2	1	1	1	5	7	7	4	5	5	7	5	7	6	6	7	6	5	7	6	7	7	4	4	0.542639174	0.87NA0352	0.735442863	-0.020549872	-0.32700681	0.057728339	-0.121752794	-0.164096418	0.415969099	0.398425088	JP	2	5
1	2	3	4	3	3	3	1	2	2	1	2	1	1	6	5	6	2	5	5	6	6	6	6	6	5	5	6	6	5	6	6	5	6	-0.012181787	-0.163292669	-0.122693954	0.100075422	0.555754527	0.14072228	0.752226648	0.838641325	-0.022820936	-0.151513837	JP	1	4
1	1	2	4	5	4	3	2	2	2	1	1	1	1	2	5	7	1	4	4	6	3	5	4	5	6	6	5	4	4	6	7	5	5	-0.545642245	-0.735062623	-0.634880409	-0.295132192	-0.276515139	-0.546656756	-0.473940873	-0.496832354	-0.493555906	-0.551137692	JP	1	5
1	2	2	4	5	5	5	1	2	2	2	1	1	1	5	4	4	4	7	5	6	4	6	4	4	7	6	7	7	5	6	7	5	6	-0.465586365	-0.589281414	-0.693415784	0.105156638	0.409054281	0.123905075	-0.445019484	-0.463215764	-0.126320647	-0.125187575	JP	1	5
1	2	2	4	5	5	4	1	1	2	1	1	1	1	2	5	7	1	7	7	7	4	6	7	6	7	7	7	7	7	7	7	7	7	-0.240879679	-0.088985622	-0.21607099	-0.369801433	-0.781204815	-0.486541797	-0.928767544	-1.081226701	-0.180234791	-0.206848478	JP	1	4
1	2	3	4	3	3	3	1	2	2	1	1	1	1	5	6	5	4	4	5	5	4	4	3	4	4	4	4	4	3	3	3	4	4	-0.102215967	-0.139154005	0.052306514	0.206504245	0.596857892	0.101943513	0.322926387	0.336945454	-0.179033301	-0.347275972	JP	2	5
1	2	1	4	7	5	7	1	2	2	1	1	1	1	1	7	6	1	7	7	7	3	7	7	3	7	7	7	3	2	7	7	3	2	-0.05659458	-0.028652695	-0.221903038	-0.396575112	-0.76531198	-0.550109444	-0.539441087	-0.64314951	-0.351858854	-0.265103978	JP	2	5
1	1	1	4	6	6	6	1	2	2	1	1	1	1	4	4	5	1	4	4	4	6	6	6	6	5	5	4	4	5	5	5	4	4	0.037978478	-0.131037084	-0.157890892	-0.156024845	-0.171193403	-0.245933165	-0.054155525	-0.059123401	-0.176154192	-0.171832973	JP	1	2
1	2	2	4	5	5	5	1	2	2	1	1	1	2	2	4	4	2	5	5	5	4	4	4	4	6	7	6	4	3	6	6	5	6	-0.711652426	-0.910673068	-0.758356211	-0.246368253	-0.667529132	-0.753881822	-0.50467829	-0.480369111	-1.043016697	-0.668456467	JP	2	5
1	2	2	4	4	3	6	1	2	2	2	1	1	1	3	2	6	2	6	6	6	3	6	6	5	7	7	6	5	5	7	7	5	6	-0.094475085	-0.099339407	-0.141316474	0.049769215	0.312602623	-0.098499414	-0.083179589	-0.109467742	-0.019360056	-0.189679173	JP	1	5
1	3	3	4	4	4	6	1	2	2	2	1	1	2	2	4	7	2	6	6	6	5	6	7	5	6	6	6	3	3	6	6	6	6	-0.106366271	0.145716022	0.339054328	-0.075216197	-0.601845052	-0.167992046	-0.647970526	-0.689712974	0.045621569	0.064824641	JP	1	5
1	2	3	4	2	2	2	1	2	2	2	1	1	1	3	NA	5	2	5	4	7	6	6	7	6	5	6	5	6	5	5	5	5	5	-0.085615246	-0.257507803	0.402282915	0.130286262	0.471762587	-0.431292918	1.235839932	1.527037757	-0.425271265	-0.748483512	JP	1	2
1	2	2	4	6	5	5	1	2	2	2	1	1	1	3	5	7	1	6	5	6	6	5	6	6	5	5	4	5	4	4	6	5	5	0.101417402	-0.122558671	-0.296306876	-0.281075501	0.19736821	-0.357393687	0.006534116	-0.106386715	-0.050522074	-0.419964825	JP	1	4
1	2	2	4	6	6	NA	1	2	2	2	1	1	1	6	4	7	4	4	5	6	4	7	7	7	7	4	7	4	4	7	7	7	7	0.936307263	1.470669085	1.516907833	0.714670685	0.848634047	1.049274999	0.895115341	1.018727635	1.122974023	1.05363247	JP	1	4
1	2	1	4	4	4	4	1	2	2	1	1	1	2	4	4	4	4	4	4	4	4	4	4	4	4	4	4	4	4	4	4	4	4	-0.984477397	-1.515801082	-1.394961781	-0.910654783	-0.991254398	-1.493946938	-0.767773104	-1.005017925	-1.568041569	-1.653562183	JP	2	3
1	4	5	4	2	4	5	1	2	2	1	1	1	1	1	4	6	2	6	6	7	3	5	7	4	7	5	5	4	3	6	6	5	5	-0.349866889	-0.137162791	-0.377609787	-0.610337964	-1.115083265	-0.748379659	-1.127278332	-1.451060605	-0.537388473	-0.470256196	JP	1	5
1	1	3	4	6	6	6	2	2	2	1	2	1	1	5	5	6	2	6	6	6	5	5	5	3	6	6	6	5	5	6	6	6	6	0.189831804	0.420678913	0.371528019	0.029832179	-0.194819629	0.112923449	0.001825529	0.050568883	0.364531139	0.354583011	JP	1	2
2	2	3	4	3	3	3	2	2	2	1	2	1	1	3	5	5	2	6	6	6	3	4	2	5	3	2	2	4	3	3	4	3	3	0.950798249	1.134184106	1.098941988	0.946099277	1.70179192	1.607732768	1.244513223	1.462351086	1.545904324	1.344548893	JP	2	3
2	2	2	4	4	5	5	1	1	1	1	1	1	1	5	6	6	6	6	5	5	5	5	6	6	4	5	5	5	6	6	5	6	6	0.349061764	0.281944094	0.406060774	0.588181947	1.196224828	0.879900709	0.890798559	1.093855153	0.664835021	0.518851658	JP	1	5
1	2	2	4	5	5	5	1	2	2	1	1	1	2	1	1	7	2	6	7	7	4	7	7	5	7	7	7	6	7	7	7	6	7	0.247386862	0.771596657	0.788210641	-0.076128234	-0.918416003	-0.328109623	-0.418509664	-0.406582098	0.116927242	0.314802885	JP	1	3
1	3	2	4	4	4	4	1	2	2	2	1	1	2	3	2	7	3	6	6	5	4	4	4	4	4	4	4	4	6	4	7	4	4	-0.114384548	-0.207886942	-0.417808747	-0.370682822	-0.148638279	-0.399996405	-0.220025456	-0.434395576	-0.473244907	-0.582220208	JP	1	1
1	3	3	4	4	4	4	1	2	2	1	1	1	1	2	4	5	5	5	5	5	4	4	4	4	5	5	4	4	4	5	5	5	5	-0.381260243	-0.672426929	-0.564073133	-0.239963571	0.114520144	-0.358259011	-0.155757276	-0.290606011	-0.54106674	-0.740533337	JP	1	5
1	1	3	4	4	4	4	1	2	2	2	1	1	1	4	3	6	2	6	6	7	3	5	7	6	7	6	5	5	5	5	6	6	6	-0.302079894	-0.56524717	-0.469474936	-0.271021543	-0.086665889	-0.486122394	0.06318284	0.003374842	-0.581527267	-0.692097429	JP	2	5
1	2	2	4	5	3	6	1	2	2	1	2	1	2	1	1	7	1	4	4	NA	5	5	6	6	7	4	5	1	1	6	7	4	5	0.058511486	0.408852825	0.356596492	-0.018844211	-0.805375841	0.034218219	-0.507693092	-0.425414984	0.207775421	0.61988825	JP	2	1
1	2	2	4	6	6	6	1	2	2	2	1	1	2	3	7	6	3	5	6	6	4	4	4	4	NA	NA	NA	NA	NA	NA	NA	NA	NA	0.737809	0.683777835	0.827915877	0.610433486	1.131783686	1.151866435	1.355224557	1.535088163	0.88586978	0.806576188	JP	2	5
1	2	2	4	6	6	6	1	2	2	1	1	1	1	6	6	7	3	6	6	7	6	7	7	7	6	6	6	6	3	6	6	6	5	-0.152708985	-0.280275166	0.111533645	0.006496454	0.278418141	-0.139453414	0.673653004	0.742317161	-0.357653878	-0.522476591	JP	1	4
2	2	3	4	7	7	7	1	2	2	2	1	1	1	1	3	7	1	7	7	7	1	7	7	7	7	7	1	1	1	7	7	1	6	0.99072271	1.360262892	1.336692736	0.618392823	1.053158891	1.150292804	0.781542014	0.883975857	1.41958074	1.138950366	JP	2	5
1	2	2	4	5	3	3	2	2	2	1	1	1	1	3	3	5	4	4	4	5	4	4	4	4	5	5	6	5	5	6	6	6	6	-0.140319526	-0.268089588	0.044687866	0.093331405	0.436558269	0.168939725	0.356520081	0.345671709	-0.030727306	-0.242825227	JP	2	5
1	2	2	4	3	4	2	1	2	2	1	1	1	1	3	3	7	4	4	6	7	4	6	6	5	7	6	7	7	6	7	7	4	4	0.5901052	0.806659753	0.607755059	0.523462052	0.676364442	0.98365523	0.309708924	0.313649731	0.828925802	0.99938376	JP	1	5
2	2	3	4	5	4	5	1	2	2	2	1	1	1	6	4	5	3	5	5	7	6	6	6	6	5	5	6	4	5	5	5	6	5	-0.203659NA	-0.273578153	-0.12973189	-0.420425875	-0.931461699	-0.677805418	-0.170268631	-0.2089198	-0.657929054	-0.456990526	JP	2	5
1	2	1	4	4	4	4	1	2	2	1	1	1	1	4	4	4	5	4	5	5	3	4	4	4	4	5	4	4	3	4	4	5	4	-0.677878486	-0.964415869	-1.016555664	-0.702698234	-0.870370624	-1.272286702	-0.620305654	-0.761804069	-1.188553056	-1.197164144	JP	2	4
1	2	2	4	5	4	5	1	2	2	2	1	1	1	5	5	5	2	7	7	7	4	6	5	4	6	5	5	5	3	5	6	5	5	-0.695806259	-0.73358457	-0.142488115	-0.126777347	-0.489900781	-0.48127766	-0.539442474	-0.514716195	-0.594316264	-0.602884774	JP	1	5
1	1	3	4	4	4	3	1	1	2	1	1	1	2	4	5	5	2	5	5	3	3	4	3	3	4	4	4	4	4	4	4	3	4	-0.109534235	-0.523476133	-0.35617919	-0.038284231	0.44274206	-0.044647368	0.452102128	0.509852652	-0.155976509	-0.347845824	JP	1	4
1	1	2	4	1	1	3	2	2	2	1	1	1	1	1	5	5	1	5	5	6	5	6	6	5	7	3	5	3	5	NA	NA	5	5	-0.304303151	-0.615840248	-0.655604704	-0.135948136	0.294867042	-0.108482684	-0.467770472	-0.671952592	-0.243101356	-0.423809085	JP	1	1
1	2	2	4	6	6	6	1	2	2	2	1	1	1	2	6	6	2	3	3	6	6	6	7	6	7	5	6	6	6	7	7	7	4	0.149160537	0.199935048	0.01717652	-0.095495886	-0.677876683	0.044756761	-0.735517667	-0.740264922	0.318958881	0.538849115	JP	2	5
2	2	2	4	7	7	7	1	2	2	1	1	1	1	3	3	2	2	2	2	2	3	3	3	3	4	3	3	3	3	3	3	3	3	0.393862806	0.374923562	0.510020022	0.3NA54233	0.856157861	0.548051351	1.10090014	1.262875107	0.387379352	0.282475086	JP	2	4
1	1	2	4	5	3	4	1	2	2	1	1	1	2	2	5	4	1	7	7	7	5	7	7	4	7	2	6	2	1	5	5	3	3	-0.336495618	-0.247343952	-0.279672702	-0.277211616	-0.937790875	-0.223648544	-0.714173448	-0.670018359	-0.012633266	0.201842431	JP	1	2
1	2	3	4	5	5	5	2	2	2	1	1	1	1	6	5	6	5	6	5	5	6	6	6	5	7	7	6	7	7	7	7	7	7	-0.138471273	-0.22935671	0.318979984	0.11074871	0.521657804	0.1769752	0.101840754	0.078725847	0.058347157	-0.371424693	JP	2	5
1	2	3	4	5	5	6	1	2	2	1	2	1	2	5	4	7	2	4	6	7	5	6	7	5	7	6	6	7	2	7	7	3	5	0.173950754	0.262181241	-0.163004533	-0.234704949	-0.31NA0261	-0.281389594	-0.195973	-0.404163766	-0.208078783	-0.028818029	JP	1	3
1	3	4	4	4	3	4	1	2	2	1	1	1	1	3	7	7	3	7	7	7	4	3	6	4	7	7	7	7	7	7	7	4	4	-0.105625897	-0.228944259	-0.278218376	-0.208043681	-0.12298526	-0.255305419	0.057098067	-0.008515734	-0.293262004	-0.336801391	JP	1	5
2	NA	2	4	1	1	1	1	1	2	1	1	1	2	1	7	7	1	7	7	7	1	7	7	7	7	7	7	7	7	7	7	7	7	1.750848616	2.28915375	2.280334804	1.60751036	2.597583917	2.492502734	2.545989876	3.013050495	2.371199768	2.16617245	JP	2	5
1	2	1	4	1	1	7	1	2	2	2	2	1	1	6	1	7	5	2	6	7	3	2	4	3	3	3	4	1	3	3	2	4	4	0.816710939	1.660874933	1.431963407	0.572213599	-0.282792072	1.063340364	-0.429265644	-0.436932336	1.381896964	1.7718094	JP	2	4
1	2	2	4	5	5	5	1	2	2	2	1	1	1	4	6	6	1	6	7	7	5	5	5	5	5	5	6	5	5	5	6	5	5	0.239707836	0.409839509	0.306824503	0.315922203	0.551514464	0.605677728	0.237390282	0.261757496	0.586599766	0.550769647	JP	2	3
1	2	1	4	5	6	6	1	2	2	2	1	1	1	5	6	7	1	4	7	7	3	7	7	4	7	6	4	6	6	7	7	7	7	-0.125132269	0.285550222	0.634651859	0.13364892	-0.614445819	0.13712586	-0.433702753	-0.17512629	0.376922416	0.486669639	JP	1	5
1	1	1	4	2	2	2	1	1	1	1	1	1	1	4	4	4	4	4	4	4	4	4	4	4	3	3	3	3	3	3	3	3	3	-0.405764549	-0.768714982	-0.585890636	-0.265785325	-0.046466377	-0.513786824	0.034243615	0.01393343	-0.635365455	-0.766276461	JP	1	1
1	2	4	4	6	7	7	2	2	2	2	1	1	1	3	7	7	2	7	7	7	7	5	7	7	7	7	7	7	7	7	7	7	7	1.23813395	2.132372827	1.860508134	0.577458619	0.079259407	1.223198848	0.371677173	0.551542675	1.815940585	1.890215618	JP	2	5
1	2	2	4	2	3	4	1	2	2	1	2	1	1	2	2	7	1	7	7	7	3	6	7	4	7	5	6	2	1	7	7	7	6	-0.850267749	-1.230044745	-0.834718413	-0.778605112	-1.101421529	-1.335947723	-0.502556543	-0.604649717	-1.302557515	-1.375250479	JP	1	5
1	2	1	4	5	5	5	1	2	2	1	2	1	1	3	4	6	3	7	7	5	3	7	7	7	7	7	6	3	7	7	7	6	5	-0.147405737	-0.129217242	-0.031682194	0.070081985	-0.247708449	0.149121216	-0.235512003	-0.178633853	0.154722661	0.306658819	JP	1	5
1	1	2	4	1	1	1	1	2	2	1	1	1	1	7	5	6	1	5	5	5	4	4	4	4	4	4	4	4	4	4	4	4	4	0.066688617	0.028708005	-0.170875855	-0.222996948	-0.925062893	-0.466183057	-0.210212735	-0.102738564	-0.272270637	0.16421333	JP	2	3
1	2	2	4	6	6	7	1	2	2	1	1	1	1	3	5	7	2	6	6	6	5	7	6	6	7	6	6	3	3	7	7	6	7	0.185775445	0.521341029	0.629005954	0.426149533	0.126139396	0.593018837	0.299450776	0.616809577	0.733032496	0.8710126	JP	1	5
1	1	3	4	3	4	4	1	2	2	2	1	1	1	5	6	7	1	6	5	7	3	6	7	5	7	5	7	4	5	7	7	5	4	0.446814497	0.635398583	0.42878725	0.304372326	0.214192084	0.49205908	0.240226451	0.277462861	0.503399962	0.664105808	JP	1	5
1	2	1	4	5	5	5	1	2	2	1	1	1	1	4	5	7	4	7	7	7	4	5	5	5	6	6	5	4	4	6	6	6	6	-0.071619171	0.097862544	0.260831984	0.170864667	0.051375773	0.031734847	0.406518972	0.560295583	-0.128722839	0.012738457	JP	1	5
1	1	2	4	6	3	NA	1	2	2	2	1	1	1	1	5	7	2	7	7	7	1	7	7	4	7	5	5	7	7	7	7	7	5	0.375729706	0.764339792	0.193327197	-0.44331205	-1.381473102	-0.301147759	-0.912533177	-1.106080475	0.074725681	0.446111735	JP	1	2
1	2	3	4	6	5	6	1	2	2	1	1	1	1	3	5	5	6	6	5	5	6	5	5	5	5	5	5	5	5	4	5	4	6	0.295571278	0.211472746	0.3547913	0.370125352	0.944431587	0.402096753	0.751919133	0.87902204	0.266992836	0.053964957	JP	1	2
1	2	3	4	6	7	7	1	1	1	1	1	1	1	6	7	7	3	NA	7	7	2	7	7	7	7	6	7	7	6	7	7	7	5	1.227804648	1.899964777	1.782273349	0.779329896	0.545104703	1.136724162	1.184175241	1.489228318	1.486429597	1.607612595	JP	1	5
1	2	2	4	7	2	7	1	2	2	2	1	1	1	1	7	7	1	7	7	7	7	7	7	7	7	7	2	7	7	7	7	3	3	0.059377135	0.232415329	0.13008882	-0.007609343	-0.15542616	0.113640328	-0.28919324	-0.398109191	0.101110019	0.171622387	JP	1	2
1	2	2	4	7	7	7	1	2	2	1	1	1	1	1	7	7	1	7	7	7	2	6	7	7	7	5	7	7	7	7	7	6	6	0.089052324	0.054835044	0.043626447	-0.064245267	0.440562644	0.026707397	0.328973561	0.157534092	-0.07337174	-0.393943791	JP	1	3
2	1	2	4	3	3	6	1	2	2	2	1	1	1	4	2	5	2	6	6	6	5	5	5	5	7	6	5	6	6	6	6	7	6	0.51997974	0.732523301	-0.134857591	-0.289066468	-0.605835446	-0.028919367	-0.068060969	-0.148268361	0.440473755	0.669389833	JP	1	5
1	3	5	4	1	1	1	1	2	2	1	1	2	2	3	3	3	3	3	3	3	6	6	6	6	5	5	5	5	5	5	5	5	5	-0.508071456	-0.964387787	-0.353501537	0.480040038	1.306116686	1.118856434	-0.283089855	-0.36543825	0.391873005	0.083604389	JP	1	3
1	2	2	4	4	4	4	1	2	2	1	1	1	1	4	7	7	1	NA	NA	7	4	6	6	6	6	6	6	6	6	6	6	6	4	-0.257226875	-0.237822466	-0.227546074	-0.486008592	-0.91285514	-0.776960NA	-0.651074752	-0.827326499	-0.606036383	-0.581266042	JP	2	5
1	2	2	4	5	2	7	2	2	2	1	1	1	1	NA	5	5	1	6	4	6	7	6	7	7	7	3	6	3	3	7	7	6	6	-0.900025383	-1.399737151	-0.759481253	0.534160445	1.317868022	0.517293265	0.937726097	1.226984188	-0.532497393	-0.448980123	JP	1	2
1	2	2	4	5	6	6	1	2	2	1	1	1	2	5	4	7	1	7	7	7	7	4	7	7	7	7	7	7	6	7	7	6	7	0.738842448	1.070726077	0.898006283	0.471211027	0.992381508	1.129652011	0.17629347	0.152729112	1.324183195	1.031362961	JP	1	5
1	2	4	4	4	3	4	1	2	2	2	1	1	1	3	4	5	2	4	5	6	6	6	6	6	7	4	5	2	2	7	5	6	5	-0.47944794	-0.807458333	-0.817301909	0.149413297	0.847004113	0.214931356	-0.294076888	-0.318224597	-0.15901817	-0.292132118	JP	2	1
1	2	2	4	6	4	4	1	1	1	1	1	1	1	5	5	5	5	5	5	5	7	7	7	7	2	2	1	2	1	2	2	2	2	-0.632658995	-1.06283106	-1.032995719	-0.924231293	-1.179119864	-1.405943415	-0.320235339	-0.549837796	-1.505612096	-1.421079332	JP	2	5
1	2	2	4	5	5	4	1	2	2	2	1	1	2	7	4	7	7	4	5	7	7	7	7	7	7	5	5	4	6	4	6	5	5	-0.673653077	-0.684381708	0.034625941	-0.219584877	-0.683176689	-0.579175425	-0.437941996	-0.318550597	-0.572946942	-0.622799157	JP	1	3
1	2	2	4	2	2	2	1	2	2	1	1	1	1	4	4	5	2	6	6	5	3	3	2	2	6	6	6	6	3	6	5	6	6	-0.500906865	-0.733746161	-0.748496528	-0.619100717	-0.956802246	-0.944085611	-0.700154944	-0.906501196	-0.952211307	-0.866772446	JP	1	5
1	2	4	4	3	2	4	1	2	2	1	1	1	1	4	3	6	2	4	5	7	NA	4	4	NA	4	4	5	NA	NA	4	NA	5	4	0.141206229	0.225736437	-0.074863146	-0.035724546	-0.179459337	-0.104178762	-0.107183513	-0.139373465	0.00925243	0.139753297	JP	1	5
2	2	4	4	2	5	6	1	2	2	1	1	1	1	4	5	7	4	6	5	6	5	6	7	7	4	4	4	4	4	4	4	4	4	-0.101894994	0.051588511	-0.244737867	-0.209699054	-0.259850682	-0.111648873	-0.93255203	-1.198338902	0.154271016	0.016015909	JP	2	5
1	3	1	4	6	5	5	1	2	2	1	1	1	1	1	4	7	7	4	4	7	6	5	6	7	7	6	6	5	5	7	7	6	6	0.118318449	0.071978819	-0.433859765	-0.561946255	-0.894746089	-0.682192323	-0.394835987	-0.68187242	-0.501595254	-0.29783853	JP	2	5
1	1	2	4	4	3	3	1	2	2	1	1	1	1	3	6	6	1	6	6	7	5	6	6	5	6	5	6	3	4	6	6	5	5	-0.289909135	-0.406396991	-0.037132197	0.016551816	-0.008291908	-0.259062055	-0.184926303	-0.227667296	-0.499233972	-0.512046736	JP	1	3
1	2	2	4	3	3	4	1	2	2	1	1	1	1	4	4	5	4	4	3	5	5	5	5	5	5	5	4	3	3	5	5	4	4	-0.375844141	-0.464434035	-0.359997595	-0.300854584	-0.118364206	-0.585090822	-0.0776711	-0.19335259	-0.622908709	-0.870602029	JP	1	3
1	2	3	4	6	2	6	1	2	2	1	1	1	1	3	6	7	6	6	6	7	5	7	7	6	7	7	7	7	6	5	7	6	7	0.500636845	0.520620816	0.544784599	0.47918677	0.803698548	0.709793383	0.673225341	0.754937636	0.521251247	0.550687629	JP	2	5
1	2	2	4	4	5	5	1	1	1	1	1	1	2	2	2	3	3	3	3	2	5	4	5	5	5	5	4	5	4	4	5	4	5	0.066254361	-0.049552558	0.142567995	0.081943NA	0.192390815	-0.127842199	0.598632037	0.752050715	-0.147223769	-0.198662651	JP	1	1
1	2	3	4	5	7	6	1	2	2	1	1	1	1	2	7	7	1	7	7	7	5	7	7	7	7	7	7	7	7	7	7	5	4	-0.06304915	0.221615774	-0.002752649	-0.28087594	-0.820204641	-0.52645247	-0.598962953	-0.719590705	-0.322363786	-0.087536794	JP	1	5
1	1	2	4	5	6	6	1	2	2	2	1	1	1	6	7	7	1	4	5	6	5	5	NA	7	7	4	5	5	5	7	7	5	5	-0.072824134	0.188449765	-0.277113842	-0.296090473	-0.967744763	-0.095154556	-0.852472812	-0.892779406	0.259161906	0.539099644	JP	1	2
1	2	2	4	5	5	6	1	2	2	1	2	1	2	4	5	7	4	5	5	7	7	7	7	5	7	7	7	4	7	7	7	6	5	0.002699083	0.033490003	0.332776133	0.342432781	0.542617002	0.539845472	0.032987707	0.186013354	0.595071338	0.418493374	JP	1	5
1	2	2	5	4	4	4	1	2	2	2	1	1	2	2	6	6	2	5	5	6	5	7	6	6	6	5	5	6	6	5	6	6	6	0.198689113	0.102857678	0.378006654	0.649148786	1.203816505	0.921722606	1.102390276	1.332954709	0.547193411	0.516493492	JP	2	1
1	1	3	4	4	5	6	1	1	2	1	1	1	1	2	7	7	1	6	7	7	6	4	7	6	7	7	7	4	5	7	7	4	5	-0.154198094	0.130220953	0.335332055	0.02178783	-0.685090787	-0.141084448	-0.394055601	-0.252797935	-0.056795786	0.208874775	JP	1	5
1	2	1	4	6	6	6	1	2	2	1	1	1	1	2	7	7	1	7	7	7	5	6	7	6	7	7	7	7	7	7	7	7	7	0.18947476	0.659584043	0.235565504	-0.314054706	-1.504321303	-0.389048322	-1.184214815	-1.242960216	0.152369168	0.569876534	JP	1	5
1	3	3	4	4	5	5	1	2	2	2	1	1	1	5	5	7	3	5	7	7	4	7	6	4	6	5	5	3	3	5	5	5	6	0.766112923	1.435253337	1.425159731	0.603062931	-0.077628824	0.740790771	0.294947748	0.549828404	0.957132579	1.328603535	JP	1	5
1	2	3	4	7	5	7	1	2	2	2	1	1	1	7	1	7	1	5	7	7	6	6	7	7	7	5	7	1	1	7	7	6	6	0.062248246	0.004316918	0.464032607	0.903919569	1.291895579	1.216077203	1.308680155	1.756198203	0.606440057	0.840908317	JP	2	4
NA	3	5	4	4	4	4	1	2	2	1	1	1	1	3	4	5	4	4	4	5	6	5	5	4	4	4	4	4	2	5	5	3	3	-0.652131792	-1.10307799	-1.180265742	-0.862581173	-0.965983321	-1.257454323	-0.747687849	-1.01296554	-1.172707581	-1.258864937	JP	2	5
1	2	4	4	5	6	7	1	2	2	1	2	1	1	5	4	5	4	6	6	6	4	5	6	5	5	5	5	5	5	6	6	5	5	0.271007599	0.424872272	0.513312518	0.483402235	0.706261339	0.698910369	0.370419118	0.451296286	0.599075963	0.524164367	JP	1	2
1	1	3	4	5	4	7	1	2	2	1	1	1	1	1	5	7	1	6	6	7	3	7	7	6	7	7	6	2	5	7	5	6	4	0.083173572	0.12080016	0.435539284	0.76466165	1.840216155	1.225922054	0.45461002	0.470864014	0.731958979	0.291169149	JP	2	5
1	3	3	4	5	5	6	1	2	2	2	1	1	1	6	4	5	4	5	6	6	6	6	6	4	6	6	5	3	3	6	6	6	5	-0.327830398	-0.317797582	-0.140300667	0.373988826	0.446246194	0.201421215	0.326312103	0.545966358	-0.272949843	-0.083602711	JP	1	5
2	1	2	4	1	1	1	1	1	1	1	1	1	1	3	3	3	3	3	3	3	2	2	2	2	2	2	2	2	2	2	2	2	2	-1.666874901	-2.466354995	-2.320448625	-1.550288023	-1.895842907	-2.501771482	-1.598729047	-2.013410692	-2.554555871	-2.615026936	JP	2	3
1	4	4	4	7	7	6	1	2	2	2	1	1	1	4	5	NA	5	6	5	7	4	7	7	5	6	6	6	6	6	7	6	6	6	-0.746175349	-0.844710661	-0.900248064	-0.503771346	-0.811710725	-0.983650985	-0.784050945	-0.897297172	-1.027165602	-0.904247668	JP	1	5
1	2	2	4	5	4	5	1	2	2	2	2	1	1	6	6	6	5	5	5	5	4	4	4	4	4	4	4	4	4	4	4	4	4	-0.087490479	-0.075201007	0.146530382	-0.125752824	0.057758366	-0.351101715	0.172761604	0.137457401	-0.31177632	-0.594537016	JP	1	2
2	2	2	4	6	1	6	1	2	2	1	2	1	1	2	7	7	1	7	7	7	6	7	7	7	7	6	5	1	1	3	7	6	6	1.099476085	1.565877422	1.697979223	1.178451348	2.06303537	1.87604576	1.304069	1.487906058	1.712897607	1.385789314	JP	2	3
1	2	2	4	3	3	6	2	2	2	1	1	1	1	4	3	3	3	3	3	3	3	3	4	3	3	3	4	3	4	4	4	4	3	-0.298234954	-0.725794576	-0.669471745	-0.494627624	-0.018667284	-0.577093626	-0.072005767	-0.320869333	-0.525223279	-0.965621104	JP	2	2
1	2	2	4	7	7	6	1	2	2	1	2	1	1	1	7	7	1	7	7	7	4	6	7	5	7	7	7	7	7	7	7	6	6	0.846639642	1.485234462	0.725198216	-0.101784112	-0.866452798	0.041164106	-0.572224244	-0.751493361	0.614765183	0.922031487	JP	1	5
1	2	4	4	5	3	5	1	2	2	1	1	1	2	6	3	4	4	5	4	4	4	4	5	6	6	3	1	5	5	5	4	3	4	-0.696754909	-0.5583515	0.213919329	0.595960011	0.286587987	0.26332657	0.263596075	0.709909649	-0.248758905	0.081802222	JP	1	2
2	2	2	4	6	6	6	1	2	2	1	1	1	1	5	5	5	5	5	5	5	5	4	4	4	6	4	5	5	5	5	6	4	5	0.361722889	0.456768996	0.318016395	0.21589567	0.374893361	0.404168146	0.147068958	0.141323185	0.433576554	0.358148965	JP	1	2
2	2	2	4	6	NA	7	1	2	2	1	1	1	1	2	6	6	2	6	6	6	7	NA	7	7	7	7	7	NA	7	7	7	7	2	1.312404704	1.594565736	1.65286504	0.994943095	1.727122797	1.641334361	1.784357372	2.075502156	1.711014023	1.447833485	JP	1	5
2	2	2	4	5	5	5	2	2	2	1	1	1	1	3	6	7	2	7	6	6	5	6	6	6	6	6	6	7	6	7	6	6	6	0.13963597	0.038289571	-0.113025397	0.016440825	0.284282206	0.268329144	-0.385542037	-0.475427572	0.435351638	0.235465416	JP	2	5
NA	NA	1	3	3	5	4	1	1	2	1	1	2	2	2	2	2	2	2	2	2	6	6	6	6	4	4	4	5	4	4	5	4	5	0.234880272	0.255554053	0.456674237	0.195768174	0.416201878	0.202092722	0.909663257	1.036287182	0.098596443	0.076224561	JP	1	2
1	1	2	4	5	4	5	1	2	1	2	1	1	1	1	2	1	2	1	1	1	3	2	3	3	2	3	2	2	3	3	3	2	3	-0.766853473	-1.137720378	-0.765894509	-0.346893782	-0.289528554	-0.68414168	-0.015808628	-0.074767255	-1.054474231	-1.081312687	JP	1	2
1	3	2	4	4	4	5	1	2	2	2	1	1	1	3	5	7	1	5	5	7	3	6	7	4	7	6	6	4	6	7	7	5	4	-0.022492867	-0.168430149	-0.543795815	-0.272331497	-0.191220935	-0.163444938	-0.609089601	-0.800605802	-0.021960611	-0.064213492	JP	1	5
1	2	2	4	6	5	5	1	2	2	2	1	2	1	6	6	6	4	6	6	6	5	6	6	6	6	6	6	6	6	6	7	6	6	0.532949613	0.509002383	0.290967154	0.493191541	1.271817097	1.092603273	0.16721051	-0.023968704	0.983421317	0.714259318	JP	1	5
2	1	2	4	5	3	4	2	2	2	2	1	1	2	3	3	5	1	7	7	6	3	6	7	5	7	7	7	6	3	7	5	4	7	-0.250192995	-0.739084641	-0.820811759	-0.382047611	-0.215091782	-0.714119006	-0.212499661	-0.354650056	-0.701038677	-0.720485472	JP	2	3
1	2	2	4	3	4	5	1	1	2	1	1	1	2	3	7	7	1	7	7	7	5	5	5	5	4	4	4	4	4	4	4	4	4	-0.327207344	-0.539290595	-0.484712292	-0.255554606	-0.095772408	-0.353042823	-0.379026205	-0.512752654	-0.370451944	-0.516748621	JP	1	5
1	2	2	4	3	3	3	1	2	2	1	1	1	2	4	4	4	4	7	4	4	4	4	4	4	7	7	7	7	7	7	7	7	7	1.11998606	1.864041712	1.678373335	1.068468622	0.845666067	1.768605358	-0.186265034	-0.095922249	1.923384953	2.159800934	JP	1	5
1	2	2	4	3	5	5	1	2	2	1	2	1	1	5	5	4	5	5	5	4	4	2	4	4	4	3	4	4	4	4	3	4	4	0.44278028	0.291933776	0.215707381	0.053123057	0.222010013	-0.005347083	0.914838602	1.065999131	0.115908232	0.115361118	JP	2	5
1	2	3	4	5	6	6	1	2	2	1	1	1	1	3	4	6	6	4	4	4	6	2	5	7	7	7	6	4	6	7	7	5	5	0.290870577	0.583240261	0.422887346	0.007546437	-0.386120343	0.086052827	-0.495083894	-0.611784983	0.316370754	0.401687905	JP	1	5
1	1	2	4	6	6	7	2	2	2	1	1	1	1	3	NA	6	1	6	6	NA	4	4	4	6	5	5	7	5	5	5	6	5	5	-0.328264407	0.144412076	0.670018203	-0.228242195	-0.888488545	-0.705133109	-0.200218572	-0.093419599	-0.45372763	-0.494666873	JP	1	2
1	2	2	4	6	6	6	1	2	2	1	1	1	1	7	NA	6	1	NA	NA	NA	4	7	7	4	7	5	6	6	6	7	7	7	4	-0.744642301	-1.178989987	-0.702724NA	-0.450395304	-0.394877998	-0.903370763	0.283178567	0.384843792	-1.072618745	-1.133961261	JP	2	3
1	2	2	4	5	5	7	1	2	2	2	1	1	1	1	6	7	1	7	7	7	7	7	7	7	7	6	6	4	4	7	7	5	3	0.156541399	0.814719531	1.128252178	0.280772053	-0.414805798	0.427872511	-0.01895609	0.137829792	0.519474184	0.731240763	JP	1	5
1	2	3	4	6	5	6	1	2	2	2	1	1	1	5	6	7	2	6	7	7	2	7	7	2	7	7	2	2	1	7	7	4	7	0.094420428	0.637837901	0.641596884	0.192561686	-0.560780929	0.159733667	-0.615989251	-0.537509603	0.272080227	0.603785033	JP	1	5
1	2	2	4	4	3	5	1	2	2	1	1	1	1	3	2	NA	1	5	5	7	7	5	7	5	NA	6	5	NA	NA	NA	NA	7	5	-0.72919134	-1.012406266	-0.747335453	-0.456936346	-0.809390878	-0.825636963	-0.487964971	-0.461140876	-0.916051723	-0.808789622	JP	1	3
1	2	4	4	5	5	6	1	2	2	2	1	1	2	5	6	6	1	7	7	7	1	6	6	4	7	6	6	5	5	6	6	6	6	-0.162552358	-0.151956861	0.15997156	-0.183215559	-0.485373492	-0.446896754	0.015760717	0.117096624	-0.333432155	-0.329537145	JP	1	2
1	2	2	4	4	4	4	1	2	2	2	1	1	1	4	4	5	4	4	5	5	5	5	7	7	7	4	4	5	4	4	6	5	6	-0.393621762	-0.564858799	-0.525755409	-0.557570523	-0.907142989	-0.825103321	-0.7060291	-0.881137428	-0.711601592	-0.670730056	JP	1	5
1	2	2	4	6	6	7	1	2	2	1	1	1	1	3	3	7	2	4	7	6	7	5	7	7	7	7	5	2	5	7	7	7	7	0.573045552	1.021702875	1.0771844	0.523493307	0.102047826	0.661369229	0.274267929	0.447398599	0.709622816	0.964882158	JP	2	5
1	1	1	4	3	2	6	1	2	2	1	1	1	1	3	3	6	2	4	6	6	6	6	7	7	5	6	6	4	5	6	6	4	4	0.522395888	0.994242836	0.436480242	-0.144744023	-0.537382083	-0.003505429	-0.259183484	-0.380314667	0.544548872	0.61299683	JP	2	1
1	2	2	4	5	5	5	1	2	2	1	1	1	1	4	4	4	4	4	4	4	4	4	4	4	4	4	4	4	4	4	4	4	4	0.38031761	0.385306743	0.456011908	0.368611697	0.81792262	0.52170215	0.894138783	1.011767609	0.404987036	0.269367324	JP	1	2
1	2	1	4	5	5	5	1	2	2	1	1	1	1	4	4	4	4	4	4	4	4	4	4	4	7	7	7	7	7	7	7	7	7	0.118854375	0.124507195	-0.160002383	-0.004829367	-0.407778891	0.082884682	-0.54211144	-0.459033488	0.145595519	0.478378022	JP	1	2
1	2	1	4	6	7	6	1	2	2	1	1	1	1	4	3	4	6	4	4	4	4	2	4	4	5	3	4	3	6	7	7	7	3	-0.334650276	-0.247187842	-0.045931988	-0.354436335	-1.410103606	-0.547885267	-1.346482918	-1.416111675	-0.288918333	-0.047209839	JP	1	5
1	2	2	4	7	4	7	1	2	2	1	1	1	1	4	6	6	2	4	5	6	5	6	6	6	7	5	7	4	3	7	6	3	6	-0.721865848	-1.00410429	-0.805649992	-0.598519547	-0.888763479	-1.179158775	-0.688163964	-0.82826177	-1.229745869	-1.192555539	JP	1	3
1	2	4	4	4	7	7	1	2	2	2	1	1	1	4	2	7	1	6	7	7	4	5	5	4	6	4	6	6	5	7	7	4	3	-0.34972068	-0.318499234	-0.151565988	-0.375476426	-0.224831413	-0.624002NA	-0.774564868	-1.163166084	-0.552927986	-0.970727704	JP	1	5
1	2	5	4	6	6	7	1	2	2	1	1	1	1	7	6	7	3	3	7	7	6	7	6	6	6	6	6	3	6	6	6	6	6	-0.380158706	-0.307422616	0.53072411	0.414203975	-0.071519353	-0.20547882	0.942031909	1.474016942	-0.527224442	-0.157780781	JP	1	5
3	2	2	4	5	5	7	1	2	2	2	1	1	1	1	4	7	5	4	5	7	6	7	7	7	7	NA	7	2	2	7	7	7	7	0.516066122	1.102132221	0.999364278	0.193665052	-0.538601256	0.445575351	-0.34362585	-0.253001045	0.909447432	1.072785881	JP	1	4
1	1	1	4	4	4	4	2	2	2	2	2	2	2	3	3	3	3	3	3	3	5	5	5	5	3	3	3	3	3	3	3	3	3	-0.668798814	-1.099579525	-0.829868827	-0.616355267	-0.717301112	-0.96659586	-0.383942726	-0.45115468	-1.023447263	-1.083700407	JP	1	3
1	4	4	4	6	5	7	1	2	2	1	1	1	1	3	5	6	3	6	6	7	4	7	7	5	7	6	6	7	6	7	7	6	6	0.179289708	0.46230626	0.570126254	0.439497154	0.506754747	0.41056764	-0.201761061	-0.193949925	0.295534482	0.288525544	JP	1	4
1	2	2	4	6	7	7	1	2	2	2	1	1	1	2	7	7	4	7	7	7	4	7	7	5	7	7	6	5	5	7	7	7	7	-0.362069441	-0.523514785	-0.627969989	-0.673180644	-0.959840521	-0.NA433278	-0.727688713	-0.918761698	-0.723359357	-0.775854317	JP	1	5
1	2	2	4	5	4	4	1	2	2	2	1	1	2	4	4	6	1	6	6	7	5	6	6	6	7	5	4	1	1	6	6	4	5	0.313934696	0.78792726	0.599893675	0.058473501	-0.711750041	0.109207897	-0.375676828	-0.343369494	0.451213511	0.736672527	JP	2	5
1	2	4	4	4	4	5	1	2	2	2	1	1	1	5	7	6	2	6	7	7	3	6	4	4	7	7	7	7	6	7	7	4	7	0.65392104	1.40708585	1.191674829	0.623728372	0.338935785	1.248657654	0.117917796	0.283730817	1.429681167	1.561288178	JP	1	5
1	2	1	4	4	4	4	1	2	2	1	1	1	1	5	6	6	4	5	6	6	5	5	6	5	6	6	5	6	6	6	5	5	6	0.38031761	0.385306743	0.456011908	0.368611697	0.81792262	0.52170215	0.894138783	1.011767609	0.404987036	0.269367324	JP	1	2
1	1	5	4	2	1	2	2	2	2	1	1	1	1	2	4	6	2	4	5	6	5	5	6	4	6	5	6	3	2	5	6	3	5	-0.247376738	-0.459851755	-0.562605434	-0.1019976	0.017368996	-0.063171547	-0.457183089	-0.611354424	-0.08572229	-0.158956451	JP	1	5
1	1	1	4	6	6	2	1	2	2	1	2	1	2	1	7	7	1	6	7	7	6	5	6	6	6	6	6	6	6	6	6	5	6	-0.020566659	0.168664892	0.71560307	0.049635458	-0.669586746	0.05987052	-0.438202224	-0.212136416	0.278477865	0.373336555	JP	1	4
1	3	3	4	6	5	6	2	2	2	1	1	1	1	4	5	7	2	7	7	7	2	7	7	7	7	7	7	7	6	7	7	5	5	1.108057692	1.751425182	1.398252231	0.6492289	0.589134888	1.407370984	0.106538708	0.143027839	1.822186331	1.77317091	JP	1	5
2	4	1	4	5	5	5	1	2	2	1	1	1	2	4	4	4	4	4	4	4	3	4	3	3	7	6	6	6	6	6	6	6	6	-0.087886958	-0.181786761	-0.075740111	0.02519041	0.435835112	0.084377506	0.13620818	0.091862257	0.055967565	-0.225218371	JP	2	5
1	2	2	4	5	5	5	1	2	2	2	1	1	1	3	4	5	1	6	6	6	5	5	5	5	6	5	6	6	6	6	6	5	6	-0.287914578	-0.450987923	-0.370499383	-0.424455152	-0.648387138	-0.596088224	-0.303132256	-0.382439988	-0.453430669	-0.469414818	JP	1	2
1	2	2	2	3	4	6	2	2	2	1	2	1	1	3	2	6	3	4	6	6	6	3	6	6	7	6	6	2	2	7	7	6	7	0.171982116	0.403590548	0.083191057	-0.146591076	-0.824258982	-0.161503196	-0.540305295	-0.552578214	0.05908349	0.397254613	JP	2	5
1	2	3	4	3	3	6	1	2	2	2	1	1	1	1	6	6	1	7	7	7	6	6	7	7	7	6	7	1	1	6	6	4	5	0.279258149	0.163154603	-0.188780671	0.174902003	0.17176839	0.771847759	-0.998330845	-1.12780818	1.101672015	1.021048998	JP	2	5
1	1	2	2	NA	NA	NA	1	2	2	2	1	2	2	NA	NA	NA	NA	NA	NA	NA	4	4	4	4	4	4	4	4	4	4	4	4	4	0.909127746	1.174043411	1.191866548	1.014091546	1.604667597	1.325736422	1.580414337	1.938445395	1.361426833	1.180891011	JP	2	4
1	5	2	4	4	4	4	1	2	2	1	1	1	1	3	5	3	4	4	4	4	3	4	4	4	4	4	5	5	4	4	4	4	5	-0.129252508	-0.457223131	-0.485549835	-0.216973178	0.103827291	-0.370631628	0.385906788	0.368408846	-0.397518106	-0.519017982	JP	1	3
1	2	2	4	3	3	3	1	2	2	1	1	1	1	2	4	4	2	4	4	4	4	4	5	5	5	6	5	5	5	5	5	4	3	-0.337915932	-0.511661495	-0.536614387	-0.371516801	-0.385045457	-0.639812357	-0.351469718	-0.466821727	-0.591328855	-0.685182558	JP	1	4
2	1	2	4	3	2	5	1	2	2	1	1	1	1	4	5	6	6	6	5	4	6	5	6	6	5	3	4	2	2	3	6	4	5	-0.085017694	-0.263432828	-0.245221365	0.445487478	1.024663441	0.371839795	1.03045854	1.513101237	0.265847048	0.221458607	JP	2	1
1	2	5	4	2	2	2	2	2	2	2	1	1	1	1	7	7	1	7	6	7	3	6	6	5	7	7	7	2	7	7	7	7	6	0.20335382	0.187761855	0.010360297	0.317013917	0.620968871	0.667278085	-0.109788855	-0.112865911	0.660817872	0.620688864	JP	1	5
1	2	1	4	5	5	5	2	2	2	1	1	1	1	3	4	6	4	4	5	6	4	6	5	4	5	6	4	3	3	6	6	4	6	-0.497370957	-0.698157451	-0.76728622	-0.259919665	-0.141647339	-0.466649789	-0.355934898	-0.439327055	-0.623482266	-0.641324656	JP	1	5
1	2	2	4	6	6	6	1	2	2	1	2	1	1	3	6	7	2	6	7	7	2	7	7	7	7	7	7	7	6	7	7	7	7	0.657764711	1.068159105	0.782655322	0.4704903	-0.031744385	0.63105833	0.685912081	1.020234621	0.748116754	1.229302183	JP	2	5
1	2	2	4	4	5	5	2	2	2	1	1	1	1	4	5	5	5	4	5	6	5	5	5	5	7	5	5	4	4	5	6	5	5	0.019229472	0.010287873	0.184191862	0.027373935	-0.049972834	0.118838847	-0.256417743	-0.255601974	0.315948735	0.188271257	JP	1	5
1	2	2	4	4	6	6	1	2	2	1	1	1	1	3	6	7	2	6	7	7	5	7	7	5	7	6	7	5	4	7	7	2	5	0.649131372	1.112148381	0.732807429	0.21524308	0.074466365	0.631834456	-0.048791499	-0.027868987	0.96733812	0.966785869	JP	1	5
2	2	3	4	3	3	3	1	2	2	1	1	1	1	5	5	4	5	6	5	5	5	3	5	4	2	3	3	3	4	3	5	2	4	-0.291552551	-0.671832169	-0.626498875	-0.403080506	-0.132262333	-0.785319004	0.337494197	0.237632303	-0.949984983	-1.041039651	JP	2	3
1	2	3	4	4	4	4	1	1	1	1	1	1	1	4	4	4	4	4	4	4	4	4	4	4	6	6	6	6	6	6	6	6	6	0.200984701	0.039421961	0.412064275	0.6039093	1.540213312	0.72498705	0.952894447	1.070526783	0.389745921	0.000902917	JP	1	5
1	1	2	4	3	4	7	2	2	2	1	1	1	2	4	6	7	2	7	7	7	6	5	7	7	6	5	5	5	6	7	7	6	7	0.519725043	0.680825521	1.074619535	0.910650783	1.129340691	1.445023516	0.492209625	0.761941518	1.104592315	1.180587135	JP	2	3
1	1	2	4	2	5	5	1	2	2	2	1	1	2	3	3	6	1	6	6	6	2	6	6	NA	4	4	5	4	2	6	5	2	4	-0.142802579	0.052245624	0.283327599	0.038309887	-0.410546241	-0.063884629	-0.173569781	-0.114879805	-0.031140188	0.07098362	JP	2	5
1	2	2	4	5	5	5	1	2	2	1	1	1	1	3	4	5	3	5	5	5	4	5	5	5	5	5	4	5	4	5	4	5	5	0.03498742	0.13851177	-0.015094897	-0.437659761	-0.939245002	-0.66393526	-0.46149186	-0.62613498	-0.427838649	-0.296604313	JP	1	5
1	1	3	4	3	5	5	1	2	2	1	1	1	1	4	6	6	3	6	6	6	4	NA	6	6	6	6	6	6	6	6	6	6	5	0.327911849	0.664113178	0.629224143	-0.010177526	-0.160789325	0.00544587	-0.325082743	-0.414603456	0.376999967	0.214688198	JP	1	5
1	2	2	4	4	4	4	1	2	2	1	1	1	1	4	4	5	4	5	5	5	4	5	4	3	7	4	4	3	4	6	6	6	5	-0.43092875	-0.606252359	-0.475885291	-0.179722258	-0.038179377	-0.285788814	0.064399264	-0.027897441	-0.595718159	-0.613484727	JP	1	5
1	2	2	4	4	4	4	2	2	1	1	1	1	1	4	4	4	4	4	4	4	4	4	4	4	4	4	4	4	4	6	6	4	6	0.539792286	0.6625463	0.226882768	0.123556106	0.390965135	0.372382765	0.645046083	0.65791125	0.468974033	0.459875043	JP	2	5
1	2	2	4	2	2	2	2	2	2	2	2	2	2	2	2	2	2	2	2	2	4	4	4	4	4	4	4	4	4	4	4	4	4	-0.984477397	-1.515801082	-1.394961781	-0.910654783	-0.991254398	-1.493946938	-0.767773104	-1.005017925	-1.568041569	-1.653562183	JP	2	2
1	2	3	4	6	5	7	1	2	2	1	1	1	1	3	3	7	NA	6	6	7	3	6	7	6	7	6	7	6	6	7	7	5	4	0.794266079	1.481435568	1.188380784	0.48220215	-0.064577499	0.789349507	-0.276310556	-0.254831573	1.036019092	1.334503854	JP	1	5
1	2	1	4	7	7	7	1	2	2	1	1	1	1	5	NA	7	2	6	7	7	1	7	7	7	7	7	5	3	3	7	7	5	5	0.264825747	0.647936233	0.612819537	-0.360323808	-1.098167105	-0.539931459	-0.443540534	-0.60154447	0.042156626	-0.037231223	JP	1	5
1	2	2	4	4	5	6	1	2	2	1	2	1	2	4	5	3	4	4	4	5	5	5	5	5	7	7	5	7	4	7	7	6	4	0.139099021	-0.103710627	-0.100297577	-0.119224195	0.256378621	-0.139640511	0.326194192	0.21129342	-0.054328943	-0.308437634	JP	1	4
1	2	1	4	4	5	5	1	2	2	2	1	1	1	5	4	5	3	4	5	5	4	3	5	5	5	4	4	4	5	6	5	5	6	-0.342140626	-0.500115839	-0.590167913	-0.615442151	-0.873340914	-0.941607164	-0.559413859	-0.713355807	-0.722417746	-0.773025189	JP	1	5
1	2	4	4	5	4	6	1	2	2	2	1	1	1	5	5	6	4	5	5	7	4	5	6	5	6	6	5	6	5	5	7	4	5	-0.323100842	-0.227519216	0.242337445	0.310763228	-0.063296271	0.216650784	-0.659669073	-0.633454596	-0.115186537	0.093927221	JP	1	5
1	1	2	4	6	5	6	2	2	2	2	2	1	1	4	5	7	2	7	7	7	5	7	7	7	7	6	6	6	6	7	6	5	6	0.111288576	0.34665485	0.331059674	0.295676317	-0.342459914	0.357268217	-0.182992122	0.113871029	0.508943986	0.894793384	JP	1	4
1	1	4	4	1	1	1	1	2	2	2	1	1	2	3	3	3	3	4	3	3	4	3	2	3	4	4	4	4	4	4	4	4	4	0.712377788	0.995877843	0.785221089	0.25156019	0.416576526	0.49660712	0.610940059	0.628946488	0.600410621	0.553020771	JP	2	2
1	1	1	4	1	1	1	1	2	2	1	1	1	2	5	4	5	5	5	6	6	2	7	NA	5	6	4	6	6	6	6	6	6	6	-0.302079894	-0.56524717	-0.469474936	-0.271021543	-0.086665889	-0.486122394	0.06318284	0.003374842	-0.581527267	-0.692097429	JP	1	1
1	2	2	4	5	5	5	1	2	2	2	2	1	1	3	4	6	2	5	6	6	6	6	6	6	6	4	5	5	5	5	5	4	5	-0.302079894	-0.56524717	-0.469474936	-0.271021543	-0.086665889	-0.486122394	0.06318284	0.003374842	-0.581527267	-0.692097429	JP	1	4
1	2	2	4	1	1	7	1	2	2	2	2	1	2	4	5	5	4	4	4	5	4	7	7	7	5	4	5	1	1	5	5	1	NA	0.125739608	0.09901612	0.177471008	0.663292086	1.116416276	0.928107161	0.472785611	0.649644282	0.4881NA51	0.595950497	JP	1	4
1	2	3	4	4	5	5	1	2	2	2	1	1	1	5	7	7	1	4	5	7	5	7	7	5	7	6	5	3	3	5	6	6	5	-0.401763714	-0.507957373	-0.485828116	-0.164517691	-0.162988157	-0.243440053	-0.574397574	-0.663512276	-0.327803748	-0.30663189	JP	1	3
1	2	2	4	6	6	6	1	2	2	1	1	1	1	1	4	7	2	5	5	6	6	6	6	6	5	5	5	5	5	4	5	4	4	0.674957096	1.16761761	0.876504996	-0.094399354	-0.961779688	0.034675854	-0.469996242	-0.404539856	0.825257935	0.959808528	JP	1	4
1	5	5	4	4	4	5	1	2	2	1	1	1	1	5	5	7	1	4	7	7	5	6	7	7	7	5	6	1	1	7	7	4	6	0.13396173	0.413495559	0.098932525	0.088531036	-0.122712445	0.190511924	-0.307200374	-0.381470411	0.298184841	0.418897449	JP	1	5
1	1	3	4	3	3	3	1	2	2	2	2	2	2	6	7	7	7	6	7	7	6	7	6	7	7	7	7	7	7	7	7	7	3	0.979209459	1.244655538	1.34188487	0.832829928	1.346968815	1.165785458	1.693561949	1.964797578	1.062405017	0.958600638	JP	1	5
1	2	1	4	4	3	3	2	2	2	2	1	1	1	5	7	6	5	5	7	6	5	6	5	6	6	6	6	5	7	6	6	5	6	0.318239739	0.141700874	0.14980787	0.06269625	0.734781541	0.083446966	0.545755471	0.511367182	0.220838219	-0.200249983	JP	2	3
1	2	4	4	5	3	6	1	2	2	1	1	1	1	5	4	7	5	4	6	6	6	6	6	6	6	6	6	7	7	7	7	6	6	0.342478622	0.434942968	0.244624843	-0.010242106	0.135285335	0.199099319	0.197473362	0.10951499	0.290432156	0.217505641	JP	2	2
1	2	2	4	3	3	3	1	2	2	2	1	1	1	2	3	6	2	5	6	6	5	6	7	6	7	6	6	6	4	6	6	6	6	-0.196121513	-0.067418582	-0.036908537	0.118590263	-0.48220324	0.049832743	-0.338678879	-0.241939225	-0.116984384	0.358340963	JP	1	5
1	5	5	4	5	5	5	2	2	2	2	1	1	1	6	3	4	6	5	6	6	5	3	6	6	7	6	7	3	2	6	7	6	6	0.961855544	1.253235288	0.723071991	0.143794148	-0.283927682	0.427154065	-0.266048215	-0.401809745	0.697682048	0.968598827	JP	1	5
1	2	2	4	6	6	6	1	2	2	1	1	1	1	3	6	6	3	6	7	6	6	7	6	6	6	6	6	7	4	7	7	7	6	1.166675777	1.285966092	1.312486039	1.101244935	2.014969208	1.770209894	1.647848369	1.943548121	1.623281491	1.400080071	JP	2	1
1	3	5	4	4	4	4	2	2	2	2	1	1	1	2	4	6	4	6	6	4	4	4	4	4	5	5	5	5	5	5	4	4	5	-0.548688618	-0.910967997	-0.732546886	-0.125487963	0.428996048	-0.294796073	-0.138230894	-0.245525344	-0.646011398	-0.91828552	JP	2	5
1	2	1	4	4	6	6	1	2	2	2	1	1	1	5	4	6	1	4	3	7	5	7	7	7	6	4	5	3	3	6	7	6	5	-0.010114722	0.060608378	-0.161470556	-0.254253346	-0.498837245	-0.265058115	-0.264146879	-0.369103581	-0.189526411	-0.074910697	JP	1	3
1	2	2	4	5	5	5	1	2	2	1	1	2	1	2	5	6	2	6	5	5	6	7	6	5	5	5	5	5	5	5	5	5	5	-0.233641425	-0.446794924	-0.345703716	0.251283283	0.729139841	0.256041121	0.332243314	0.434223117	-0.102774837	-0.124724892	JP	1	5
2	1	2	4	4	4	5	1	2	2	1	1	1	1	3	4	6	2	4	4	2	5	4	5	5	6	5	5	2	2	5	5	5	5	0.192218265	0.305173729	0.338307638	0.415479603	0.903622911	0.619757028	0.635288082	0.744566345	0.506319428	0.283899364	JP	2	4
1	1	3	4	6	6	6	1	2	2	2	1	1	1	6	6	6	4	6	6	6	7	7	7	7	7	7	7	7	7	7	7	7	7	0.40306153	0.47783948	0.639726485	0.409105715	0.794032429	0.525733813	0.90395222	1.055421031	0.442821978	0.291463949	JP	1	5
1	2	2	3	6	5	4	1	1	2	2	2	1	2	3	3	7	3	3	2	7	NA	NA	NA	NA	6	NA	NA	6	7	7	7	7	NA	-0.354362261	-0.367507107	-0.718387381	-0.372907786	-0.403806192	-0.318416688	-1.056933813	-1.286156402	-0.187377677	-0.231478835	JP	2	4
1	1	1	3	7	4	7	1	2	2	1	1	2	2	7	4	5	4	7	5	5	6	2	4	5	3	3	6	5	2	3	5	3	5	0.087027254	0.325493504	0.447066781	-0.056104653	-1.107851604	-0.258439078	0.650326293	1.097240169	-0.105905473	0.456929317	JP	2	1
1	2	2	4	5	3	7	1	2	2	1	1	1	1	4	2	7	6	5	6	7	7	7	7	6	6	7	6	1	1	6	6	7	7	0.637392266	1.096992963	0.844428707	0.093943894	-0.597515506	0.331149696	-0.121999354	-0.110039476	0.577342633	0.877898328	JP	1	4
1	2	2	4	7	6	6	1	2	2	1	1	1	1	4	4	5	4	5	6	6	5	5	5	5	7	5	7	5	3	6	6	5	5	-0.151918823	-0.075623671	-0.274942637	-0.108428845	-0.432317998	-0.004528118	-0.828682662	-0.901495834	0.111146628	0.261964106	JP	1	5
1	2	2	4	5	6	6	1	2	2	1	1	1	1	2	6	6	2	5	5	6	3	5	5	5	7	5	6	7	6	7	7	4	4	0.354703344	0.74231174	0.065853821	-0.281896355	-0.940499304	-0.050551173	-0.972113192	-1.179554985	0.395805947	0.662336723	JP	1	5
1	2	1	4	5	4	3	1	2	2	2	1	1	1	2	5	6	2	5	5	5	5	5	6	5	7	7	6	3	3	6	6	7	5	-0.634021115	-0.879704024	-0.688408264	-0.443663651	-0.35619718	-0.689145475	-0.585666501	-0.805824279	-0.863585094	-1.021851981	JP	1	5
1	2	2	4	5	5	5	2	2	2	1	1	1	1	4	4	7	3	5	5	6	5	4	6	6	7	5	6	3	3	6	6	6	5	0.3262665	0.438655599	0.349509937	0.227776183	0.234376433	0.548023451	-0.087365343	-0.014475409	0.806382158	0.72710354	JP	1	5
1	1	4	4	3	3	5	1	2	2	1	1	1	2	3	5	6	2	6	3	7	6	7	6	6	7	5	4	4	3	7	7	7	5	0.510484819	0.747051559	0.532348565	0.531230563	0.923156959	1.018325469	-0.065463899	-0.201912224	0.75388045	0.74832945	JP	1	3
1	1	2	4	5	5	6	1	2	2	1	1	1	1	3	4	5	2	5	6	4	4	2	3	4	3	3	5	3	4	4	4	4	4	-0.108129682	-0.26473785	0.061864986	0.230816768	0.747650871	0.318788846	0.961827614	1.089275803	-0.074786373	-0.220816271	JP	2	4
1	2	3	4	7	7	5	1	2	2	1	1	1	1	4	5	7	3	5	5	7	3	7	7	4	7	7	7	3	3	7	7	7	7	0.15711408	0.360337488	-0.049870224	-0.525409551	-1.197626443	-0.597101757	-0.946149948	-1.237688328	-0.145821611	0.027431612	JP	1	5
1	2	2	4	4	4	4	1	2	1	1	1	1	1	5	5	6	4	5	5	5	4	4	4	4	6	6	5	5	5	6	6	4	6	-0.544297964	-0.85618838	-0.875093637	-0.355326054	-0.217225038	-0.48276158	-0.511030258	-0.630985537	-0.606006316	-0.690461351	JP	1	5
1	2	3	4	4	4	6	1	1	2	1	1	1	2	7	6	6	2	6	7	3	4	4	4	4	7	6	7	4	4	7	7	7	7	0.634012199	1.291010325	0.895656307	0.28830706	-0.095010137	0.808947563	-0.824944184	-1.014279389	1.138895725	1.165123746	JP	1	5
2	2	2	4	7	6	7	1	2	2	1	1	1	1	1	7	7	1	7	7	7	5	6	7	6	7	6	6	7	7	7	7	3	2	0.88800756	1.399017173	1.40565502	0.796532712	0.811429166	1.193910362	0.566956206	0.808545382	1.464885603	1.419976679	JP	2	3
1	2	3	4	6	4	4	1	2	2	1	2	1	2	5	4	7	2	7	7	7	6	7	7	6	6	5	6	5	5	6	6	5	4	0.315645084	0.275920537	0.350760078	0.238800047	0.565488947	0.328892935	0.496757051	0.419568209	0.089461498	0.066203731	JP	1	1
2	2	2	4	7	7	7	1	2	1	1	1	1	1	2	2	3	3	3	3	2	3	2	2	5	4	4	3	4	3	5	3	5	4	-0.448426031	-0.751936645	-0.743597196	-0.580900384	-0.546893802	-0.850173724	-0.327858297	-0.517917687	-0.829335017	-0.955905754	JP	2	1
1	1	1	4	4	4	4	1	2	2	1	1	1	1	2	4	6	1	6	6	7	5	4	6	6	7	5	5	2	2	7	6	5	7	0.457937563	0.602796759	0.114444659	-0.167759709	-0.291591866	-0.043844337	-0.159956942	-0.372043681	0.13749906	0.226693804	JP	1	5
1	2	1	4	4	5	7	1	2	2	1	1	1	1	3	4	5	3	5	5	7	3	5	7	6	7	7	7	3	3	7	7	5	1	-0.417708974	-0.37842585	-0.404605772	-0.641495978	-1.486459198	-1.239396819	-0.614753389	-0.712828614	-1.090300927	-0.748053894	JP	1	3
1	2	2	4	1	1	1	1	2	2	1	1	1	1	2	7	7	1	5	5	7	5	NA	NA	NA	5	5	5	5	5	7	7	5	5	-0.696966601	-0.25197982	-0.087439423	-0.369859529	-1.186393787	-0.995877753	-1.128123036	-1.267687843	-0.81137826	-0.679085259	JP	1	3
3	3	3	4	6	6	6	1	2	2	1	1	1	1	4	NA	NA	4	4	NA	NA	3	4	3	3	3	4	4	4	3	4	4	3	3	1.673508418	2.471879683	2.400220987	1.376852012	1.438866224	1.97816688	2.124887343	2.671866969	2.18916741	2.330973078	JP	1	5
1	2	3	4	4	4	4	1	2	2	2	1	1	2	5	5	6	5	6	6	5	6	6	6	6	6	5	5	5	5	5	5	6	5	1.237471422	1.592653885	1.606865743	1.267677339	2.270549121	1.996859454	2.05928598	2.395104985	1.848228594	1.570827991	JP	2	5
1	1	3	4	6	6	6	1	2	2	1	1	1	1	1	7	7	1	NA	NA	7	2	2	2	2	2	2	2	2	2	2	2	2	2	0.110306885	0.044862014	0.075863322	-0.00456506	0.291119899	0.048506186	0.516563457	0.513393755	-0.021928975	-0.130617089	JP	1	5
1	2	2	4	5	5	5	1	2	2	1	1	1	1	1	4	6	1	6	6	6	5	5	5	5	6	6	6	6	6	6	6	6	6	-0.302079894	-0.56524717	-0.469474936	-0.271021543	-0.086665889	-0.486122394	0.06318284	0.003374842	-0.581527267	-0.692097429	JP	1	3
1	4	2	4	3	3	3	1	2	2	1	1	1	1	4	4	5	5	4	5	5	5	3	5	5	6	6	6	5	4	6	6	5	6	0.186593492	0.378210863	0.616390607	0.903669125	1.867145289	1.435106476	0.38NA4049	0.316388344	0.895142893	0.602958935	JP	1	5
1	1	NA	4	7	6	6	1	1	1	1	1	1	1	7	7	7	7	7	7	7	6	5	NA	NA	5	4	5	6	6	5	6	7	NA	0.591509524	0.694619315	0.916825697	0.990330043	1.384691071	1.301243118	1.641521705	2.06049121	0.91108556	1.055167082	JP	1	1
2	2	2	4	1	1	1	1	2	1	2	1	1	1	NA	5	NA	5	NA	NA	NA	NA	NA	NA	NA	NA	NA	7	NA	7	7	7	NA	NA	0.62370844	1.37919901	1.343014539	0.64372397	-0.334488624	1.086143791	-0.997385893	-0.805792488	1.719931785	1.987284305	JP	1	5
1	2	2	4	7	7	7	1	2	2	1	1	1	1	3	7	7	1	7	7	7	1	7	7	7	7	7	7	3	2	7	7	7	5	1.068071168	1.733065664	1.080588915	0.715398885	0.883982744	1.561980411	0.129059289	0.158334275	1.891667499	1.88826332	JP	2	5
1	1	2	4	6	7	7	2	2	2	1	1	1	1	6	1	6	5	4	7	7	6	7	7	7	7	7	6	5	5	7	6	3	7	0.037451665	0.425431474	1.050152604	0.334227668	-0.048193729	0.014545158	0.972432234	1.285047769	-0.152058512	0.035091315	JP	1	4
1	4	1	4	7	7	3	1	2	2	2	1	1	2	2	4	6	6	4	6	6	3	6	6	6	7	7	7	3	7	7	7	6	5	-0.140359236	-0.074757847	-0.418107515	-0.513376683	-0.78877845	-0.537695934	-0.957NA218	-1.17522965	-0.085120073	-0.19878653	JP	1	5
1	2	3	4	6	6	6	1	1	2	2	1	1	1	3	6	6	4	6	6	7	5	5	4	5	4	4	4	4	6	4	6	4	4	0.049870527	-0.259387586	-0.515215893	-0.216647392	0.248614449	-0.277912618	-0.129624174	-0.191499229	0.095148226	-0.262162738	JP	2	5
1	1	1	4	6	6	6	1	2	2	1	1	1	1	NA	NA	NA	1	NA	NA	7	6	6	6	6	6	4	6	2	2	6	6	4	4	-0.167822968	-0.2332199	-0.038199195	-0.187924213	-0.246986753	-0.45449016	-0.008073775	0.013972851	-0.323055302	-0.441342976	JP	1	3
1	2	2	4	5	4	6	1	2	2	1	2	1	1	3	3	6	2	4	6	7	5	5	7	7	7	5	5	5	4	7	7	4	7	-0.071109215	-0.024019385	0.123980669	-0.248753668	-0.243207411	-0.231857189	-0.554896751	-0.725217194	0.029091012	-0.309984969	JP	1	5
1	2	2	4	3	2	2	1	2	2	1	2	1	1	3	6	6	3	3	3	2	1	7	7	3	6	6	6	6	6	6	6	6	6	0.142006275	0.218041584	0.362517783	0.223660617	0.482539016	0.343973	0.114005314	0.135902224	0.32269673	0.092364494	JP	1	5
1	2	3	4	6	7	6	1	2	2	1	1	1	1	5	5	6	3	5	6	6	6	6	7	6	7	6	7	4	4	7	7	6	7	0.675521702	1.062753228	0.970247902	0.698160943	1.179677855	1.122024908	0.901169055	1.000758993	1.006533313	0.888233627	JP	2	5
1	2	2	4	5	6	5	1	2	2	1	1	1	1	1	6	7	1	6	6	7	7	7	7	7	7	7	4	7	7	7	7	7	7	0.418957228	0.754403169	0.288219205	-0.114262044	-0.487491838	0.051245045	-0.405436986	-0.504692349	0.440721023	0.578249138	JP	1	5
1	1	2	4	3	4	5	1	2	2	1	1	1	1	2	3	6	3	6	5	5	4	7	7	2	5	4	5	3	4	7	6	4	4	-0.015713404	0.345009998	0.5730335	0.260548992	-0.112454806	0.132647657	0.069217573	0.262000529	0.067208307	0.25606576	JP	1	3
1	2	1	4	4	4	4	1	1	1	1	1	1	1	4	4	4	4	4	4	4	4	4	4	4	4	4	4	4	4	4	4	4	4	0.38031761	0.385306743	0.456011908	0.368611697	0.81792262	0.52170215	0.894138783	1.011767609	0.404987036	0.269367324	JP	2	5
1	2	2	4	2	2	3	2	2	2	1	2	1	1	5	5	5	5	5	5	5	5	4	4	5	5	5	5	5	5	5	5	5	5	-0.249136881	-0.537191218	-0.410554024	-0.273607186	-0.047697056	-0.439125183	0.255570766	0.227106846	-0.510703394	-0.644438434	JP	2	3
2	2	2	3	2	2	5	2	2	2	2	1	1	1	2	3	7	1	7	6	6	4	7	7	7	5	6	4	6	2	5	5	5	6	0.174423031	0.4NA67207	0.944067855	0.701892133	0.242766137	1.051788062	-0.200547195	0.180552457	1.212813531	1.309483619	JP	1	3
1	2	2	4	6	6	6	2	2	2	1	1	1	1	1	7	7	2	7	7	7	5	7	7	6	7	6	6	2	2	7	7	7	6	-0.427541506	-0.745887158	-0.553603097	-0.361351897	-0.259236944	-0.703322572	0.008839959	-0.035037781	-0.74283045	-0.872601596	JP	1	5
1	2	2	4	3	3	3	1	2	2	1	1	1	1	3	5	5	5	5	5	5	6	6	6	6	4	3	4	4	4	4	4	4	4	-0.394107692	-0.6719739	-0.500262465	-0.446473399	-0.529811378	-0.770678776	-0.358441411	-0.454398429	-0.745219423	-0.874906688	JP	2	5
1	1	1	4	5	5	5	2	2	2	2	2	2	2	5	5	5	5	5	5	5	4	4	4	4	5	5	5	5	5	5	5	5	5	-0.984477397	-1.515801082	-1.394961781	-0.910654783	-0.991254398	-1.493946938	-0.767773104	-1.005017925	-1.568041569	-1.653562183	JP	1	5
1	2	3	4	5	4	4	2	2	2	2	1	1	1	5	3	6	1	6	6	7	5	6	7	6	6	5	5	1	1	6	6	5	5	0.738213226	1.032746084	0.696589272	0.050562576	-0.529892573	0.265456554	0.397866445	0.453175182	0.528728129	0.891925252	JP	2	5
1	3	4	4	5	6	7	1	2	2	2	1	1	1	4	3	6	4	6	5	6	6	5	5	6	7	6	NA	6	6	6	6	6	5	-0.238302103	-0.430824434	-0.024149305	-0.082886431	0.037631848	-0.251084948	0.457798573	0.550012976	-0.48833181	-0.547844643	JP	2	5
1	1	2	4	4	3	6	1	2	2	1	1	1	1	1	7	7	1	7	7	7	1	7	7	4	7	6	7	3	3	7	7	4	6	-0.469881978	-1.06560089	-1.076110213	-0.838834902	-0.722395186	-1.040788822	-0.654767428	-0.995902295	-1.008550817	-1.184250676	JP	1	3
1	2	2	4	5	4	5	1	2	2	1	1	1	1	4	5	5	3	5	6	7	5	6	6	6	7	5	5	3	3	6	5	4	6	-0.211784715	-0.091862154	-0.037878631	-0.235354864	-0.800124392	-0.188760462	-0.723778926	-0.82217532	-0.114553281	0.017960086	JP	1	3
1	2	3	4	5	5	6	1	2	2	1	1	1	1	6	NA	NA	2	5	6	5	4	7	7	4	6	5	5	3	3	7	7	5	6	-0.869344631	-1.142209015	-0.642382701	-0.313735274	-0.488903455	-0.722315352	-0.845752238	-0.968873699	-0.975918224	-1.047764541	JP	1	3
1	2	2	4	4	4	4	1	2	2	2	1	1	1	1	4	NA	1	6	6	4	3	6	6	6	7	7	7	7	7	7	7	7	7	0.087434717	-0.079411728	-0.276775576	-0.274473949	-0.307112837	-0.263481871	-0.345515921	-0.46776128	-0.101772914	-0.051465059	JP	2	4
1	2	2	4	6	5	5	1	2	2	1	1	1	1	3	6	7	1	4	4	7	6	6	5	6	7	6	4	4	5	7	7	7	6	-0.046334541	-0.127763687	-0.281512476	-0.013888215	-0.08752624	0.032272794	0.30945NA9	0.331599954	-0.140136935	0.073779146	JP	1	3
1	2	2	4	4	3	5	1	2	2	1	2	1	1	5	4	5	4	5	5	5	6	6	6	6	5	5	5	4	5	5	5	5	5	0.151517873	0.324485864	0.36939769	0.213553108	0.149300422	0.148217093	0.321253676	0.445633984	0.158497463	0.248830357	JP	1	4
1	2	4	4	4	4	4	1	2	2	2	1	1	1	2	7	6	2	6	6	4	7	7	7	6	6	2	5	5	4	5	6	4	4	-0.076137892	0.311215376	0.423298368	0.028834694	-0.8227583	-0.19215NA6	-0.233382341	-0.052362206	-0.16145079	0.285762728	JP	1	5
1	1	2	4	1	1	1	1	2	2	2	1	1	2	2	2	2	2	2	2	2	2	NA	7	NA	NA	6	7	6	4	NA	NA	NA	NA	-0.146312009	-0.281699499	0.099769824	0.048202544	0.143987234	-0.026144937	0.548206923	0.618146054	-0.240586535	-0.246875251	JP	2	5
1	5	1	4	1	1	1	1	1	2	1	1	1	2	NA	7	7	7	1	7	NA	3	4	3	2	7	7	7	7	6	7	7	7	6	1.144601786	1.652473914	1.420681193	1.003727828	1.338683584	1.508229033	2.061241362	2.464234627	1.401718362	1.570188315	JP	1	2
1	3	2	4	6	6	6	1	2	2	1	1	1	2	3	5	6	NA	5	6	NA	5	5	NA	5	1	1	2	1	1	1	1	3	4	-0.374085218	-0.48857073	-0.385578307	-0.230016877	-0.169927409	-0.366372113	-0.22935905	-0.367422884	-0.544687963	-0.596304681	JP	2	3
NA	NA	NA	5	2	2	2	1	2	2	1	1	1	1	3	3	3	3	3	3	3	3	3	3	3	3	3	3	3	3	3	3	3	3	-0.302079894	-0.56524717	-0.469474936	-0.271021543	-0.086665889	-0.486122394	0.06318284	0.003374842	-0.581527267	-0.692097429	JP	2	2
1	2	2	4	7	7	7	1	1	1	2	1	1	1	2	5	7	1	7	6	7	3	7	7	6	7	7	5	7	7	7	7	6	5	0.704818036	1.024688654	0.834288632	0.372186927	0.236800896	0.598361713	0.537313286	0.603327314	0.698645966	0.850015663	JP	1	5
1	2	2	4	6	4	7	1	2	2	1	1	1	1	3	4	6	1	4	5	6	4	4	6	5	7	5	6	6	6	7	7	6	7	-0.407075705	-0.487983905	-0.486577126	-0.163688152	-0.153601542	-0.027865653	-0.633615796	-0.809384098	-0.198690979	-0.195334307	JP	1	4
1	1	1	4	5	5	5	1	2	2	1	1	1	1	2	6	6	2	4	6	6	4	4	4	4	4	4	4	4	4	4	4	4	4	-0.379042443	-0.581868148	-0.457285369	-0.315421026	-0.325701734	-0.583709738	-0.006937145	-0.037957183	-0.647437846	-0.683138649	JP	1	5
2	1	2	4	6	4	7	2	2	2	1	1	1	1	3	4	7	7	4	4	6	2	7	7	7	6	4	6	3	4	6	6	5	4	0.158715598	0.309408387	0.279460695	0.292940689	0.153997457	0.652514816	-0.344864435	-0.232916056	0.826850354	0.837025068	JP	2	5
1	2	5	4	4	6	7	1	2	2	1	1	1	1	2	6	7	1	7	6	7	5	7	7	7	7	7	7	1	1	7	7	7	7	0.625765176	1.004367981	1.034879536	0.717530588	0.888606091	1.002386487	0.533080236	0.649611753	0.814991539	0.897070691	JP	2	4
1	2	2	4	6	7	6	1	2	2	2	1	1	1	1	1	7	7	NA	1	5	7	5	5	7	7	7	7	7	7	7	7	7	7	0.673681135	1.062827831	0.423331111	0.664009829	1.01633812	1.198005524	-0.131909526	-0.176808349	1.084346181	1.230008808	JP	1	2
1	2	2	4	6	6	6	1	2	2	1	1	1	1	6	6	6	6	6	6	6	6	6	6	6	7	6	7	7	6	NA	6	7	6	-0.911711287	-1.36787398	-1.132587859	-0.796734987	-1.006640207	-1.374779699	-0.574068847	-0.698437467	-1.466674589	-1.463032366	JP	1	4
1	2	2	4	3	4	4	1	2	1	1	1	1	1	4	5	6	4	6	6	7	4	4	5	5	5	5	4	4	5	4	4	4	5	-0.28993833	-0.660364954	-0.566111697	-0.059583893	0.462155386	-0.038680866	0.124091694	0.038014193	-0.279639626	-0.489036309	JP	2	5
1	2	2	4	3	3	3	1	2	2	2	1	1	1	1	6	6	1	4	4	6	2	6	6	1	6	4	4	1	1	1	6	2	1	-0.717974398	-1.273957283	-0.764128329	0.746503299	1.393688273	0.734465983	0.688411529	1.110678149	-0.092116057	0.07677237	JP	1	2
1	2	2	4	6	6	7	1	2	2	1	1	1	1	3	7	NA	4	7	6	6	6	6	6	6	7	5	7	5	6	7	7	6	7	0.503350656	0.784068729	0.542628719	0.120673042	-0.229550971	0.387480435	-0.326014083	-0.381106399	0.575154493	0.767626366	JP	1	2
1	2	2	4	4	4	3	1	1	1	1	1	2	1	4	4	4	4	4	4	4	3	3	3	3	4	5	3	1	5	6	5	4	4	0.238634086	0.22018894	0.117082015	0.093781156	0.691524563	0.234429313	0.885793843	0.898568499	0.060618491	-0.123945778	JP	1	5
1	1	2	4	7	7	7	1	2	2	2	1	1	1	3	7	7	3	5	5	6	7	7	4	7	6	7	6	6	6	6	6	6	7	0.030118638	0.081184704	0.268162788	0.627649175	0.606425817	1.036814682	0.056493875	0.268245667	0.69662397	0.930789393	JP	1	3
1	2	4	4	4	4	4	1	2	2	1	1	1	1	3	4	6	3	6	6	7	6	6	7	7	7	5	6	2	2	6	6	6	7	0.173479656	0.128863545	-0.013959846	0.208469033	0.363992683	0.720742143	-0.513315035	-0.622403966	0.737390384	0.672641338	JP	1	5
1	3	3	4	5	4	5	2	2	2	2	1	1	1	3	5	6	4	6	6	5	6	5	6	5	6	5	5	5	3	7	7	5	5	0.077711611	-0.097513429	-0.48678315	-0.242817677	-0.314886361	-0.241270745	-0.301511294	-0.31501045	0.013280661	0.121938522	JP	2	4
1	2	2	4	6	5	5	1	2	2	2	1	1	1	3	6	7	1	5	5	7	5	5	5	6	5	6	5	3	3	6	6	3	5	-0.028344864	-0.13954752	-0.256712906	-0.317457065	-0.602948363	-0.37556062	-0.100313768	-0.095496817	-0.172175736	-0.132503032	JP	1	3
1	2	2	4	4	4	4	1	2	2	2	1	1	1	5	5	5	5	5	5	5	5	4	5	5	6	4	3	4	4	5	5	4	5	-0.027960049	-0.415248057	-0.180996186	0.377550092	0.938010826	0.725279343	0.215564737	0.335345061	0.596544947	0.415298747	JP	1	4
1	2	2	4	4	4	4	1	2	2	2	1	1	2	4	4	5	2	5	5	5	4	6	5	5	5	5	4	4	4	6	6	4	4	-0.337252001	-0.431874889	-0.269144373	-0.405817372	-0.771870485	-0.747228663	-0.398082634	-0.472783499	-0.670457071	-0.637318748	JP	1	2
1	2	3	5	3	3	5	1	2	2	1	1	1	1	3	5	5	5	5	7	6	4	6	4	5	7	5	7	6	7	7	7	6	6	0.233835324	0.154301958	0.029521805	-0.068771842	0.197106048	-0.266962253	0.470135984	0.533924658	0.110986784	-0.166367008	JP	2	2
1	2	3	4	7	7	7	1	1	1	1	1	1	1	4	4	4	4	4	4	4	4	4	4	4	4	4	4	4	4	4	4	4	4	1.062715113	1.335860656	1.381498752	1.008244937	1.722511129	1.529526694	1.725094726	2.020160376	1.391501338	1.230832077	JP	2	4
1	2	3	4	3	6	6	1	1	2	2	1	1	1	3	7	6	4	6	6	6	3	6	6	7	7	6	7	5	6	7	7	7	4	0.000123953	0.070069291	0.136451184	-0.117727678	-0.001521798	-0.233113106	0.233597988	0.195914719	-0.140288547	-0.334288549	JP	1	5
1	4	3	4	4	4	4	2	2	2	2	1	1	1	5	5	5	5	5	5	4	5	5	5	5	6	6	5	5	6	6	6	6	6	-0.401711951	-0.813580459	-0.543552538	-0.17342495	0.142267093	-0.394843868	0.136604758	0.081820137	-0.725474538	-0.83411291	JP	2	5
1	3	1	4	2	3	1	2	2	2	1	1	1	1	4	5	5	4	5	5	6	4	4	4	4	5	4	6	4	4	6	5	4	5	-0.291986038	-0.427994584	-0.219937956	0.266957526	0.631NA514	0.36202863	0.220812711	0.280240252	0.03534132	-0.092480644	JP	1	5
1	2	3	4	7	7	6	1	2	2	2	1	1	1	2	4	6	2	6	6	6	6	5	6	6	6	6	6	6	6	6	6	6	6	0.147377245	0.127123653	0.032866361	0.008592177	0.009905163	0.106251659	-0.233284877	-0.288909605	0.220598969	0.172259933	JP	2	5
3	3	3	4	4	4	4	1	2	2	2	1	1	2	4	4	4	4	4	4	4	7	7	7	7	4	4	4	4	4	4	4	4	4	-0.302079894	-0.56524717	-0.469474936	-0.271021543	-0.086665889	-0.486122394	0.06318284	0.003374842	-0.581527267	-0.692097429	JP	1	3
2	2	3	4	4	4	5	2	2	2	1	2	2	2	4	5	3	4	3	4	4	4	4	3	4	4	3	4	4	3	3	4	4	4	0.340404426	0.398211406	0.272110159	-0.174887011	-0.318192235	-0.399498652	0.255567151	0.229725991	-0.137636331	-0.152591992	JP	2	2
1	1	1	4	3	3	3	1	2	2	2	1	1	1	3	3	2	3	2	2	2	4	4	4	4	2	2	2	3	3	3	2	2	3	-0.490121214	-0.885986833	-0.799744178	-0.486139462	-0.388382235	-0.868504531	-0.139258787	-0.25887469	-0.958830936	-1.050768491	JP	2	2
4	3	5	4	7	7	7	2	2	2	1	1	1	1	7	7	7	4	7	7	6	1	7	7	7	7	7	7	4	6	7	7	7	5	1.004596277	1.500970074	1.71149902	1.348412659	2.076899392	2.162805732	2.003233506	2.46642821	1.820201496	1.710432355	JP	2	5
1	3	2	4	6	6	1	1	2	2	2	2	1	1	5	NA	NA	5	4	7	NA	5	7	7	4	7	5	6	4	4	7	7	6	6	0.148262641	-0.1845NA57	-0.139464309	1.005539919	2.370618068	1.72428215	1.260223482	1.437640242	0.865201971	0.731839661	JP	1	4
1	2	2	4	4	5	6	1	2	2	1	1	1	2	2	5	6	2	6	6	7	4	4	4	4	6	6	6	6	6	6	6	5	6	0.38031761	0.385306743	0.456011908	0.368611697	0.81792262	0.52170215	0.894138783	1.011767609	0.404987036	0.269367324	JP	1	5
1	2	2	4	5	4	5	1	2	2	1	1	1	1	7	7	7	NA	7	7	7	NA	NA	NA	NA	6	6	6	6	5	7	6	5	6	0.144226508	0.677905562	0.677409322	-0.199304769	-1.023072728	-0.4146618	-0.404557766	-0.43757344	-0.134226009	0.09804466	JP	1	5
1	4	2	4	5	4	6	1	2	2	2	1	1	1	4	6	5	3	4	4	6	4	6	6	4	6	4	5	4	4	6	6	4	5	0.021577849	-0.033621725	0.040790656	-0.037883973	-0.061714959	-0.06340039	-0.077183769	-0.029971693	0.05642264	-0.003847524	JP	2	5
1	2	2	4	4	5	5	1	2	2	1	1	1	1	5	5	5	2	5	5	6	4	5	4	4	5	5	6	5	6	6	6	5	6	0.241002995	0.387325716	0.412141602	-0.077930463	-0.429396192	-0.302912357	0.392358179	0.455996997	-0.114404266	-0.034986233	JP	1	5
1	2	2	4	6	5	6	2	2	2	2	1	1	1	5	6	7	1	6	7	7	5	6	6	5	7	6	4	3	2	6	6	6	6	0.124838708	0.35518264	0.277210428	0.25064363	-0.288075144	0.404393462	-0.456921669	-0.292599931	0.493941216	0.869344218	JP	1	5
1	2	3	4	4	4	5	1	2	2	1	1	1	1	5	5	4	1	4	5	5	5	4	5	5	6	4	6	3	3	6	6	4	5	-0.345558439	-0.568755992	-0.604522275	0.088769242	0.556033043	0.413404027	-0.545284415	-0.686998258	0.139861267	-0.024533401	JP	1	4
1	2	2	4	5	4	4	1	2	2	2	1	1	1	2	3	7	5	6	7	7	6	3	6	6	7	6	6	6	5	6	6	6	7	-0.159625188	-0.275812195	-0.419123269	0.262465496	0.365989699	0.448500135	-0.391550041	-0.353499607	0.183715475	0.383799004	JP	1	5
1	2	2	4	4	4	4	2	2	2	2	1	1	1	3	5	6	3	5	5	6	6	6	6	6	6	5	6	4	4	6	6	6	6	-0.034285735	0.207312154	0.176917429	0.063683176	-0.421346504	0.179831661	-0.542891493	-0.49091448	0.270337153	0.449124827	JP	1	5
1	2	3	4	4	6	7	1	2	2	1	1	1	1	2	7	7	3	7	6	7	4	6	6	4	7	5	6	5	5	7	7	7	6	0.433189806	0.801886738	0.65479879	0.099322466	-0.470142807	0.380866387	0.49579373	0.643345307	0.526194505	0.874049433	JP	2	3
1	3	4	4	3	5	6	1	2	2	2	1	1	1	1	6	7	2	7	7	7	5	7	7	6	7	5	6	2	2	5	7	6	7	-0.111571295	0.251651489	0.432184603	-0.124174088	-0.980031916	-0.341024526	-0.746442087	-0.684085266	-0.009336591	0.161264442	JP	1	5
1	2	3	4	3	3	4	1	1	2	1	1	1	1	5	4	6	3	6	6	6	4	6	6	6	6	5	6	5	4	6	6	6	5	-0.302079894	-0.56524717	-0.469474936	-0.271021543	-0.086665889	-0.486122394	0.06318284	0.003374842	-0.581527267	-0.692097429	JP	1	5
1	2	5	4	5	4	6	1	2	2	2	1	1	1	5	2	5	3	6	4	4	4	4	6	6	6	5	6	5	3	5	6	4	4	-0.392826153	-0.871878199	-0.69390229	0.144905222	0.958223091	0.193944878	-0.1469121	-0.298702962	-0.29539282	-0.535339524	JP	1	4
1	2	3	4	4	5	5	1	2	2	1	1	1	1	4	4	5	5	4	4	4	4	5	5	5	6	5	5	7	5	6	6	5	6	-0.202020987	-0.519667199	-0.515278424	0.148962558	0.624192387	0.275808NA	0.380354832	0.381268329	-0.092213781	-0.116043707	JP	2	2
1	5	5	4	5	3	7	1	2	2	1	1	1	1	2	5	7	3	7	7	7	4	7	7	NA	7	7	7	7	7	7	7	4	4	0.474542201	0.786856771	1.152831899	0.889144828	0.959802816	1.612289381	0.11213346	0.346215639	1.448033431	1.465956352	JP	1	5
1	1	2	4	3	3	3	1	2	2	1	1	1	1	1	7	7	1	7	7	7	2	6	7	5	7	7	7	2	2	7	7	4	7	0.578378398	0.668327019	0.734994097	0.773872614	1.182487343	0.996220221	1.508899868	1.890823386	0.766799204	0.858689206	JP	1	5
1	2	2	4	3	3	5	1	2	2	1	1	1	2	5	4	5	4	5	5	5	4	4	4	4	4	4	4	4	4	4	4	4	4	-0.439403283	-0.68797505	-0.659658201	-0.444072402	-0.36971059	-0.696526448	-0.465774368	-0.647902935	-0.768524221	-0.885739837	JP	2	2
1	2	2	4	5	5	5	1	2	2	1	1	1	1	2	2	6	2	4	6	6	6	6	6	6	5	5	5	5	5	6	6	6	5	-0.635365005	-1.165649274	-0.917472106	0.581526733	1.949627664	0.909019671	0.048063589	-0.045196182	-0.06252595	-0.365854585	JP	2	1
1	2	3	4	4	4	5	1	2	2	2	1	1	2	4	5	6	4	5	5	6	4	3	4	4	4	4	4	4	4	4	4	4	5	0.16865846	0.243937221	0.241125514	0.213682961	0.260885037	0.458936959	-0.09449626	-0.077371376	0.449319914	0.400179103	JP	1	4
1	2	3	4	7	7	7	1	1	2	1	1	1	1	4	6	6	1	6	6	7	7	7	7	7	7	7	7	4	7	7	7	7	7	0.685315889	1.096031202	1.069087265	0.711635491	0.862828912	1.189281171	0.265455157	0.382405197	1.281499355	1.206112895	JP	1	5
1	2	2	4	5	4	4	1	2	2	2	2	1	2	4	5	5	4	5	5	5	1	6	6	6	7	7	7	7	7	7	7	7	7	-0.451894989	-0.717742943	-0.656885893	-0.372390748	-0.378344941	-0.645876946	-0.130946848	-0.20779815	-0.771104685	-0.745370834	JP	1	4
1	2	2	4	3	3	3	2	2	2	2	1	1	1	3	6	6	3	6	6	6	4	5	6	4	6	6	6	5	3	5	6	5	6	-0.490588NA	-0.5467064	-0.29527945	-0.006722416	-0.345038489	-0.273881824	-0.393954109	-0.272424534	-0.44112755	-0.199510178	JP	1	5
1	2	3	4	6	7	7	1	2	2	1	1	1	2	6	6	7	2	6	6	7	2	7	7	4	7	7	7	7	7	7	7	7	7	0.94343645	1.699319336	1.256376422	0.014711392	-1.019285754	0.158227456	-0.041001643	0.058487451	0.880281538	1.221535498	JP	1	4
1	2	1	4	7	7	4	1	2	2	1	1	1	1	1	5	7	4	7	7	7	5	6	7	7	7	6	6	4	7	7	7	6	6	0.402752613	0.748810166	0.242382463	0.006434744	-0.362600361	0.086862208	-0.201420265	-0.166092429	0.445662249	0.662859136	JP	1	5
1	1	3	4	3	5	3	1	2	2	1	1	1	1	3	6	6	2	5	5	6	5	5	5	5	5	5	6	2	2	5	5	6	5	-0.011904969	-0.036000532	-0.102779827	-0.084676147	0.144915984	-0.050121542	0.125078835	0.007084761	-0.047671288	-0.235480137	JP	2	2
1	2	4	4	3	3	3	1	2	2	2	1	1	1	5	5	4	5	5	5	4	4	4	4	4	6	6	5	6	5	6	5	6	6	-0.641232713	-1.068036239	-1.10614836	-0.738588829	-0.761140926	-1.243142501	-0.557947129	-0.803631462	-1.227033528	-1.311252496	JP	1	4
2	2	2	4	4	4	4	1	1	1	2	2	2	2	5	5	5	5	5	5	5	NA	NA	NA	NA	NA	NA	NA	NA	7	7	7	NA	NA	0.41367348	0.458930324	0.387112081	0.099123234	0.246396093	-0.074016707	0.71828517	0.822576173	0.115273869	0.079480508	JP	2	2
1	2	2	4	4	4	6	1	2	2	2	1	1	2	2	6	6	2	6	6	6	5	5	5	5	5	5	5	1	3	5	5	5	5	-0.308615607	-0.081959244	0.351358365	0.29558388	-0.023516672	0.07864719	-0.145184905	0.049918683	0.004115945	0.118243928	JP	2	2
1	2	3	4	4	4	2	1	2	2	1	1	1	1	1	3	7	2	7	7	7	5	7	7	4	7	5	5	5	5	5	7	4	4	-0.175862452	-0.038425654	-0.161459349	0.370444638	0.396540623	0.746098534	-0.615885068	-0.595736536	0.539199085	0.673913819	JP	1	5
1	2	1	4	4	4	5	1	2	2	2	1	1	1	2	4	5	2	4	6	7	4	5	6	5	7	4	3	1	2	6	7	5	5	-0.401776921	-0.404118146	-0.185798803	-0.354557945	-0.760969253	-0.398613649	-0.677627434	-0.676703459	-0.150525975	-0.23405911	JP	1	5
1	1	1	5	1	1	1	1	1	1	1	1	1	1	1	1	1	1	1	1	1	1	1	1	1	1	1	1	1	1	1	1	1	1	-1.666874901	-2.466354995	-2.320448625	-1.550288023	-1.895842907	-2.501771482	-1.598729047	-2.013410692	-2.554555871	-2.615026936	JP	2	1
1	1	3	4	5	5	5	2	2	2	2	1	1	1	4	4	5	4	5	5	5	5	5	5	5	5	5	4	3	3	5	5	5	5	-0.46747109	-0.64343034	-0.76254172	-0.363505731	-0.682843786	-0.476184884	-0.82427993	-0.86940688	-0.373262863	-0.249463429	JP	2	5
1	2	2	4	3	3	3	2	2	2	1	1	1	1	3	4	5	3	5	4	5	3	5	6	4	6	4	4	4	4	6	6	5	4	-0.240665154	-0.403466913	-0.226881029	0.027933877	0.23141539	0.063334316	-0.091358107	-0.126752586	-0.040608233	-0.168043079	JP	1	5
1	2	5	4	5	7	7	1	2	2	1	1	1	1	1	6	7	1	7	7	7	2	7	7	4	7	6	6	3	3	6	5	6	7	0.381615291	1.015684563	1.162724754	0.568783138	-0.180457291	0.686065269	-0.134782482	0.158393081	0.968326519	1.227560631	JP	1	5
1	2	2	4	4	4	6	2	2	2	2	1	1	1	5	2	7	2	7	7	7	4	6	7	7	7	7	7	7	7	7	7	7	7	0.351332415	0.782909805	0.498048607	0.165308649	-0.24512692	0.442628909	-0.045278962	-0.009546763	0.582978749	0.814999392	JP	1	5
1	2	2	4	6	4	5	1	2	2	1	1	1	1	5	5	5	5	5	5	5	4	4	4	4	6	5	6	6	6	6	4	5	5	0.585602825	0.920682804	0.371232694	-0.166640734	-0.672733385	-0.010821068	-0.672460301	-0.815550491	0.494813719	0.612281349	JP	2	2
1	1	3	4	3	4	4	1	2	2	1	1	1	1	2	5	7	1	7	6	7	5	5	7	4	NA	6	5	2	3	7	7	5	4	-0.04143023	-0.293422783	-0.663321801	-0.336479306	-0.285989623	-0.322394583	0.257758304	0.075796642	-0.532398828	-0.286029531	JP	2	5
1	2	3	4	5	5	5	2	2	2	2	1	1	1	1	6	7	1	7	7	7	5	7	7	7	7	6	2	5	6	7	7	7	7	0.188833262	0.399895117	0.119936025	-0.007854259	-0.561096514	0.045104881	-0.480694547	-0.39087606	0.380NA161	0.674028109	JP	1	5
1	2	3	4	5	5	7	1	2	2	1	1	1	1	5	7	7	4	6	7	7	5	6	6	6	7	7	6	3	1	6	7	5	7	0.580964133	1.08311063	0.967047397	-0.338376498	-1.348134173	-0.573445347	-0.153304362	-0.202404764	0.076629259	0.273917375	JP	1	5
1	1	2	4	6	6	6	1	2	2	1	1	2	1	4	5	5	2	5	5	6	3	4	4	4	5	4	4	4	4	4	4	4	4	0.082361781	-0.073975385	-0.360542714	-0.292475654	-0.076292131	-0.353296181	0.008618272	-0.182779071	-0.251673249	-0.343779625	JP	1	5
1	2	2	4	6	6	6	1	2	2	1	1	1	1	2	6	6	2	6	6	6	5	6	6	5	7	5	7	7	7	7	7	7	6	-0.091908914	-0.083619161	-0.07773371	-0.238462661	-0.204676725	-0.313384129	-0.549873594	-0.706981179	-0.092972744	-0.326905098	JP	2	5
1	1	2	4	1	5	6	1	2	2	2	1	1	2	4	7	7	1	6	6	6	4	4	4	4	7	4	4	7	4	7	7	6	5	0.447444691	1.030213742	0.947018753	0.551211292	0.667062497	1.165299989	-0.031473893	0.036180431	1.327657786	1.132872389	JP	1	4
4	2	5	2	2	1	4	1	1	1	1	2	1	2	6	5	6	3	6	7	4	5	4	6	6	5	5	3	6	5	7	6	6	4	0.558751488	0.837999949	0.766798238	0.241770434	0.800670367	0.251325797	1.024576687	1.031336871	0.504532569	0.025430308	JP	2	2
1	2	2	4	4	4	7	1	2	2	1	1	1	1	3	2	4	1	6	6	7	5	7	7	6	7	3	6	2	2	7	6	5	3	0.007893267	0.229194539	0.168166418	0.058019393	-0.17683125	0.279618312	-0.417535724	-0.338862567	0.562305838	0.536297629	JP	1	4
1	1	4	4	2	2	2	2	2	2	1	1	1	1	1	7	7	1	4	4	1	4	7	7	4	7	4	6	4	4	7	7	5	6	0.820117449	1.749216593	1.116006428	0.029355894	-0.737840632	0.424401502	-0.97259276	-1.103705735	1.321552695	1.36770816	JP	1	5
1	2	2	2	6	5	6	2	2	2	1	1	1	1	6	6	7	5	7	6	7	6	7	7	7	NA	6	6	7	3	NA	NA	3	6	0.477096265	0.688945359	0.744012363	0.928661764	1.342554142	1.257705437	1.646388746	2.046890225	0.857584116	1.020627736	JP	2	5
1	2	2	4	3	5	6	2	2	2	1	1	1	1	1	7	7	1	6	7	7	5	6	6	4	7	6	6	4	4	6	6	6	6	0.206235366	0.713453484	0.318249843	-0.061959115	-0.655329803	0.225278908	-0.817917519	-0.951764155	0.576623121	0.725494145	JP	1	5
1	1	2	5	1	2	7	1	2	2	1	1	1	1	5	NA	7	1	7	7	NA	6	4	5	6	7	7	6	7	7	6	6	7	7	0.769436109	1.254238262	1.136892007	0.291568751	0.230814724	0.734105841	0.226513434	0.180708831	1.001104831	0.928464043	JP	2	2
5	5	5	4	1	1	1	1	1	1	1	1	1	1	1	1	1	1	1	1	1	1	1	1	1	1	1	1	1	1	1	1	1	1	-1.666874901	-2.466354995	-2.320448625	-1.550288023	-1.895842907	-2.501771482	-1.598729047	-2.013410692	-2.554555871	-2.615026936	JP	2	4
1	2	2	4	5	5	5	1	2	2	1	2	1	1	3	5	7	1	6	6	5	5	NA	7	NA	NA	NA	7	1	1	NA	7	NA	7	-0.05008677	0.214818613	-0.004469115	-0.436057923	-0.998056411	-0.541014048	-0.660374954	-0.805098218	-0.122166409	-0.122197075	JP	1	5
1	2	2	4	3	3	2	1	2	2	1	1	1	2	NA	NA	NA	NA	NA	NA	NA	4	4	4	4	4	4	4	4	4	4	4	4	4	0.38031761	0.385306743	0.456011908	0.368611697	0.81792262	0.52170215	0.894138783	1.011767609	0.404987036	0.269367324	JP	1	5
1	1	1	4	4	5	7	1	2	2	1	1	1	1	3	6	2	2	4	2	2	5	7	7	7	7	6	5	6	5	7	7	5	7	-0.395952581	-1.076157098	-1.090673313	-0.065795243	0.947480121	0.244636473	-0.1178298	-0.260472232	-0.172080081	-0.534909011	JP	1	5
1	1	2	4	7	7	7	1	2	2	1	1	1	2	5	6	7	1	7	7	7	7	7	7	7	7	7	7	7	7	7	7	7	7	0.222122285	0.317991438	0.395961614	0.172034718	-0.008407009	0.084543659	0.51142923	0.713335419	0.218260334	0.292735541	JP	1	1
1	2	1	4	5	5	5	2	1	2	1	1	1	1	4	4	4	4	4	4	4	5	5	5	5	5	5	5	5	5	5	5	5	5	0.38031761	0.385306743	0.456011908	0.368611697	0.81792262	0.52170215	0.894138783	1.011767609	0.404987036	0.269367324	JP	2	1
1	2	2	4	4	4	7	1	2	2	2	1	1	1	6	2	6	5	5	4	7	7	5	6	7	7	4	6	2	2	5	7	7	5	0.001373195	-0.238570448	-0.253810956	0.457199029	1.405523905	0.909705265	0.773383613	0.824682896	0.38NA9299	0.158089195	JP	1	4
1	2	2	4	4	4	4	1	2	2	1	1	1	2	3	6	6	3	6	7	7	5	6	7	7	7	6	NA	6	7	6	6	6	6	-0.315047679	-0.487440425	-0.667080571	-0.443377839	-0.735398239	-0.425782598	-0.731468495	-0.943308949	-0.398775358	-0.298514665	JP	1	5
1	2	3	4	3	3	5	1	2	2	1	1	1	1	6	6	6	5	6	6	6	6	6	7	6	6	6	5	3	5	6	6	6	6	-0.209057819	-0.088839048	0.44390128	0.129605777	-0.497315697	-0.078949899	0.099066553	0.419293385	-0.072684145	0.119116682	JP	1	5
1	2	3	4	4	4	4	1	2	2	1	1	1	1	4	5	4	NA	7	4	5	7	7	4	4	6	6	6	4	2	6	7	7	6	0.471826114	0.87945029	0.813575666	0.488655178	-0.040171565	0.928731404	-0.596888234	-0.607265332	1.032614865	1.326128877	JP	1	3
1	2	2	4	7	7	7	1	2	2	1	1	1	1	1	6	7	2	5	5	7	4	7	7	7	7	NA	6	4	3	7	7	3	NA	0.659353106	1.301575564	1.113948948	0.519203936	-0.096124672	0.994847841	-0.484816992	-0.406727551	1.215888588	1.535104259	JP	1	5
1	1	2	4	3	5	5	1	2	2	1	1	1	2	3	5	6	3	5	5	7	6	6	6	6	6	6	6	6	5	6	6	6	6	0.435672448	0.520791226	0.640682286	0.412011303	0.692581268	0.690489573	0.611728829	0.753754858	0.665294524	0.562397337	JP	2	1
1	2	3	4	4	4	4	1	2	2	1	1	1	1	2	6	7	3	4	7	7	4	7	7	6	7	7	7	7	7	7	7	5	5	1.139246459	1.667780895	1.394429006	0.880341159	1.223043836	1.556134367	0.690368404	0.786709787	1.677299942	1.572897938	JP	1	5
1	4	5	4	4	3	5	2	2	2	2	1	1	1	1	7	5	1	6	6	5	4	5	5	4	5	5	3	5	4	5	5	5	5	-0.264111917	-0.274799829	-0.180954698	-0.256003201	-0.894743894	-0.537558663	-0.818475416	-0.826826916	-0.304394276	-0.11815657	JP	1	5
1	2	2	4	4	4	3	1	1	2	1	1	1	1	4	5	5	4	5	4	5	4	5	5	4	5	5	5	4	4	5	5	5	5	-0.44425014	-0.563948063	-0.567675347	-0.474072255	-0.806330186	-0.844252544	-0.690770604	-0.825589467	-0.760873456	-0.69213193	JP	1	5
1	2	1	4	4	6	7	1	2	2	1	1	1	1	1	7	7	1	1	NA	7	NA	NA	NA	NA	7	7	7	7	7	7	7	1	1	0.483705028	1.075239496	0.92855846	0.58077654	0.447346591	0.851856643	0.350532738	0.447642741	0.757284497	0.919936502	JP	1	5
4	1	3	4	1	1	1	1	2	1	1	1	1	1	2	3	5	4	5	4	4	6	6	7	5	5	3	2	3	2	4	3	3	2	0.080433183	-0.041825446	0.017308724	0.764604144	1.57634485	1.285588535	0.839828676	1.038241443	0.815984503	0.76705814	JP	2	5
1	1	2	4	3	4	5	1	2	2	2	2	1	1	1	7	7	1	7	7	7	6	7	7	6	7	6	6	6	6	7	7	6	6	-0.340808087	-0.523922167	0.061531418	0.459344426	1.296528343	0.605604422	0.182998536	0.216127437	0.162295917	-0.275874733	JP	1	4
1	2	2	3	5	5	5	1	2	2	1	1	1	1	5	5	5	5	5	5	5	4	4	4	4	3	3	3	3	3	3	3	3	3	-0.071084466	-0.067905198	-0.071184622	-0.052157182	-0.112086097	-0.006066819	0.326426101	0.441589401	0.034205722	0.090998195	JP	1	5
3	2	3	4	4	5	5	1	2	2	1	1	1	1	7	3	7	7	7	7	7	7	6	7	6	7	7	5	2	3	7	7	7	7	-0.745376389	-0.80492424	-0.755093189	0.169007604	0.151380501	0.038259329	-0.786788459	-0.60800433	-0.125012009	0.024725556	JP	2	5
1	3	1	4	7	7	7	2	2	2	1	1	1	1	2	5	7	3	7	7	7	4	7	7	7	7	7	7	4	4	7	7	7	7	-0.249915873	-0.33419434	-0.334289681	-0.287276533	-0.335779296	-0.505352826	-0.128466468	-0.213899863	-0.497344692	-0.499241805	JP	1	5
1	2	2	4	4	5	5	1	2	2	1	1	1	1	3	5	6	3	5	4	5	4	5	5	5	5	5	5	4	4	6	5	5	5	-0.218834975	-0.257434551	-0.259156376	-0.377325826	-0.852605851	-0.570408647	-0.44017738	-0.449808535	-0.415990961	-0.288727156	JP	1	5
1	2	2	4	4	3	3	1	2	2	1	1	1	1	4	6	6	2	5	5	6	4	5	7	7	7	5	7	2	2	6	7	6	6	0.512258126	1.089949339	0.686769766	0.04NA8756	-0.635234058	0.592932107	-0.608005926	-0.63266877	1.103782135	1.270935857	JP	1	5
1	3	3	4	4	4	4	1	2	2	2	1	1	1	5	4	5	5	5	5	4	6	4	6	6	6	5	6	6	6	7	7	6	6	0.066640374	0.140399067	0.248576882	0.136076544	0.679471379	0.336699229	-0.232601043	-0.329467757	0.553690707	0.04448307	JP	2	5
1	2	2	4	5	6	6	2	2	2	1	1	1	1	4	4	7	4	7	7	7	5	5	6	6	7	5	5	4	4	7	7	5	5	0.285078771	0.519805958	0.624579347	0.594792039	1.270900348	0.910426264	-0.032412222	-0.147697055	0.618263948	0.372741917	JP	2	5
1	1	2	4	6	6	6	1	2	2	2	1	1	1	1	1	NA	1	1	6	7	7	NA	NA	NA	6	6	6	7	3	7	6	4	5	-0.254707177	-0.269088776	0.024652925	0.111828873	0.026042533	-0.293699345	0.478098975	0.713217227	-0.407390664	-0.346112678	JP	1	4
1	2	3	4	4	4	5	1	2	2	2	1	1	1	4	3	7	3	4	7	6	4	6	6	4	7	6	6	7	7	7	7	7	6	-0.064529792	0.060614319	0.018497031	-0.04586705	-0.512868503	0.038139531	-0.656450191	-0.704896078	0.061495002	0.263414722	JP	1	5
1	2	1	4	4	4	6	1	2	2	1	1	1	2	4	3	7	3	2	4	6	5	4	6	5	6	6	6	5	6	6	7	6	6	-0.129652141	-0.183306492	-0.25017883	-0.153480607	-0.133622854	0.061155946	-0.380664135	-0.421805831	0.311966029	0.124476398	JP	2	5
1	1	1	4	6	6	6	2	1	2	1	1	1	1	NA	NA	NA	NA	NA	NA	NA	4	5	5	3	5	4	3	4	5	3	5	3	4	-0.449872228	-0.875721342	-0.794414116	-0.797112467	-0.499074358	-1.164762192	-0.189282771	-0.474811806	-1.132410778	-1.492147275	JP	2	5
1	2	4	4	6	6	6	1	2	2	2	2	1	1	4	4	4	2	5	6	6	4	4	4	4	4	4	5	4	4	5	5	4	4	-0.302079894	-0.56524717	-0.469474936	-0.271021543	-0.086665889	-0.486122394	0.06318284	0.003374842	-0.581527267	-0.692097429	JP	2	3
1	1	2	4	4	3	6	1	2	2	1	1	1	1	5	6	6	3	6	4	6	6	6	6	6	6	6	4	4	5	6	6	7	5	-0.308770837	-0.71140704	-0.809387275	-0.025881369	0.447083786	0.07732945	-0.138906247	-0.241832675	-0.343384673	-0.308416965	JP	1	4
1	2	2	4	7	3	1	1	2	2	1	1	1	1	2	7	7	3	5	6	7	5	4	4	3	5	7	5	7	5	7	6	6	6	0.267929376	0.244621058	-0.036325716	0.138646082	-0.382089423	0.286870323	-0.508231852	-0.37578473	0.522394401	0.885736716	JP	2	1
1	2	2	4	3	3	3	2	2	2	1	1	1	1	2	5	7	4	6	6	6	3	7	7	3	7	6	2	2	2	6	6	7	5	-0.300017386	-0.475781566	-0.720157137	-0.501615528	-0.417115405	-0.838836068	-0.273729544	-0.392211436	-0.524214964	-0.730754868	JP	2	5
5	5	5	1	1	2	1	1	2	1	1	1	1	2	2	5	4	4	7	1	5	1	2	2	2	3	4	4	2	3	2	2	1	4	-0.904633291	-1.474059955	-1.144472416	-0.442860754	0.001939951	-1.041017851	0.317467342	0.324617712	-1.314574332	-1.489107188	JP	1	1
2	3	3	4	5	5	5	1	1	1	1	1	1	2	5	5	5	5	5	5	5	2	2	1	2	6	6	6	6	6	6	6	6	6	-0.288928625	-0.620056455	-0.51764462	-0.26146426	0.032461964	-0.286450708	-0.189221725	-0.283160739	-0.248839299	-0.54437153	JP	2	3
1	2	2	4	4	5	7	1	2	1	2	1	1	1	2	3	5	1	5	5	5	3	5	5	5	4	4	4	4	4	4	4	4	4	-0.137366024	-0.29297246	-0.115757196	-0.014192169	0.024197808	-0.106296662	0.458106529	0.497494771	-0.39341774	-0.276415854	JP	2	2
1	2	2	4	6	5	6	1	2	2	2	1	1	1	3	3	6	5	5	6	6	7	6	7	6	7	5	6	2	3	7	7	7	4	0.780323756	1.254661672	1.444785459	1.084605824	1.320454574	1.271772227	1.324823517	1.696962133	1.011904954	1.157262337	JP	2	3
1	2	3	4	3	3	4	1	2	2	2	2	1	1	3	3	3	6	4	6	6	3	6	6	7	6	6	6	6	6	6	6	6	6	0.192660552	0.303846282	0.487628701	0.562213109	0.911732156	0.772599108	0.875125206	1.092446369	0.479827233	0.464596999	JP	2	4
1	2	2	4	3	3	6	1	2	2	1	1	1	1	2	4	6	1	5	6	7	3	6	7	6	5	7	5	2	3	6	7	6	3	-0.295676568	-0.518991665	-0.552885591	-0.340786503	-0.45700785	-0.451499327	-0.707178139	-0.831845988	-0.354337527	-0.387505314	JP	1	3
1	2	2	4	4	5	5	1	2	2	2	1	1	1	5	5	6	3	5	5	6	5	6	6	5	6	5	4	2	2	4	6	4	5	-0.21467506	-0.271244675	-0.310048417	-0.404466196	-0.81317175	-0.720592184	-0.085971963	-0.117240654	-0.703124811	-0.496725135	JP	1	4
1	2	2	4	4	3	4	1	2	2	1	1	1	1	2	4	7	1	6	4	7	3	2	3	3	5	4	5	1	1	4	4	4	4	0.018500616	-0.075565225	-0.358941934	-0.236551358	-0.434200309	-0.486140683	-0.054994593	-0.067226928	-0.306887786	-0.13599943	JP	2	1
1	2	2	4	4	4	4	1	2	2	1	2	1	2	4	4	4	4	4	4	4	4	4	4	4	4	4	4	4	4	4	4	4	4	-0.180685269	-0.381381463	-0.216685318	0.352840921	0.988748407	0.608837878	0.107683314	0.120420014	0.326350261	0.114375321	JP	2	4
3	1	2	4	4	5	5	1	2	2	1	1	1	1	4	4	6	7	4	5	6	5	4	5	6	7	6	6	2	2	7	7	4	5	-0.26195574	-0.387143007	-0.518562455	-0.226988209	-0.23986375	-0.241623001	-0.646544593	-0.749058073	-0.203072506	-0.220813069	JP	2	5
1	2	2	4	5	5	5	1	2	2	2	1	1	1	2	2	6	2	2	5	6	5	5	5	5	5	4	4	3	3	3	5	3	4	0.12717542	0.223710673	-0.030592475	-0.151994008	-0.235848591	-0.085059447	-0.512046029	-0.662243622	0.112936978	0.074626744	JP	2	5
1	2	2	4	4	4	4	1	2	2	2	1	1	1	2	5	6	1	6	7	7	4	7	7	7	7	7	7	7	7	7	7	7	7	0.742025337	1.466847527	1.433836233	0.15785771	-0.65329941	0.334447169	0.031758059	0.206189954	0.981015305	1.108785356	JP	2	1
1	2	3	4	6	6	7	1	2	2	2	1	1	1	3	6	7	4	4	4	6	5	7	6	3	7	4	5	7	5	4	6	3	2	-0.402845758	-0.638443248	-0.299277071	0.449639241	1.264771533	0.511379711	0.768307672	0.932253794	-0.061054069	-0.248355929	JP	2	5
5	2	2	4	4	4	5	1	2	2	2	2	1	1	4	4	4	4	4	4	4	4	4	4	4	7	6	4	5	4	4	6	4	4	0.38031761	0.385306743	0.456011908	0.368611697	0.81792262	0.52170215	0.894138783	1.011767609	0.404987036	0.269367324	JP	2	4
5	4	5	3	7	7	7	1	2	2	2	1	1	2	5	6	5	3	5	7	5	7	6	6	7	7	6	7	7	7	6	7	5	7	0.802610092	1.173524486	1.124669767	0.986083429	1.388941756	1.763214458	1.028225534	1.340671298	1.661955782	1.661534218	JP	2	3
1	1	4	4	5	3	6	1	2	2	2	1	1	1	5	4	6	1	5	6	7	6	5	6	6	7	5	7	2	2	7	7	6	6	-0.306381025	-0.353839215	-0.22622249	-0.108433022	-0.180424597	-0.362076404	0.158852834	0.162793304	-0.520889721	-0.460609204	JP	1	4
1	2	3	4	4	5	5	1	2	2	1	1	1	1	4	5	6	3	6	5	7	5	6	7	5	6	4	5	4	5	7	5	5	5	-0.34652603	-0.450619605	-0.496654003	-0.276833369	-0.152812221	-0.442149729	-0.414912075	-0.573366958	-0.467438464	-0.597351682	JP	2	5
1	1	2	4	4	4	4	1	2	2	2	2	1	1	3	1	7	1	6	6	6	5	6	6	6	7	4	6	2	2	7	7	4	6	-0.272292296	-0.35488159	-0.49568956	-0.361869798	-0.520592635	-0.46034761	-0.608584117	-0.775404808	-0.525925106	-0.441092334	JP	2	3
1	1	1	4	5	5	5	1	2	2	2	1	1	1	5	5	5	6	6	6	6	5	6	4	5	6	6	5	5	6	5	4	5	4	-0.086633045	-0.222903666	-0.484949764	-0.727803642	-0.599859507	-1.074403436	-0.118260245	-0.389898215	-0.709551401	-1.097083238	JP	2	1
2	1	1	4	4	3	1	1	2	2	2	1	1	1	2	2	7	4	6	5	6	6	3	7	6	7	5	6	1	1	6	6	6	7	0.95059932	1.411812098	0.571508216	0.494537283	0.782307073	1.434708291	-0.542329233	-0.650053434	1.938401141	1.792964253	JP	1	5
1	2	2	4	2	2	2	2	2	2	2	2	2	2	3	3	5	4	5	5	5	5	6	7	6	7	6	6	6	6	6	6	5	4	0.069371844	0.21515184	0.053758027	0.387592258	0.61407477	0.675999705	0.039795624	0.090838721	0.550867275	0.610036949	JP	2	5
1	1	2	4	2	3	4	1	1	2	2	1	2	1	3	4	3	3	2	2	3	3	5	4	5	4	4	3	5	5	6	4	5	3	-0.588790935	-1.1082904	-0.994051979	-0.455909567	-0.140559175	-0.816748031	-0.280724658	-0.41891305	-0.956128057	-1.173375115	JP	2	1
1	2	5	4	2	2	6	1	2	2	2	2	1	2	3	4	5	2	4	3	4	5	5	5	4	6	3	4	1	5	7	7	4	4	-0.189848372	-0.160675908	-0.232151869	-0.176754137	-0.548992428	-0.381563018	0.344678177	0.4703816	-0.462211112	-0.077133363	JP	1	1
1	2	4	4	1	1	1	1	2	2	2	1	1	2	5	2	7	2	4	6	6	7	2	6	6	6	6	5	1	1	1	1	1	5	0.068163714	0.229744667	0.397475443	0.392669623	0.859764624	0.71023547	-0.143851391	-0.278452849	0.602957332	0.285213732	JP	2	3
1	2	1	4	5	4	6	1	2	2	1	1	1	1	4	3	5	2	4	4	6	5	5	5	5	5	4	5	1	6	7	7	5	5	-0.54720007	-0.753535157	-0.673611135	-0.236722686	-0.034270025	-0.335406843	-0.544414065	-0.692934393	-0.577946175	-0.691386691	JP	1	1
1	1	1	4	2	2	2	1	2	2	1	2	1	2	NA	6	6	NA	NA	6	6	4	4	4	4	5	5	5	6	5	5	5	5	5	-0.31427466	-0.421020971	-0.288309696	-0.296654782	-0.279382701	-0.590658956	-0.190251365	-0.255074921	-0.468034668	-0.658649155	JP	2	3
3	1	1	4	4	4	4	2	2	2	2	2	2	2	4	4	4	4	4	4	4	4	4	4	4	4	4	4	4	4	4	4	4	4	0.020792755	0.04599221	-0.112366732	-0.31546044	0.07137719	-0.15924121	0.086606099	-0.017710499	0.008080187	-0.408510984	JP	2	3
1	2	2	4	5	4	6	1	2	2	1	1	1	1	2	7	7	1	6	3	7	6	7	7	7	7	5	5	3	3	7	7	5	4	0.301407991	0.582591054	0.690851935	0.958441093	1.699448262	1.533214321	0.737861585	0.887406731	1.132904779	0.96536927	JP	2	4
1	2	2	4	5	5	5	2	2	2	1	1	1	1	5	4	6	4	5	5	5	4	5	5	5	4	4	4	4	4	5	5	4	4	-0.404923494	-0.582781145	-0.590649821	-0.483688591	-0.54992698	-0.74704142	-0.411127423	-0.528840026	-0.651043126	-0.739073459	JP	2	2
1	2	2	4	5	4	5	1	2	2	1	2	1	2	2	3	6	2	6	6	7	4	6	6	6	6	5	6	1	1	7	7	6	6	0.785755997	1.260723091	0.591738969	0.127557032	-0.374289724	0.506910969	-0.779820822	-0.NA615681	0.953034271	1.22269411	JP	2	3
2	2	2	4	1	1	1	1	2	2	1	1	1	2	1	1	7	1	7	7	7	4	7	7	7	7	7	7	7	7	7	7	4	7	1.745112617	2.286414569	2.306985597	1.647878177	2.627099638	2.537351238	2.556050669	3.028553143	2.378015641	2.192296831	JP	1	2
2	2	2	4	4	4	4	1	2	2	2	1	1	2	5	5	5	5	5	5	5	3	3	3	3	3	5	4	4	4	3	3	5	4	-0.457133265	-0.852406805	-0.606819308	-0.233452813	0.047963147	-0.438924496	0.1203195	0.140517549	-0.568160631	-0.761787597	JP	2	3
1	2	3	4	5	5	5	1	2	2	1	1	1	1	5	5	5	5	5	5	5	5	5	5	5	5	5	5	5	5	7	5	5	5	-0.225423615	-0.414819073	-0.383406325	-0.274892791	-0.116386246	-0.465669491	0.084578226	-0.004431348	-0.541723545	-0.637255288	JP	2	2
1	2	3	4	4	4	4	1	2	2	1	1	1	2	3	4	6	4	4	6	5	4	4	6	6	6	4	4	5	1	6	6	6	6	0.104164811	0.028984403	-0.183734772	-0.537964158	-0.89952002	-0.83046805	0.181086901	0.127335596	-0.605634652	-0.415925183	JP	1	2
1	2	3	4	2	7	6	1	2	2	2	1	1	1	6	4	4	6	2	4	4	7	3	6	7	7	2	7	1	1	3	6	4	5	-0.353603631	-0.774272458	-0.45122024	0.56181452	1.496659748	1.192980245	-0.431983371	-0.494882753	0.580469653	0.245771181	JP	1	4
1	2	2	4	5	5	4	1	2	2	1	1	1	1	5	3	7	4	5	6	NA	5	7	6	6	7	7	7	7	7	7	7	7	7	0.475146342	0.964756028	1.190438804	0.464250548	0.234361272	0.66399152	0.189278366	0.264373883	0.668008187	0.744352599	JP	1	5
1	2	2	4	7	7	7	1	2	2	2	1	1	1	1	6	6	2	6	6	6	6	5	3	5	7	5	7	7	7	6	7	7	7	-0.509924885	-0.939986306	-0.954392179	-0.390415464	-0.053434989	-0.393477767	-0.301467378	-0.463584978	-0.51608746	-0.710487239	JP	1	2
1	1	2	4	2	1	3	1	2	2	2	1	1	1	5	6	6	1	6	5	5	5	5	5	5	6	6	6	6	6	6	6	6	6	-0.81479843	-1.028919294	-0.876238589	-0.342915017	-0.35539462	-0.637016843	-0.206651007	-0.216437967	-1.021809601	-0.907314946	JP	2	2
NA	NA	NA	5	1	1	1	1	1	1	1	1	1	1	1	1	1	1	1	1	1	1	1	1	1	1	1	1	1	1	1	1	1	1	-1.666874901	-2.466354995	-2.320448625	-1.550288023	-1.895842907	-2.501771482	-1.598729047	-2.013410692	-2.554555871	-2.615026936	JP	2	4
1	2	3	4	7	7	7	2	2	2	1	1	1	1	2	6	7	2	7	6	7	3	6	6	7	7	7	7	6	7	7	7	7	7	0.472394083	0.864558257	0.732209992	0.166555209	-0.163957469	0.283048434	-0.513645051	-0.668862376	0.471839056	0.586066598	JP	1	2
2	2	2	4	2	2	2	1	2	2	1	1	1	1	3	2	6	2	7	7	5	7	5	7	7	7	3	7	1	1	7	7	5	5	-0.023902419	-0.209230827	0.060220003	0.204454351	0.393926151	0.124150236	-0.013049371	-0.067155491	-0.260328383	-0.251939475	JP	1	4
1	1	5	4	1	1	1	2	2	2	2	2	2	2	1	1	1	1	1	1	1	1	1	1	1	1	1	1	1	1	1	1	1	1	-1.666874901	-2.466354995	-2.320448625	-1.550288023	-1.895842907	-2.501771482	-1.598729047	-2.013410692	-2.554555871	-2.615026936	JP	2	5
1	2	2	4	5	3	6	1	2	2	1	1	1	1	2	7	7	1	7	6	7	3	7	7	7	6	7	5	7	7	7	7	5	7	0.51807597	0.422751756	0.295269475	0.240493825	0.612139832	0.455914704	0.77608157	0.836053809	0.38NA3816	0.366161311	JP	1	2
1	2	1	4	2	2	2	1	1	1	1	1	1	1	1	1	1	1	1	1	1	4	4	4	4	4	4	4	4	4	4	4	4	4	-0.984477397	-1.515801082	-1.394961781	-0.910654783	-0.991254398	-1.493946938	-0.767773104	-1.005017925	-1.568041569	-1.653562183	JP	1	4
1	2	2	4	4	4	4	1	2	2	2	1	1	1	4	4	5	4	4	4	5	4	5	4	4	5	4	4	4	4	4	5	4	5	0.015336243	-0.096026327	-0.184627641	-0.092922497	0.264483832	-0.099929994	0.440008594	0.371099989	-0.230385161	-0.374677074	JP	2	4
1	2	1	4	7	7	7	1	2	2	1	1	1	1	2	7	7	NA	NA	7	7	7	7	7	7	7	7	7	1	1	7	7	7	7	1.036490675	1.615805862	1.194891666	1.147143342	1.794202583	2.168644682	-0.550241075	-0.702686756	2.141590577	1.921782995	JP	2	3
1	2	2	4	7	7	7	1	2	2	1	1	1	1	1	7	7	1	7	7	7	1	7	7	1	4	4	5	4	4	4	4	4	4	0.244607846	0.293262428	0.405654177	0.254675632	0.373264244	0.350552289	0.369621512	0.424019737	0.250996306	0.285303696	JP	1	3
3	2	4	4	5	4	4	1	2	2	1	1	1	1	5	6	6	4	5	5	6	5	5	5	5	6	5	6	6	3	6	6	6	6	-0.284036742	-0.561363032	-0.532252519	-0.026096565	0.159245696	0.01716089	-0.565966018	-0.642824439	-0.127535281	-0.18189846	JP	2	4
1	1	2	4	6	6	7	1	2	2	2	1	1	1	3	5	7	1	5	6	6	5	6	5	5	6	6	5	6	6	6	5	5	5	0.072874084	0.192458654	-0.002192062	-0.002885153	-0.211260286	0.197169543	-0.470681151	-0.573871636	0.312968293	0.396849615	JP	1	3
1	2	3	4	4	4	5	1	2	2	2	1	1	1	1	3	NA	1	4	4	NA	4	7	7	7	7	7	4	6	5	7	7	4	4	0.950452483	1.623905978	0.940075685	0.126810114	-0.862248207	0.704138498	-1.014920204	-1.102152249	1.455767644	1.788360442	JP	2	4
1	1	2	4	5	5	5	1	1	1	1	1	1	1	3	3	3	2	3	3	3	6	5	6	5	7	6	7	7	7	7	7	7	7	0.265443732	0.193735192	0.072482997	0.443720078	0.75208077	0.482710686	0.821118709	1.020317027	0.250344262	0.38509177	JP	2	2
2	1	4	4	5	5	5	1	2	2	2	1	1	1	7	5	7	6	7	7	7	6	6	7	7	5	6	5	3	3	7	6	6	6	0.298312053	0.757952773	0.774555051	0.23177821	-0.199271519	0.415593884	-0.253221549	-0.261035283	0.353389056	0.577021126	JP	2	2
1	2	3	4	5	4	5	1	2	2	1	1	1	1	5	3	7	3	5	6	6	3	4	6	5	NA	6	6	6	7	7	7	5	5	0.31168197	0.551530969	0.209209671	0.237014918	0.097853231	0.239203956	0.208394264	0.31903003	0.250471645	0.517384954	JP	2	5
2	2	2	4	1	1	2	1	2	2	1	1	1	1	4	4	5	4	5	5	4	4	4	4	4	4	4	4	4	4	4	4	4	4	0.055791449	-0.314416358	-0.123681288	0.418300916	1.223542076	0.662149067	1.048333398	1.159609032	0.247195111	0.099366265	JP	2	4
1	2	2	4	4	4	4	1	2	2	2	1	1	1	4	3	6	4	5	5	6	4	4	5	5	7	7	5	3	3	6	7	6	5	-0.138251455	-0.055984933	-0.105481185	0.241858172	0.137453543	0.328119491	-0.627022681	-0.570057734	0.333284206	0.43541249	JP	2	5
1	2	3	4	7	7	7	1	2	2	2	2	1	1	2	5	7	1	6	7	7	5	6	5	4	6	6	5	5	5	7	7	6	6	0.174000621	0.19444314	0.19435889	0.247957638	0.268207288	0.590676953	0.081285256	0.17651521	0.523831581	0.629307544	JP	2	3
2	2	2	3	3	3	4	1	1	1	2	1	2	1	4	3	3	4	3	3	3	3	4	4	3	4	4	4	4	3	4	4	4	4	-0.968294139	-1.413159444	-1.318324016	-0.73NA5019	-0.876097998	-1.301153562	-0.6634274	-0.779485842	-1.375185873	-1.347789552	JP	2	2
1	1	1	4	2	2	2	2	2	2	1	1	2	2	2	2	2	2	2	2	2	4	4	4	4	4	4	4	4	4	4	4	4	4	-0.71116921	-1.465627435	-1.533887436	-0.996830628	-0.762741496	-1.593561627	-0.691510777	-0.965483482	-1.462462565	-1.71785524	JP	2	3
2	1	2	4	5	6	NA	1	2	2	2	1	1	2	2	5	7	1	7	4	7	6	7	7	7	7	6	6	6	6	7	7	5	5	0.106125962	0.090304873	0.23042331	0.069366575	0.259346749	0.117251254	1.083988809	1.1118414	-0.295515397	-0.147996805	JP	2	2
2	2	2	4	7	6	6	2	2	2	1	1	1	1	7	7	NA	5	6	7	NA	7	7	7	7	7	6	7	6	6	7	7	6	7	1.044779941	1.267984787	1.150957934	1.050282787	1.990589273	1.717034705	1.760420696	2.073819307	1.529468121	1.353008246	JP	2	4
1	1	2	4	3	3	3	1	2	2	1	1	1	1	3	5	5	2	5	4	6	6	6	6	6	5	6	7	7	7	7	7	5	6	-0.26156569	-0.581947598	-0.490353127	-0.193524588	0.249787025	-0.365106718	0.288629286	0.234711746	-0.538788534	-0.751122022	JP	2	2
1	1	2	4	4	1	1	2	1	2	2	2	1	1	4	3	7	1	6	7	7	6	5	7	5	7	7	7	2	7	7	7	7	7	1.196769147	2.062044107	1.942244489	1.062064911	1.032212679	1.890627248	0.496767261	0.710452472	2.154909864	2.169042636	JP	2	5
2	3	2	4	5	5	5	1	2	2	2	1	1	2	5	5	6	5	4	6	7	4	5	7	5	7	7	7	4	2	6	7	4	4	-0.126772427	-0.123537554	-0.224819074	-0.435412884	-0.694414708	-0.712918968	-0.387646411	-0.50169549	-0.412213458	-0.493115396	JP	2	5
1	2	4	4	4	4	5	1	2	2	1	1	1	1	5	3	7	3	6	5	6	3	7	7	6	7	3	5	1	1	7	7	5	5	0.157751831	0.186936462	0.696898587	0.862299856	1.489696216	0.802603411	1.094316535	1.379303959	0.249201286	0.19495987	JP	2	4
1	2	3	4	3	4	6	1	2	2	2	1	1	1	4	3	6	4	6	6	6	5	7	7	7	6	6	6	2	2	3	6	4	6	0.133360813	0.239429161	-0.480891806	-0.298242865	-0.799858872	-0.22556	-0.858682968	-0.998578692	0.057053694	0.44138863	JP	2	5
1	2	2	4	5	5	5	1	2	2	1	1	1	1	5	6	6	3	6	6	6	6	6	6	6	6	6	5	3	6	6	6	4	6	-0.138280454	-0.203063269	-0.068546521	0.127589247	0.474895104	0.1011323	0.444927129	0.509958893	-0.111247166	-0.218231249	JP	1	3
1	1	1	4	2	2	2	1	2	2	2	1	1	1	3	4	3	4	3	4	2	2	2	2	2	2	2	2	2	2	2	2	2	2	-0.941017024	-1.4697093	-1.354210404	-0.899500249	-0.952199871	-1.409385166	-0.773341098	-1.020346815	-1.445068745	-1.575224618	JP	2	3
1	2	4	4	3	6	7	1	2	2	2	1	1	1	5	1	1	5	5	5	5	7	7	7	7	7	7	7	7	7	7	7	7	7	0.216532345	0.525228791	0.486420717	0.126550934	-0.096149213	0.458270294	0.311554041	0.133247733	0.062502624	0.290442131	JP	2	5
1	2	2	4	4	4	4	1	2	2	2	1	1	1	1	7	7	1	7	7	7	NA	NA	NA	NA	5	6	6	6	6	7	5	5	6	-0.2307414	-0.484830799	-0.361874082	-0.719387504	-1.445202311	-1.378055519	-0.405901622	-0.516437841	-1.284482224	-0.978216612	JP	2	3
1	3	2	4	2	2	2	1	2	2	1	1	1	2	2	4	5	6	4	4	7	7	4	6	6	7	5	4	2	2	3	4	6	4	0.394257347	0.850455207	0.441847951	0.227569929	-0.065185981	0.489263945	-0.352486671	-0.31496644	0.831209911	0.933955372	JP	2	5
1	1	2	4	3	3	6	1	2	2	1	1	1	1	7	4	6	2	5	7	7	1	5	7	5	6	5	7	1	1	5	6	7	7	0.685863656	0.913447766	0.547606956	0.622456685	0.51543083	0.909087596	0.483798315	0.664280716	0.756487757	1.193701236	JP	1	4
2	3	3	4	3	5	5	1	2	2	1	2	1	1	4	4	6	3	5	6	7	4	NA	5	4	6	5	6	1	1	7	6	5	NA	0.695023476	0.975647148	0.565085827	0.307744765	0.259748671	0.808276512	-0.210536314	-0.33249173	0.948763287	1.044519847	JP	2	5
1	1	2	4	6	6	5	1	2	2	2	1	1	1	6	6	7	6	6	6	6	7	7	7	7	6	6	7	6	6	6	7	6	6	-1.141677143	-1.651778713	-1.469854681	-1.040007869	-1.504006422	-1.861070615	-0.900440395	-1.060925389	-1.841824426	-1.763527932	JP	1	3
1	2	3	4	4	5	5	1	2	2	2	1	1	1	4	4	4	3	3	4	3	5	5	4	4	4	4	4	4	4	5	4	4	5	-0.60133913	-1.016632639	-1.040210911	-0.600381942	-0.549647527	-0.778762424	-0.515138685	-0.69884341	-0.848954478	-0.910697552	JP	1	3
1	2	2	4	1	1	2	1	2	2	2	1	1	1	7	1	4	7	4	5	4	7	3	5	7	6	5	5	6	6	5	5	5	7	-0.377424886	-0.545760936	-0.056216267	0.161858608	-0.260443093	-0.058728205	0.585368464	0.905144877	-0.458732124	-0.007887407	JP	1	3
1	2	2	4	7	7	7	1	2	2	2	1	1	1	2	7	4	2	5	4	7	4	6	6	6	7	4	5	4	4	6	6	6	4	0.642393172	0.831056844	1.035638752	0.747651168	1.748639747	1.2073142	0.645733098	0.636189658	1.167NA681	0.556634892	JP	2	5
2	2	2	4	6	6	7	1	2	2	1	1	1	1	2	6	5	2	6	6	7	5	6	5	6	6	6	6	5	5	5	5	6	6	0.352465035	0.612093765	0.288484765	0.010926844	-0.448728106	0.053673819	-0.074259916	-0.050134589	0.182037555	0.51956422	JP	2	5
2	1	2	4	1	1	1	2	2	2	2	1	1	1	4	4	4	4	4	4	4	4	4	4	3	4	4	4	3	4	5	3	4	3	-0.62918222	-0.961575298	-0.608356824	-0.305184	-0.248785998	-0.693514332	0.074747966	-0.039351532	-1.066874213	-1.081765108	JP	2	4
2	2	2	3	4	4	4	1	2	2	2	1	1	1	4	4	4	4	4	4	4	4	4	4	4	4	4	4	4	4	4	4	4	4	0.146142513	0.103802761	0.337886376	0.237794432	0.662939185	0.296275459	0.748901255	0.791744453	0.060502679	-0.095581612	JP	2	2
2	2	2	4	3	3	5	1	2	2	2	1	1	1	5	3	6	2	6	6	6	6	6	6	6	6	6	6	6	6	6	6	6	6	0.462486479	0.694969557	0.651872936	0.339834165	0.394880036	0.591117631	0.069006054	0.124024336	0.864260145	0.69958643	JP	2	4
1	1	1	5	NA	NA	NA	2	2	2	2	2	2	2	NA	NA	NA	NA	NA	NA	NA	1	1	1	1	1	1	1	1	1	1	1	1	1	1.745112617	2.286414569	2.306985597	1.647878177	2.627099638	2.537351238	2.556050669	3.028553143	2.378015641	2.192296831	JP	2	3
3	2	2	4	5	7	7	1	2	2	2	1	1	1	5	6	7	5	6	7	7	6	7	6	3	7	7	7	7	5	7	7	4	5	-0.847238559	-1.154215036	-1.017658051	-0.572394646	-0.771140842	-0.88818247	-0.805001884	-0.887340381	-0.883661205	-0.921506117	JP	2	5
1	2	3	4	7	7	7	1	2	2	1	1	1	1	4	2	7	2	7	3	7	6	5	6	6	7	7	7	7	7	7	7	7	7	0.662144878	1.010257667	0.942762492	0.313377851	0.090333488	0.461386837	0.831996416	1.068712224	0.752598702	0.863871408	JP	2	5
1	2	5	4	6	6	6	1	2	2	2	1	1	1	4	5	7	4	6	5	7	5	5	7	6	7	7	6	7	7	7	7	5	7	-0.335550097	-0.539590311	-0.602929086	-0.343032803	-0.18114524	-0.551231319	-0.447724855	-0.617112248	-0.538018648	-0.724486733	JP	2	4
1	2	1	4	4	4	4	2	2	2	1	1	1	2	5	2	4	7	NA	4	6	1	6	6	6	5	5	5	2	5	7	5	5	5	0.230970003	0.849354832	0.609940255	-0.263518925	-0.79433668	-0.775578856	-0.583367871	-0.767010463	-0.231941018	-0.204444482	JP	2	5
2	2	2	4	1	1	1	2	2	2	2	2	2	2	3	1	5	2	2	4	7	6	7	6	5	5	6	6	5	6	5	6	5	5	-1.058598808	-1.351048263	-1.16602321	-0.321635788	-0.13531375	-0.40712942	-1.238540503	-1.627898622	-0.855589739	-0.981034344	JP	2	5
1	1	1	4	4	4	4	1	2	2	1	1	1	1	4	4	4	4	4	4	4	4	4	4	4	4	4	4	4	4	4	4	4	4	1.745112617	2.286414569	2.306985597	1.647878177	2.627099638	2.537351238	2.556050669	3.028553143	2.378015641	2.192296831	JP	2	3
2	2	2	4	3	4	5	2	2	2	1	1	1	1	3	4	2	3	4	4	5	4	5	5	4	5	5	5	3	5	5	5	3	3	-0.250507819	-0.434053136	-0.503288241	-0.312862263	-0.214239485	-0.38460212	-0.453409808	-0.591559329	-0.327695009	-0.476216842	JP	2	4
1	2	3	4	6	7	7	1	2	2	2	1	1	1	5	6	7	1	7	7	7	6	5	5	7	5	6	5	6	7	6	5	7	7	0.708210029	0.77051069	0.867886398	0.549605212	1.191284404	0.792202896	1.08832783	1.126895601	0.681256356	0.420624223	JP	2	3
1	2	1	4	7	7	7	2	2	2	1	1	1	1	2	2	6	5	4	6	7	3	6	6	6	7	7	6	2	2	7	7	7	7	0.088792766	0.816377915	1.12136024	0.52035907	0.020504606	0.603063198	0.004110736	0.311616409	0.70884112	0.868365137	JP	2	5
1	1	2	4	6	5	7	1	2	2	2	1	1	1	3	3	6	2	4	6	6	6	6	7	6	7	6	4	5	6	7	7	5	5	0.219091708	0.369857008	0.311882116	0.048768194	0.13769758	0.157045487	0.027716055	0.01423276	0.412147593	0.243764261	JP	2	5
1	2	4	4	5	7	7	1	2	2	2	2	1	1	4	4	7	4	5	6	7	6	7	6	6	7	5	7	2	2	7	7	5	7	0.985721866	1.608633519	0.861064253	0.014282191	-0.873867066	0.217346794	-0.365336783	-0.477721709	0.814631148	1.267419703	JP	2	5
1	2	3	4	6	7	7	1	2	2	1	1	1	1	2	5	7	1	4	7	7	4	7	7	NA	7	7	7	7	1	7	7	5	6	0.129865169	0.278798921	0.569871231	0.341139987	0.569577949	0.45172881	0.366775718	0.352661908	0.17336962	0.075534205	JP	1	4
1	2	2	4	3	3	2	1	2	2	1	2	1	2	1	1	7	1	5	6	7	5	3	7	7	7	5	6	1	1	7	7	6	7	-0.243103112	0.012650549	-0.248014042	-0.145332482	-0.727163267	0.119993247	-1.156944105	-1.190934076	0.378010252	0.595205345	JP	2	5
1	2	2	4	4	4	5	1	2	2	2	1	1	1	3	4	5	3	4	5	6	3	6	5	5	5	5	5	3	3	5	7	5	6	0.121749484	0.280323804	0.330817022	-0.337436597	-0.836154571	-0.759690786	-0.192197866	-0.256935001	-0.440905569	-0.363003406	JP	2	4
1	2	4	4	7	6	7	1	2	2	1	1	1	1	2	7	7	2	7	4	7	7	6	7	7	7	7	7	7	7	5	7	5	7	-0.001582882	-0.062891285	-0.701315746	0.360853441	0.986634182	1.034154455	-0.757134438	-0.892313938	0.998287835	0.851816333	JP	2	2
1	3	5	4	6	6	6	2	2	2	1	2	1	1	5	5	5	5	5	5	6	5	5	5	4	5	5	5	5	5	5	6	5	5	0.147070916	0.025255749	0.202704985	0.31150803	0.636390554	0.329041127	0.999258913	1.210540958	0.103509495	0.114446646	JP	2	5
1	2	2	4	6	6	6	1	1	2	1	2	1	2	4	2	6	2	5	3	4	6	6	6	5	4	4	4	4	4	4	4	4	4	-0.331893553	-0.799449601	-0.577363071	-0.245669823	-0.04328196	-0.405261955	-0.237583959	-0.328722464	-0.514916274	-0.671864531	JP	2	3
3	1	2	4	4	3	6	1	2	2	1	2	1	1	4	4	7	1	7	7	7	7	7	7	7	7	7	6	1	1	7	7	7	7	0.54291013	0.866832573	1.130396833	0.689306543	0.828775369	1.097624243	1.008128889	1.287820903	0.963908815	0.996236303	JP	2	5
2	2	2	4	3	3	3	2	2	2	2	2	2	1	4	4	4	5	5	5	4	5	5	4	5	4	5	5	5	5	5	4	5	4	0.04652955	0.081453646	0.133420031	0.08830044	0.525481954	0.177836472	0.20708222	0.158604916	0.14007565	-0.135160697	JP	2	2
2	1	2	4	6	6	6	2	2	2	1	1	1	1	5	1	5	1	5	5	7	4	7	1	1	7	7	7	7	7	7	7	7	7	-0.705544809	-0.560539322	-0.040582446	-0.669354787	-1.630550406	-1.670828737	-0.653865348	-0.678418201	-1.511299607	-1.372670097	JP	2	3
1	1	3	4	6	6	7	1	2	2	2	1	1	1	5	7	5	1	5	7	6	6	7	7	5	7	6	6	6	6	7	7	6	7	0.320683299	0.405543721	0.004010521	-0.016457617	-0.111665687	-0.112169619	0.480652873	0.618965604	0.122203025	0.292579198	JP	2	3
1	2	2	4	4	4	4	2	2	2	1	1	1	1	NA	NA	NA	NA	NA	NA	NA	4	4	4	4	4	4	4	4	4	7	7	4	4	-0.302079894	-0.56524717	-0.469474936	-0.271021543	-0.086665889	-0.486122394	0.06318284	0.003374842	-0.581527267	-0.692097429	JP	2	5
2	1	1	4	5	6	6	2	2	2	1	1	1	1	4	4	7	1	6	5	5	4	2	5	5	6	5	4	4	6	7	6	4	NA	0.119831275	0.407516861	0.379258346	-0.295121472	-0.985524258	-0.571590723	0.094694501	0.132835345	-0.276218608	-0.059632834	JP	2	3
1	1	2	4	4	4	4	1	2	2	1	1	1	1	2	5	5	2	4	5	5	5	5	5	5	2	4	2	2	2	5	2	2	2	-0.748520366	-1.231307969	-1.016418042	-0.690821351	-0.448478118	-1.019908038	-0.412106283	-0.67047995	-1.184907194	-1.435994013	JP	2	3
1	2	2	4	5	4	5	1	2	2	2	1	1	1	5	4	6	5	4	4	6	5	5	5	5	6	6	6	6	4	6	6	6	5	-0.207134541	-0.358840086	-0.319644572	-0.373081803	-0.522281641	-0.645825353	-0.4844359	-0.614434911	-0.506677835	-0.554066201	JP	1	3
2	1	5	4	7	7	7	1	1	1	1	1	1	2	7	NA	7	7	NA	NA	NA	7	7	7	7	7	7	7	7	7	7	7	7	7	1.323498106	1.68844036	1.9104257	1.403736147	2.09796801	2.044767967	2.010346604	2.508623258	1.997340568	1.786688225	JP	2	3
1	5	4	2	4	3	3	1	2	2	1	1	1	1	2	2	2	2	2	3	2	2	3	2	3	3	2	3	3	2	3	3	2	2	-0.079396767	-0.044591061	0.253415047	0.049850486	-0.164696545	-0.211306134	0.435883539	0.571352924	-0.327474475	-0.180849209	JP	2	3
1	2	2	4	1	1	1	1	2	2	2	2	1	1	7	7	7	7	7	7	7	7	7	7	7	7	7	7	7	7	7	7	7	7	0.50901059	0.995861622	0.982807124	1.063212701	1.390738031	1.846848171	-0.849520366	-0.887958326	1.644138989	1.558235797	JP	1	4
5	2	2	4	2	2	2	1	2	2	1	1	1	1	2	2	7	2	7	7	7	4	4	4	4	NA	7	7	7	6	7	NA	7	7	-0.132031379	-0.358681071	-0.16544747	-0.178378657	0.030731147	-0.390575704	0.446705653	0.479642865	-0.418650606	-0.581146108	JP	2	5
3	3	3	2	2	2	2	1	1	2	2	2	1	2	4	4	4	4	5	5	5	3	4	2	4	5	4	3	4	5	5	4	3	4	-1.3789961	-2.103923291	-1.93127714	-1.271269925	-1.304946467	-1.936364365	-1.18903427	-1.581612286	-2.09010016	-2.274580317	JP	2	4
3	2	3	4	3	3	3	2	2	2	1	1	1	1	1	4	6	3	4	5	6	5	4	4	5	6	6	5	6	6	6	6	6	6	-0.37305028	-0.529221472	-0.367796938	-0.075164506	0.284152763	-0.252163897	-0.078005711	-0.11321476	-0.373333651	-0.595678616	JP	2	4
1	2	3	4	6	6	6	2	2	2	2	2	2	2	NA	NA	NA	NA	NA	NA	NA	4	4	4	4	4	4	4	4	4	4	4	4	4	-0.302079894	-0.56524717	-0.469474936	-0.271021543	-0.086665889	-0.486122394	0.06318284	0.003374842	-0.581527267	-0.692097429	JP	2	4
1	2	2	4	3	3	3	1	2	2	1	1	1	1	5	5	5	5	5	5	5	5	5	5	5	5	5	5	5	5	5	5	5	5	-0.475399739	-0.765834685	-0.607427923	-0.213330616	-0.022299429	-0.377122751	0.043338433	-0.01878248	-0.656933128	-0.704560562	JP	2	5
NA	NA	NA	5	1	1	1	1	1	1	1	1	1	1	1	1	1	1	1	1	1	1	1	1	1	1	1	1	1	1	1	1	1	1	-1.666874901	-2.466354995	-2.320448625	-1.550288023	-1.895842907	-2.501771482	-1.598729047	-2.013410692	-2.554555871	-2.615026936	JP	2	3
1	2	1	4	2	2	2	2	2	2	2	2	2	2	2	2	2	2	2	2	2	2	2	2	2	2	2	2	2	2	2	2	2	2	-0.984477397	-1.515801082	-1.394961781	-0.910654783	-0.991254398	-1.493946938	-0.767773104	-1.005017925	-1.568041569	-1.653562183	JP	2	5
1	2	2	4	1	1	1	1	2	2	2	1	1	1	3	3	3	3	3	3	3	2	1	2	2	2	2	2	2	2	2	2	2	2	-1.666874901	-2.466354995	-2.320448625	-1.550288023	-1.895842907	-2.501771482	-1.598729047	-2.013410692	-2.554555871	-2.615026936	JP	2	5
1	3	2	4	5	6	6	1	2	2	1	1	1	1	3	5	5	2	5	5	5	6	6	6	6	6	5	6	6	4	6	6	6	6	-0.584566231	-0.971426224	-0.795425789	-0.658579403	-0.79447857	-1.074218654	-0.586808306	-0.715233622	-0.926309162	-1.066614555	JP	2	3
1	1	1	4	5	5	5	2	2	2	2	2	2	2	5	5	4	4	5	4	6	5	5	5	5	4	6	6	4	4	6	6	6	6	-1.046309231	-1.398742812	-1.213808305	-0.374245846	-0.333324754	-0.994302517	-0.506018918	-0.542057884	-1.208600182	-1.209264434	JP	2	4
1	2	2	4	5	5	5	1	2	2	1	1	1	1	6	6	6	2	6	6	7	7	7	7	7	5	4	5	4	4	5	5	5	4	0.564649064	0.74485822	0.711283427	0.357579039	0.391842204	0.393830641	0.873365819	0.997873519	0.393868924	0.48283946	JP	2	4
1	2	2	4	5	3	5	1	2	2	1	1	1	1	4	4	4	4	4	4	4	4	4	5	4	4	4	4	4	4	4	4	4	4	-0.302079894	-0.56524717	-0.469474936	-0.271021543	-0.086665889	-0.486122394	0.06318284	0.003374842	-0.581527267	-0.692097429	JP	2	4
1	5	5	1	1	2	3	1	2	1	1	1	2	2	2	4	3	7	5	1	6	4	2	1	5	2	1	5	4	1	NA	3	7	6	-0.017168541	-0.120607556	-0.088056464	0.147531397	-0.163731998	0.010450817	0.325265901	0.608141761	-0.201325294	0.202648791	JP	2	5
1	2	2	4	5	5	5	1	2	2	1	1	1	1	NA	NA	NA	NA	NA	NA	7	4	5	5	7	6	6	6	6	6	6	6	6	6	0.798997522	1.053480131	0.688261334	0.409502551	0.632025715	1.031388721	-0.169587684	-0.287162034	1.233493385	1.153671801	JP	2	4
1	2	2	4	2	2	2	2	2	2	1	2	1	1	3	2	3	2	2	3	4	4	4	3	4	4	4	4	4	4	4	4	4	3	-1.17845951	-1.889787862	-1.697145686	-1.004500036	-1.060554616	-1.559952152	-0.93278018	-1.200692301	-1.740679871	-1.815720344	JP	2	4
1	1	1	5	2	2	2	1	2	2	1	1	1	1	5	5	5	5	6	5	6	6	6	6	7	5	4	4	5	4	5	5	5	5	0.298716988	0.524457065	0.524689056	0.266724679	0.233364686	0.272207283	0.582627052	0.696972786	0.257634667	0.320435964	JP	2	3
1	2	2	4	1	1	1	1	2	2	2	1	1	1	1	6	7	1	NA	7	NA	4	5	5	4	7	5	6	5	5	6	6	6	4	0.850086722	1.740833535	1.174809037	0.124653278	-1.121005984	0.138182299	-0.876179984	-0.941025007	0.715006692	1.272184237	JP	2	5
1	2	2	4	4	4	6	1	2	2	1	1	1	2	2	6	6	2	6	6	6	5	6	6	5	7	5	5	2	2	7	5	6	5	0.116978718	0.093395429	0.037226504	0.084266437	0.11495659	0.116427878	0.008360877	0.032036838	0.166179738	0.181852361	JP	2	3
2	2	4	4	1	2	6	1	2	2	1	1	1	1	6	5	7	7	5	4	NA	5	7	7	7	7	7	7	5	7	7	7	5	3	-0.422137061	-0.863526802	-0.930461268	-0.526911448	-0.184139202	-0.806857222	-0.07479555	-0.289947948	-0.932103291	-1.107813092	JP	2	4
1	2	2	4	7	7	7	1	2	2	1	2	1	2	2	6	6	2	7	7	6	7	7	7	7	7	7	7	7	7	7	7	7	6	-0.056772416	-0.016467302	-0.16445883	-0.371613614	-0.565883952	-0.55173098	-0.013602397	-0.11192683	-0.348301664	-0.388301734	JP	2	4
1	1	2	4	5	5	6	1	2	2	1	1	1	1	4	3	6	1	6	6	7	4	6	6	4	7	6	7	2	6	7	7	6	6	-0.212199082	-0.376742348	-0.592105221	-0.614359398	-0.8112335	-0.860428444	-0.401674354	-0.571787427	-0.615889207	-0.609429648	JP	2	4
1	2	2	4	3	3	2	2	1	2	1	1	1	1	4	4	3	5	3	4	5	5	4	4	3	6	6	6	7	6	7	5	6	6	-0.303774661	-0.582136061	-0.584369928	-0.031082734	0.242030406	-0.17897477	0.47100618	0.572920859	-0.50635323	-0.42675968	JP	2	4
1	2	2	4	3	6	6	2	2	2	1	1	1	1	3	5	7	2	4	5	7	7	7	6	7	6	5	4	1	2	3	5	4	5	-0.18909312	0.093399915	0.023874617	-0.069561612	-0.498664958	-0.341365447	0.288252335	0.469231701	-0.314906611	-0.071858273	JP	2	5
1	2	2	4	1	1	1	2	1	2	1	1	1	2	5	5	4	5	4	5	4	4	4	4	4	5	5	5	5	5	5	5	5	5	-0.302079894	-0.56524717	-0.469474936	-0.271021543	-0.086665889	-0.486122394	0.06318284	0.003374842	-0.581527267	-0.692097429	JP	2	4
2	2	5	5	1	1	1	1	1	1	1	1	1	1	1	1	1	1	1	1	1	2	2	2	2	2	2	2	2	2	2	2	2	2	-1.666874901	-2.466354995	-2.320448625	-1.550288023	-1.895842907	-2.501771482	-1.598729047	-2.013410692	-2.554555871	-2.615026936	JP	2	4
2	1	1	4	4	2	4	2	2	1	1	2	2	1	5	6	6	2	7	3	4	7	7	NA	NA	NA	5	7	1	1	NA	6	7	5	-0.082806217	-0.133404467	-0.256065709	0.325443439	0.357233616	0.664545126	-0.208692466	-0.093630462	0.534366005	0.70953496	JP	2	4
1	1	1	1	3	3	4	1	2	2	1	2	1	1	4	4	4	3	3	4	4	4	4	4	4	4	4	4	4	4	4	4	4	4	-0.303068396	-0.659858167	-0.588872481	-0.261463923	0.035186314	-0.553699892	0.174108893	0.168839353	-0.598905364	-0.790871462	JP	2	3
2	2	3	4	6	6	6	1	2	2	1	1	1	1	5	5	5	5	5	5	5	4	4	4	4	4	4	4	4	4	4	4	4	4	0.00974247	-0.049794226	0.012287177	-0.104385176	0.101735152	-0.120620788	0.357096799	0.309628665	-0.214904862	-0.318597053	JP	2	3
1	2	4	4	3	3	3	1	2	2	1	1	1	1	2	6	NA	1	5	4	NA	6	6	6	6	7	7	3	2	2	7	7	4	7	0.225893136	0.21452442	-0.248626634	-0.2386569	-0.108109807	-0.000367917	-0.882343852	-1.169317708	0.41812581	0.1840633	JP	2	5
1	1	1	4	5	5	5	1	2	2	2	1	2	1	6	6	6	6	5	5	5	4	4	4	5	4	4	4	4	4	4	5	5	4	-0.038305146	-0.113515935	-0.145449734	-0.328823143	-0.282126351	-0.412933493	-0.026750559	-0.215287586	-0.310062651	-0.45704487	JP	2	4
1	3	3	4	NA	NA	7	1	2	2	2	1	1	1	3	3	3	3	3	3	2	1	7	1	3	4	4	4	1	4	7	7	7	4	-0.281161648	-0.116381564	-0.25748843	-0.41145521	-0.858707063	-0.666647098	-0.465288813	-0.573659672	-0.441677719	-0.382847161	JP	2	5
1	2	2	4	6	6	6	1	2	2	1	1	1	1	5	5	7	3	5	6	7	6	5	6	6	7	6	5	3	3	7	6	7	6	-0.082235871	-0.023604572	-0.217669366	-0.272065276	-0.540951013	-0.390961529	-0.349718782	-0.392368798	-0.116226613	-0.073817637	JP	2	4
1	3	1	4	2	2	4	1	2	2	2	1	1	2	3	1	3	6	2	7	5	6	3	6	6	6	2	6	2	2	6	6	5	6	0.015435694	0.296827066	0.228721226	0.154159125	-0.407361056	0.28809668	-0.254558742	-0.109453145	0.254706888	0.66592388	JP	2	5
1	1	1	4	6	5	6	1	2	2	1	1	1	1	2	6	7	1	7	7	7	1	7	7	6	7	7	7	7	7	7	7	1	7	0.113248113	1.126967737	1.292689782	0.91722801	0.160167237	1.539127937	-0.723228561	-0.611745806	1.233055643	1.717823459	JP	2	1
1	2	3	4	2	5	5	1	2	2	1	1	1	1	3	3	7	2	7	6	7	7	7	7	5	7	6	7	6	6	NA	NA	7	6	0.473803499	0.683086853	1.031215321	0.223188691	-0.351420594	-0.133639284	1.167014475	1.567394939	0.132795931	0.39501378	JP	1	1
3	3	3	4	3	3	5	1	2	2	2	2	2	2	6	6	6	2	5	3	6	3	3	3	6	7	3	5	6	2	6	6	6	6	0.103336427	0.091388408	-0.180271978	0.155705155	0.472556417	0.366597206	0.135036244	0.088927027	0.24967097	0.255753226	JP	2	4
1	2	2	4	5	6	6	1	2	2	1	1	1	1	4	3	6	4	5	5	6	4	4	4	4	4	4	4	4	4	6	6	4	4	0.180272766	0.017258937	-0.062813671	-0.00490211	0.510222102	0.092769136	0.223250786	0.136285991	0.106329459	-0.166516265	JP	2	4
1	1	2	4	1	1	1	1	1	1	1	1	1	1	3	3	5	1	6	7	7	5	3	7	5	6	6	6	2	2	6	6	5	6	0.619549504	0.45376154	0.278195843	0.410633231	1.255021008	0.738897996	1.325932712	1.372116565	0.520782536	0.345810911	JP	2	1
1	1	2	4	5	6	7	1	1	2	2	1	1	1	3	5	NA	1	5	NA	6	4	4	5	5	5	5	5	6	5	4	7	5	5	0.182660665	0.380490706	0.390383594	0.606646756	1.170058171	0.764766665	0.959743652	1.174592825	0.442275403	0.361710649	JP	2	1
1	2	2	4	1	1	1	1	2	2	2	1	1	1	4	4	4	4	3	4	2	3	3	3	3	4	4	4	4	4	2	4	4	4	0.355436606	0.247137658	0.118501246	0.555376802	1.360010208	0.749593509	1.333816255	1.464919251	0.336061331	0.315547455	JP	2	5
3	1	2	4	3	3	5	2	2	2	2	1	1	1	4	4	4	4	4	4	5	4	5	4	4	4	4	4	4	4	4	7	4	4	-0.101204315	-0.259931888	0.003442102	0.129900411	0.616732434	0.059594321	0.769407424	0.844872321	-0.146735873	-0.360584623	JP	2	4
2	2	3	4	1	1	1	1	2	2	2	2	1	1	2	5	7	4	4	5	7	7	5	4	4	6	7	7	2	5	7	7	4	4	-0.003528629	-0.025722377	0.188852798	0.39026296	0.876521894	0.421242921	0.773100798	0.868266183	0.050348533	-0.021009321	JP	2	4
[truncated: 2,134 more rows]
